# Supplementary material for: Identification of core noncoding RNA-associated competing endogenous RNA networks in renal fibrosis via whole-transcriptome sequencing
Source: Ren Fail. 2025 Jun 25;47(1):2522973. doi: 10.1080/0886022X.2025.2522973 (PMC12893494; doi:10.1080/0886022X.2025.2522973)
Supplement: Supplementary Table S2.xlsx [file IRNF_A_2522973_SM7307.xlsx]

## Sheet: lncRNA
mRNA	lncRNA	CeRNA_Score(MuTATE)	Pvalue	Shared_miRNA_Number	Shared_miRNA	r	pvalue	BaseMean	Dbxref	Expression_mod1_1	Expression_mod1_2	Expression_mod1_3	Expression_nor1	Expression_nor2	Expression_nor3	FoldChange	GO_id	GO_term	Regulation	Tf_Family	lfcSE	log2FoldChange	pValue	pathway	pathway_description	product	qValue	stat	BaseMean_lncRNA	Chrom	Dbxref_lncRNA	End	Expression_mod1_1_lncRNA	Expression_mod1_2_lncRNA	Expression_mod1_3_lncRNA	Expression_nor1_lncRNA	Expression_nor2_lncRNA	Expression_nor3_lncRNA	FoldChange_lncRNA	GO_id_lncRNA	GO_term_lncRNA	Regulation_lncRNA	Start	Strand	direction	distance	lfcSE_lncRNA	lncRNA_symbol	location
Adamts2	ENSRNOT00000079265	0.0028	0.022	1	rno-miR-466b-3p	0.963868	0.00193465	390.188	GeneID:287899,Genbank:NM_001137622.1,RGD:1565950	4.95584	2.42934	3.41581	1.58955	1.50075	0.981433	0.388607	GO:0005578,GO:0005615,GO:0007229,GO:0007283,GO:0008150,GO:0008233,GO:0008270,GO:0016485,GO:0030199,GO:0030324,GO:0043588,GO:0003674,GO:0004222,GO:0005575	proteinaceous extracellular matrix|extracellular space|integrin-mediated signaling pathway|spermatogenesis|biological_process|peptidase activity|zinc ion binding|protein processing|collagen fibril organization|lung development|skin development|molecular_function|metalloendopeptidase activity|cellular_component	Down		0.263981	-1.36362	2.39687e-07			ADAM metallopeptidase with thrombospondin type 1 motif, 2	3.22778e-05	-5.16559	8.91175	Chr12	GeneID:685048,Genbank:XM_006249035.3,RGD:1583253	19708093	1.92744	0.40047	0.658599	0.0712822	4.19452e-11	5.25846e-06	0.0206898	GO:0007169,GO:0016021,GO:0042288	transmembrane receptor protein tyrosine kinase signaling pathway|integral component of membrane|MHC class I protein binding	Down	19705246	+	sense	6085	1.56023	AABR07035561.3	upstream
Scn2b	ENSRNOT00000079265	0.0026	0.021	1	rno-miR-466b-3p	0.828115	0.0417773	23.1285	GeneID:25349,Genbank:NM_012877.1,RGD:3633	0.410611	0.353825	0.262088	0.111409	0.0646947	0.05985	0.237244	GO:0005248,GO:0005515,GO:0007399,GO:0017080,GO:0035725,GO:0046684,GO:0060048,GO:0060371,GO:0086002,GO:0086006,GO:0086012,GO:0001518,GO:0086091,GO:2000649,GO:0005244	voltage-gated sodium channel activity|protein binding|nervous system development|sodium channel regulator activity|sodium ion transmembrane transport|response to pyrethroid|cardiac muscle contraction|regulation of atrial cardiac muscle cell membrane depolarization|cardiac muscle cell action potential involved in contraction|voltage-gated sodium channel activity involved in cardiac muscle cell act…	Down		0.51195	-2.07555	5.03028e-05			sodium voltage-gated channel beta subunit 2	0.00265355	-4.05422	8.91175	Chr12	GeneID:685048,Genbank:XM_006249035.3,RGD:1583253	19708093	1.92744	0.40047	0.658599	0.0712822	4.19452e-11	5.25846e-06	0.0206898	GO:0007169,GO:0016021,GO:0042288	transmembrane receptor protein tyrosine kinase signaling pathway|integral component of membrane|MHC class I protein binding	Down	19705246	+	sense	6085	1.56023	AABR07035561.3	upstream
Pkp1	ENSRNOT00000079265	0.0018	0.014	1	rno-miR-466b-3p	0.981099	0.000532521	53.4471	GeneID:304822,Genbank:NM_001107181.1,RGD:1307472	1.10305	0.545328	0.55882	0.206995	0.178585	0.231296	0.290616	GO:0005634,GO:0005654,GO:0005886,GO:0008150,GO:0010628,GO:0030057,GO:0043231,GO:0045110,GO:0098609,GO:0003674,GO:1902373,GO:0005521,GO:1990124,GO:0005575	nucleus|nucleoplasm|plasma membrane|biological_process|positive regulation of gene expression|desmosome|intracellular membrane-bounded organelle|intermediate filament bundle assembly|cell-cell adhesion|molecular_function|negative regulation of mRNA catabolic process|lamin binding|messenger ribonucleoprotein complex|cellular_component	Down		0.395664	-1.78282	6.60965e-06			plakophilin 1	0.000518873	-4.50589	8.91175	Chr12	GeneID:685048,Genbank:XM_006249035.3,RGD:1583253	19708093	1.92744	0.40047	0.658599	0.0712822	4.19452e-11	5.25846e-06	0.0206898	GO:0007169,GO:0016021,GO:0042288	transmembrane receptor protein tyrosine kinase signaling pathway|integral component of membrane|MHC class I protein binding	Down	19705246	+	sense	6085	1.56023	AABR07035561.3	upstream
Kcnn4	ENSRNOT00000079265	0.0008	0.0066	1	rno-miR-466b-3p	0.870606	0.0240308	81.6509	GeneID:65206,Genbank:XM_006228470.2,RGD:621476	1.06892	0.853053	0.865668	0.492528	0.3794	0.382187	0.463316	GO:0006816,GO:0006820,GO:0006884,GO:0015269,GO:0016021,GO:0016286,GO:0045121,GO:0045332,GO:0016323,GO:0016324,GO:0046541,GO:0050714,GO:0050862,GO:0071435,GO:0002376,GO:0005267,GO:0005516,GO:0005886,GO:0006813,GO:0019903,GO:0022894,GO:0030322,GO:0031982,GO:0071805,GO:0043025	calcium ion transport|anion transport|cell volume homeostasis|calcium-activated potassium channel activity|integral component of membrane|small conductance calcium-activated potassium channel activity|membrane raft|phospholipid translocation|basolateral plasma membrane|apical plasma membrane|saliva secretion|positive regulation of protein secretion|positive regulation of T cell receptor signaling…	Down		0.256365	-1.10993	1.49448e-05	rno04911,rno04970,rno04974	Insulin secretion|Salivary secretion|Protein digestion and absorption	potassium calcium-activated channel subfamily N member 4	0.00100628	-4.3295	8.91175	Chr12	GeneID:685048,Genbank:XM_006249035.3,RGD:1583253	19708093	1.92744	0.40047	0.658599	0.0712822	4.19452e-11	5.25846e-06	0.0206898	GO:0007169,GO:0016021,GO:0042288	transmembrane receptor protein tyrosine kinase signaling pathway|integral component of membrane|MHC class I protein binding	Down	19705246	+	sense	6085	1.56023	AABR07035561.3	upstream
Hpse2	ENSRNOT00000079265	0.0008	0.0066	1	rno-miR-466b-3p	0.903067	0.0136386	67.6215	GeneID:368128,Genbank:XM_008760445.2,RGD:1307959	0.772535	0.507077	0.343288	0.220357	0.248442	0.0699505	0.342699	GO:0030198,GO:0030305,GO:0043395,GO:0005578,GO:0008284	extracellular matrix organization|heparanase activity|heparan sulfate proteoglycan binding|proteinaceous extracellular matrix|positive regulation of cell proliferation	Down		0.473468	-1.54499	0.00110189	rno00531,rno05205	Glycosaminoglycan degradation|Proteoglycans in cancer	heparanase 2 (inactive)	0.0275706	-3.26313	8.91175	Chr12	GeneID:685048,Genbank:XM_006249035.3,RGD:1583253	19708093	1.92744	0.40047	0.658599	0.0712822	4.19452e-11	5.25846e-06	0.0206898	GO:0007169,GO:0016021,GO:0042288	transmembrane receptor protein tyrosine kinase signaling pathway|integral component of membrane|MHC class I protein binding	Down	19705246	+	sense	6085	1.56023	AABR07035561.3	upstream
Podnl1	ENSRNOT00000079265	0.0008	0.0066	1	rno-miR-466b-3p	0.977946	0.000724176	17.4597	GeneID:288907,Genbank:XM_213845.8,RGD:1307753	1.50669	0.108635	0.310775	0.073674	0.0397263	0.0551271	0.0925797	GO:0019221,GO:0031012,GO:0046426,GO:0004860,GO:0005737,GO:0006469	cytokine-mediated signaling pathway|extracellular matrix|negative regulation of JAK-STAT cascade|protein kinase inhibitor activity|cytoplasm|negative regulation of protein kinase activity	Down		0.999337	-3.43316	0.000591598			podocan-like 1	0.0169831	-3.43544	8.91175	Chr12	GeneID:685048,Genbank:XM_006249035.3,RGD:1583253	19708093	1.92744	0.40047	0.658599	0.0712822	4.19452e-11	5.25846e-06	0.0206898	GO:0007169,GO:0016021,GO:0042288	transmembrane receptor protein tyrosine kinase signaling pathway|integral component of membrane|MHC class I protein binding	Down	19705246	+	sense	6085	1.56023	AABR07035561.3	upstream
Cd163	ENSRNOT00000079265	0.0008	0.0066	1	rno-miR-466b-3p	0.940954	0.00512674	56.9935	GeneID:312701,Genbank:XM_006237352.3,RGD:1310382	0.770273	0.451777	0.491033	0.151178	0.215207	0.114628	0.289402	GO:0009897,GO:0016021,GO:0005044,GO:0005886,GO:0006898	external side of plasma membrane|integral component of membrane|scavenger receptor activity|plasma membrane|receptor-mediated endocytosis	Down		0.374273	-1.78885	1.75698e-06			CD163 molecule	0.000186555	-4.77954	8.91175	Chr12	GeneID:685048,Genbank:XM_006249035.3,RGD:1583253	19708093	1.92744	0.40047	0.658599	0.0712822	4.19452e-11	5.25846e-06	0.0206898	GO:0007169,GO:0016021,GO:0042288	transmembrane receptor protein tyrosine kinase signaling pathway|integral component of membrane|MHC class I protein binding	Down	19705246	+	sense	6085	1.56023	AABR07035561.3	upstream
Itgam	ENSRNOT00000079265	0.0003	0.0026	1	rno-miR-466b-3p	0.894417	0.0161333	151.218	GeneID:25021,Genbank:XM_006230214.3,RGD:2926	2.97632	1.92588	1.86976	1.50854	0.49651	0.645014	0.403015	GO:0098609,GO:0044853,GO:0009986,GO:0001851,GO:1901216,GO:0045123,GO:0010668,GO:0002523,GO:1903980,GO:0045963,GO:0014005,GO:0005615,GO:2000363,GO:0046982,GO:0005634,GO:0005886,GO:0006909,GO:0006911,GO:0016021,GO:0007155,GO:0050798,GO:0030593,GO:0007159,GO:0060376,GO:0031072,GO:0007229,GO:0061756,GO:0032930,GO:0008201,GO:0001774,GO:0090314,GO:0043315,GO:0008305,GO:0001781,GO:0097242,GO:0043395,GO:…	cell-cell adhesion|plasma membrane raft|cell surface|complement component C3b binding|positive regulation of neuron death|cellular extravasation|ectodermal cell differentiation|leukocyte migration involved in inflammatory response|positive regulation of microglial cell activation|negative regulation of dopamine metabolic process|microglia development|extracellular space|positive regulation of pro…	Down		0.386843	-1.31109	0.000700939	rno04015,rno04514,rno04145,rno04810,rno04640,rno04610,rno04670,rno05202,rno05221,rno05133,rno05134,rno05150,rno05152,rno05146,rno05140	Rap1 signaling pathway|Cell adhesion molecules (CAMs)|Phagosome|Regulation of actin cytoskeleton|Hematopoietic cell lineage|Complement and coagulation cascades|Leukocyte transendothelial migration|Transcriptional misregulation in cancers|Acute myeloid leukemia|Pertussis|Legionellosis|Staphylococcus aureus infection|Tuberculosis|Amoebiasis|Leishmaniasis	integrin subunit alpha M	0.0193659	-3.38921	8.91175	Chr12	GeneID:685048,Genbank:XM_006249035.3,RGD:1583253	19708093	1.92744	0.40047	0.658599	0.0712822	4.19452e-11	5.25846e-06	0.0206898	GO:0007169,GO:0016021,GO:0042288	transmembrane receptor protein tyrosine kinase signaling pathway|integral component of membrane|MHC class I protein binding	Down	19705246	+	sense	6085	1.56023	AABR07035561.3	upstream
Adamts2	TCONS_00013925	0.0007	0.022	1	rno-miR-466b-3p	0.818008	0.0466675	390.188	GeneID:287899,Genbank:NM_001137622.1,RGD:1565950	4.95584	2.42934	3.41581	1.58955	1.50075	0.981433	0.388607	GO:0005578,GO:0005615,GO:0007229,GO:0007283,GO:0008150,GO:0008233,GO:0008270,GO:0016485,GO:0030199,GO:0030324,GO:0043588,GO:0003674,GO:0004222,GO:0005575	proteinaceous extracellular matrix|extracellular space|integrin-mediated signaling pathway|spermatogenesis|biological_process|peptidase activity|zinc ion binding|protein processing|collagen fibril organization|lung development|skin development|molecular_function|metalloendopeptidase activity|cellular_component	Down		0.263981	-1.36362	2.39687e-07			ADAM metallopeptidase with thrombospondin type 1 motif, 2	3.22778e-05	-5.16559	15.2402	Chr14	GeneID:498351,Genbank:NM_001170601.1,RGD:1564787	33535775	3.9202	2.73748e-06	0.000712705	0.000398054	2.75236e-06	5.29793e-07	3.42414e-07	GO:0005786,GO:0006616,GO:0008312,GO:0030911,GO:0042493,GO:0043022,GO:0048500,GO:0005047,GO:0005783	signal recognition particle, endoplasmic reticulum targeting|SRP-dependent cotranslational protein targeting to membrane, translocation|7S RNA binding|TPR domain binding|response to drug|ribosome binding|signal recognition particle|signal recognition particle binding|endoplasmic reticulum	Down	33447673	-	sense	0	3.14409	XLOC_006016	exonic
Pkp1	TCONS_00013925	0.0004	0.014	1	rno-miR-466b-3p	0.876003	0.0221097	53.4471	GeneID:304822,Genbank:NM_001107181.1,RGD:1307472	1.10305	0.545328	0.55882	0.206995	0.178585	0.231296	0.290616	GO:0005634,GO:0005654,GO:0005886,GO:0008150,GO:0010628,GO:0030057,GO:0043231,GO:0045110,GO:0098609,GO:0003674,GO:1902373,GO:0005521,GO:1990124,GO:0005575	nucleus|nucleoplasm|plasma membrane|biological_process|positive regulation of gene expression|desmosome|intracellular membrane-bounded organelle|intermediate filament bundle assembly|cell-cell adhesion|molecular_function|negative regulation of mRNA catabolic process|lamin binding|messenger ribonucleoprotein complex|cellular_component	Down		0.395664	-1.78282	6.60965e-06			plakophilin 1	0.000518873	-4.50589	15.2402	Chr14	GeneID:498351,Genbank:NM_001170601.1,RGD:1564787	33535775	3.9202	2.73748e-06	0.000712705	0.000398054	2.75236e-06	5.29793e-07	3.42414e-07	GO:0005786,GO:0006616,GO:0008312,GO:0030911,GO:0042493,GO:0043022,GO:0048500,GO:0005047,GO:0005783	signal recognition particle, endoplasmic reticulum targeting|SRP-dependent cotranslational protein targeting to membrane, translocation|7S RNA binding|TPR domain binding|response to drug|ribosome binding|signal recognition particle|signal recognition particle binding|endoplasmic reticulum	Down	33447673	-	sense	0	3.14409	XLOC_006016	exonic
Hpse2	TCONS_00013925	0.0002	0.0066	1	rno-miR-466b-3p	0.81353	0.0489148	67.6215	GeneID:368128,Genbank:XM_008760445.2,RGD:1307959	0.772535	0.507077	0.343288	0.220357	0.248442	0.0699505	0.342699	GO:0030198,GO:0030305,GO:0043395,GO:0005578,GO:0008284	extracellular matrix organization|heparanase activity|heparan sulfate proteoglycan binding|proteinaceous extracellular matrix|positive regulation of cell proliferation	Down		0.473468	-1.54499	0.00110189	rno00531,rno05205	Glycosaminoglycan degradation|Proteoglycans in cancer	heparanase 2 (inactive)	0.0275706	-3.26313	15.2402	Chr14	GeneID:498351,Genbank:NM_001170601.1,RGD:1564787	33535775	3.9202	2.73748e-06	0.000712705	0.000398054	2.75236e-06	5.29793e-07	3.42414e-07	GO:0005786,GO:0006616,GO:0008312,GO:0030911,GO:0042493,GO:0043022,GO:0048500,GO:0005047,GO:0005783	signal recognition particle, endoplasmic reticulum targeting|SRP-dependent cotranslational protein targeting to membrane, translocation|7S RNA binding|TPR domain binding|response to drug|ribosome binding|signal recognition particle|signal recognition particle binding|endoplasmic reticulum	Down	33447673	-	sense	0	3.14409	XLOC_006016	exonic
Podnl1	TCONS_00013925	0.0002	0.0066	1	rno-miR-466b-3p	0.985042	0.00033394	17.4597	GeneID:288907,Genbank:XM_213845.8,RGD:1307753	1.50669	0.108635	0.310775	0.073674	0.0397263	0.0551271	0.0925797	GO:0019221,GO:0031012,GO:0046426,GO:0004860,GO:0005737,GO:0006469	cytokine-mediated signaling pathway|extracellular matrix|negative regulation of JAK-STAT cascade|protein kinase inhibitor activity|cytoplasm|negative regulation of protein kinase activity	Down		0.999337	-3.43316	0.000591598			podocan-like 1	0.0169831	-3.43544	15.2402	Chr14	GeneID:498351,Genbank:NM_001170601.1,RGD:1564787	33535775	3.9202	2.73748e-06	0.000712705	0.000398054	2.75236e-06	5.29793e-07	3.42414e-07	GO:0005786,GO:0006616,GO:0008312,GO:0030911,GO:0042493,GO:0043022,GO:0048500,GO:0005047,GO:0005783	signal recognition particle, endoplasmic reticulum targeting|SRP-dependent cotranslational protein targeting to membrane, translocation|7S RNA binding|TPR domain binding|response to drug|ribosome binding|signal recognition particle|signal recognition particle binding|endoplasmic reticulum	Down	33447673	-	sense	0	3.14409	XLOC_006016	exonic
Adamts2	TCONS_00034265	0.0001	0.0045	2	rno-miR-1956-5p;rno-miR-92b-5p	0.816044	0.0476471	390.188	GeneID:287899,Genbank:NM_001137622.1,RGD:1565950	4.95584	2.42934	3.41581	1.58955	1.50075	0.981433	0.388607	GO:0005578,GO:0005615,GO:0007229,GO:0007283,GO:0008150,GO:0008233,GO:0008270,GO:0016485,GO:0030199,GO:0030324,GO:0043588,GO:0003674,GO:0004222,GO:0005575	proteinaceous extracellular matrix|extracellular space|integrin-mediated signaling pathway|spermatogenesis|biological_process|peptidase activity|zinc ion binding|protein processing|collagen fibril organization|lung development|skin development|molecular_function|metalloendopeptidase activity|cellular_component	Down		0.263981	-1.36362	2.39687e-07			ADAM metallopeptidase with thrombospondin type 1 motif, 2	3.22778e-05	-5.16559	28089	Chr6	GeneID:257642,Genbank:NM_147136.1,RGD:727924	30674166	2532.5	2495.76	1770.25	368.604	220.368	452.658	0.175617	GO:0008283,GO:0009303,GO:0003690,GO:0003700,GO:0008134	cell proliferation|rRNA transcription|double-stranded DNA binding|DNA binding transcription factor activity|transcription factor binding	Down	30631015	+	antisense	0	0.377785	XLOC_014984	intronic
Kcnn4	TCONS_00034265	0	0.032	1	rno-miR-149-3p	0.956366	0.00281432	81.6509	GeneID:65206,Genbank:XM_006228470.2,RGD:621476	1.06892	0.853053	0.865668	0.492528	0.3794	0.382187	0.463316	GO:0006816,GO:0006820,GO:0006884,GO:0015269,GO:0016021,GO:0016286,GO:0045121,GO:0045332,GO:0016323,GO:0016324,GO:0046541,GO:0050714,GO:0050862,GO:0071435,GO:0002376,GO:0005267,GO:0005516,GO:0005886,GO:0006813,GO:0019903,GO:0022894,GO:0030322,GO:0031982,GO:0071805,GO:0043025	calcium ion transport|anion transport|cell volume homeostasis|calcium-activated potassium channel activity|integral component of membrane|small conductance calcium-activated potassium channel activity|membrane raft|phospholipid translocation|basolateral plasma membrane|apical plasma membrane|saliva secretion|positive regulation of protein secretion|positive regulation of T cell receptor signaling…	Down		0.256365	-1.10993	1.49448e-05	rno04911,rno04970,rno04974	Insulin secretion|Salivary secretion|Protein digestion and absorption	potassium calcium-activated channel subfamily N member 4	0.00100628	-4.3295	28089	Chr6	GeneID:257642,Genbank:NM_147136.1,RGD:727924	30674166	2532.5	2495.76	1770.25	368.604	220.368	452.658	0.175617	GO:0008283,GO:0009303,GO:0003690,GO:0003700,GO:0008134	cell proliferation|rRNA transcription|double-stranded DNA binding|DNA binding transcription factor activity|transcription factor binding	Down	30631015	+	antisense	0	0.377785	XLOC_014984	intronic
Unc93a	TCONS_00034265	0	0.032	1	rno-miR-1956-5p	0.911127	0.0114966	106.066	GeneID:685007,Genbank:XM_006227938.3,RGD:1583290	1.72827	1.86607	1.59452	0.320063	0.845064	1.03503	0.436972	GO:0005886,GO:0016021	plasma membrane|integral component of membrane	Down		0.386814	-1.19439	0.00201675			unc-93 homolog A (C. elegans)	0.0434563	-3.08775	28089	Chr6	GeneID:257642,Genbank:NM_147136.1,RGD:727924	30674166	2532.5	2495.76	1770.25	368.604	220.368	452.658	0.175617	GO:0008283,GO:0009303,GO:0003690,GO:0003700,GO:0008134	cell proliferation|rRNA transcription|double-stranded DNA binding|DNA binding transcription factor activity|transcription factor binding	Down	30631015	+	antisense	0	0.377785	XLOC_014984	intronic
Ptpn7	TCONS_00034265	0.0001	0.0015	2	rno-miR-1956-5p;rno-miR-532-3p	0.834075	0.0390124	60.3997	GeneID:246781,Genbank:XM_006249821.3,RGD:708516	1.29335	0.725298	0.766966	0.548098	0.386481	0.325991	0.467999	GO:0005829,GO:0005856,GO:0006470,GO:0009898,GO:0035335,GO:0004725,GO:0005737	cytosol|cytoskeleton|protein dephosphorylation|cytoplasmic side of plasma membrane|peptidyl-tyrosine dephosphorylation|protein tyrosine phosphatase activity|cytoplasm	Down		0.358835	-1.09542	0.00226777	rno04010	MAPK signaling pathway	protein tyrosine phosphatase, non-receptor type 7	0.0471902	-3.05272	28089	Chr6	GeneID:257642,Genbank:NM_147136.1,RGD:727924	30674166	2532.5	2495.76	1770.25	368.604	220.368	452.658	0.175617	GO:0008283,GO:0009303,GO:0003690,GO:0003700,GO:0008134	cell proliferation|rRNA transcription|double-stranded DNA binding|DNA binding transcription factor activity|transcription factor binding	Down	30631015	+	antisense	0	0.377785	XLOC_014984	intronic
Fam129a	TCONS_00034265	0	0.039	1	rno-miR-92b-5p	0.928506	0.00748431	659.325	GeneID:63912,Genbank:NM_022242.2,RGD:71088	11.321	9.26743	10.9132	4.9088	4.42905	4.32441	0.445342	GO:0001934,GO:0003674,GO:0005737,GO:0005829,GO:0005886,GO:0034976,GO:0045727,GO:0001933	positive regulation of protein phosphorylation|molecular_function|cytoplasm|cytosol|plasma membrane|response to endoplasmic reticulum stress|positive regulation of translation|negative regulation of protein phosphorylation	Down		0.123744	-1.16701	4.06763e-21			family with sequence similarity 129, member A	2.24587e-17	-9.43085	28089	Chr6	GeneID:257642,Genbank:NM_147136.1,RGD:727924	30674166	2532.5	2495.76	1770.25	368.604	220.368	452.658	0.175617	GO:0008283,GO:0009303,GO:0003690,GO:0003700,GO:0008134	cell proliferation|rRNA transcription|double-stranded DNA binding|DNA binding transcription factor activity|transcription factor binding	Down	30631015	+	antisense	0	0.377785	XLOC_014984	intronic
Vgll3	TCONS_00034265	0	0.045	1	rno-miR-1956-5p	0.820588	0.0453956	128.283	GeneID:498038,Genbank:XM_006247981.3,RGD:1560030	1.74398	0.932938	1.53751	0.673964	0.289247	0.418533	0.337228	GO:0006357,GO:0008022,GO:0003705,GO:0005634	regulation of transcription by RNA polymerase II|protein C-terminus binding|transcription factor activity, RNA polymerase II distal enhancer sequence-specific binding|nucleus	Down		0.351383	-1.56821	8.08373e-06			vestigial-like family member 3	0.000605877	-4.46295	28089	Chr6	GeneID:257642,Genbank:NM_147136.1,RGD:727924	30674166	2532.5	2495.76	1770.25	368.604	220.368	452.658	0.175617	GO:0008283,GO:0009303,GO:0003690,GO:0003700,GO:0008134	cell proliferation|rRNA transcription|double-stranded DNA binding|DNA binding transcription factor activity|transcription factor binding	Down	30631015	+	antisense	0	0.377785	XLOC_014984	intronic
Fcgr2b	TCONS_00034265	0	0.02	1	rno-miR-1956-5p	0.837693	0.0373775	50.3539	GeneID:289211,Genbank:XM_006250235.1,RGD:631331	2.77469	1.34083	1.91788	0.833546	0.435843	0.781208	0.352298	GO:0006898,GO:0006911,GO:0006952,GO:0006955,GO:0007166,GO:0009617,GO:0032355,GO:0009897,GO:0032456,GO:0009986,GO:0032693,GO:0016021,GO:0033030,GO:0038096,GO:0043197,GO:0044297,GO:1901216,GO:0044877,GO:1902950,GO:0045121,GO:1904646,GO:0045576,GO:1905898,GO:0001540,GO:0001811,GO:0002434,GO:0002638,GO:0002862,GO:0002865,GO:0002924,GO:0005886,GO:0005887,GO:0016064,GO:0016358,GO:0019772,GO:0019864,GO:…	receptor-mediated endocytosis|phagocytosis, engulfment|defense response|immune response|cell surface receptor signaling pathway|response to bacterium|response to estradiol|external side of plasma membrane|endocytic recycling|cell surface|negative regulation of interleukin-10 production|integral component of membrane|negative regulation of neutrophil apoptotic process|Fc-gamma receptor signaling p…	Down		0.412289	-1.50513	0.000261549	rno04145,rno04662,rno04666,rno04380,rno05150,rno05152,rno05162	Phagosome|B cell receptor signaling pathway|Fc gamma R-mediated phagocytosis|Osteoclast differentiation|Staphylococcus aureus infection|Tuberculosis|Measles	Fc fragment of IgG, low affinity IIb, receptor	0.00923731	-3.65068	28089	Chr6	GeneID:257642,Genbank:NM_147136.1,RGD:727924	30674166	2532.5	2495.76	1770.25	368.604	220.368	452.658	0.175617	GO:0008283,GO:0009303,GO:0003690,GO:0003700,GO:0008134	cell proliferation|rRNA transcription|double-stranded DNA binding|DNA binding transcription factor activity|transcription factor binding	Down	30631015	+	antisense	0	0.377785	XLOC_014984	intronic
Fbln1	TCONS_00034265	0	0.0066	1	rno-miR-92b-5p	0.848677	0.0326155	352	GeneID:315191,Genbank:NM_001127547.1,RGD:1308667	8.89577	4.71286	7.0756	2.96439	1.72343	1.89864	0.327692	GO:0070373,GO:0010628,GO:0005178,GO:0071953,GO:0010952,GO:0005201,GO:0072378,GO:0016504,GO:0005509,GO:1900025,GO:0005575,GO:0005576,GO:0005577,GO:0005578,GO:0030198,GO:0005604,GO:1904188,GO:0031012,GO:0005615,GO:1904237,GO:0042802,GO:0007162,GO:2000146,GO:0044877,GO:0007229,GO:0001933,GO:2000647,GO:0048146,GO:0007566,GO:0001968,GO:2001202,GO:0070051,GO:0008022,GO:0003674	negative regulation of ERK1 and ERK2 cascade|positive regulation of gene expression|integrin binding|elastic fiber|positive regulation of peptidase activity|extracellular matrix structural constituent|blood coagulation, fibrin clot formation|peptidase activator activity|calcium ion binding|negative regulation of substrate adhesion-dependent cell spreading|cellular_component|extracellular region|f…	Down		0.266645	-1.60959	1.57553e-09			fibulin 1	4.42324e-07	-6.03644	28089	Chr6	GeneID:257642,Genbank:NM_147136.1,RGD:727924	30674166	2532.5	2495.76	1770.25	368.604	220.368	452.658	0.175617	GO:0008283,GO:0009303,GO:0003690,GO:0003700,GO:0008134	cell proliferation|rRNA transcription|double-stranded DNA binding|DNA binding transcription factor activity|transcription factor binding	Down	30631015	+	antisense	0	0.377785	XLOC_014984	intronic
LOC100911545	TCONS_00034265	0	0.045	1	rno-miR-92b-5p	0.818146	0.0465991	28.4808	GeneID:100911545,Genbank:XM_003749828.2,RGD:6492449	0.848007	0.245703	0.348612	0.0241884	0	0.0160881	0.0296175			Down		0.878209	-5.07741	7.40168e-09			alpha-2-macroglobulin-like	1.77683e-06	-5.78155	28089	Chr6	GeneID:257642,Genbank:NM_147136.1,RGD:727924	30674166	2532.5	2495.76	1770.25	368.604	220.368	452.658	0.175617	GO:0008283,GO:0009303,GO:0003690,GO:0003700,GO:0008134	cell proliferation|rRNA transcription|double-stranded DNA binding|DNA binding transcription factor activity|transcription factor binding	Down	30631015	+	antisense	0	0.377785	XLOC_014984	intronic
Tubb3	TCONS_00034265	0	0.032	1	rno-miR-1956-5p	0.827748	0.0419506	17.2379	GeneID:246118,Genbank:NM_139254.2,RGD:628595	1.0441	0.395226	0.683093	0.201026	0.0481763	0.0891372	0.165754	GO:0030425,GO:0007411,GO:0003924,GO:0042277,GO:0005200,GO:0043025,GO:0071944,GO:0005525,GO:0005622,GO:0005737,GO:0015630,GO:0030182,GO:0005874,GO:0030424,GO:0007010,GO:0000226,GO:0007017,GO:0000278	dendrite|axon guidance|GTPase activity|peptide binding|structural constituent of cytoskeleton|neuronal cell body|cell periphery|GTP binding|intracellular|cytoplasm|microtubule cytoskeleton|neuron differentiation|microtubule|axon|cytoskeleton organization|microtubule cytoskeleton organization|microtubule-based process|mitotic cell cycle	Down		0.713575	-2.59288	0.000279438	rno04145,rno04540	Phagosome|Gap junction	tubulin, beta 3 class III	0.00970358	-3.63365	28089	Chr6	GeneID:257642,Genbank:NM_147136.1,RGD:727924	30674166	2532.5	2495.76	1770.25	368.604	220.368	452.658	0.175617	GO:0008283,GO:0009303,GO:0003690,GO:0003700,GO:0008134	cell proliferation|rRNA transcription|double-stranded DNA binding|DNA binding transcription factor activity|transcription factor binding	Down	30631015	+	antisense	0	0.377785	XLOC_014984	intronic
Trpv6	TCONS_00034265	0	0.013	1	rno-miR-139-3p	0.937023	0.00582435	53.1813	GeneID:114246,Genbank:NM_053686.1,RGD:69335	1.85023	1.18392	0.856234	0.351838	0.175124	0.189011	0.190936	GO:0070509,GO:0016324,GO:0005262,GO:0070588,GO:0035898,GO:0042802,GO:0005516,GO:0005886,GO:0046872,GO:0005887,GO:0098703,GO:0051289,GO:0051592,GO:0005216,GO:0055074,GO:0006816,GO:0005227,GO:0016021	calcium ion import|apical plasma membrane|calcium channel activity|calcium ion transmembrane transport|parathyroid hormone secretion|identical protein binding|calmodulin binding|plasma membrane|metal ion binding|integral component of plasma membrane|calcium ion import across plasma membrane|protein homotetramerization|response to calcium ion|ion channel activity|calcium ion homeostasis|calcium io…	Down		0.434386	-2.38884	3.81205e-08	rno04970,rno04978	Salivary secretion|Mineral absorption	transient receptor potential cation channel, subfamily V, member 6	7.17532e-06	-5.49934	28089	Chr6	GeneID:257642,Genbank:NM_147136.1,RGD:727924	30674166	2532.5	2495.76	1770.25	368.604	220.368	452.658	0.175617	GO:0008283,GO:0009303,GO:0003690,GO:0003700,GO:0008134	cell proliferation|rRNA transcription|double-stranded DNA binding|DNA binding transcription factor activity|transcription factor binding	Down	30631015	+	antisense	0	0.377785	XLOC_014984	intronic
Hk3	TCONS_00034265	0	0.045	1	rno-miR-1956-5p	0.881566	0.0202095	105.579	GeneID:25060,Genbank:XM_006253603.3,RGD:2798	1.19899	1.94992	1.3499	0.69377	0.63227	0.682408	0.45652	GO:0019158,GO:0004396,GO:0019318,GO:0019899,GO:0005515,GO:0005524,GO:0005536,GO:0005623,GO:0032991,GO:0005739,GO:0042562,GO:0005829,GO:0046835,GO:0006096,GO:0051156,GO:0001678,GO:1901299,GO:0008150,GO:0008865,GO:0004340	mannokinase activity|hexokinase activity|hexose metabolic process|enzyme binding|protein binding|ATP binding|glucose binding|cell|protein-containing complex|mitochondrion|hormone binding|cytosol|carbohydrate phosphorylation|glycolytic process|glucose 6-phosphate metabolic process|cellular glucose homeostasis|negative regulation of hydrogen peroxide-mediated programmed cell death|biological_proces…	Down		0.274656	-1.13125	3.8088e-05	rno00010,rno00051,rno00052,rno00500,rno00520,rno00524,rno04066,rno04910,rno04973,rno05230,rno04930	Glycolysis / Gluconeogenesis|Fructose and mannose metabolism|Galactose metabolism|Starch and sucrose metabolism|Amino sugar and nucleotide sugar metabolism|Neomycin, kanamycin and gentamicin biosynthesis|HIF-1 signaling pathway|Insulin signaling pathway|Carbohydrate digestion and absorption|Central carbon metabolism in cancer|Type II diabetes mellitus	hexokinase 3	0.00213861	-4.11878	28089	Chr6	GeneID:257642,Genbank:NM_147136.1,RGD:727924	30674166	2532.5	2495.76	1770.25	368.604	220.368	452.658	0.175617	GO:0008283,GO:0009303,GO:0003690,GO:0003700,GO:0008134	cell proliferation|rRNA transcription|double-stranded DNA binding|DNA binding transcription factor activity|transcription factor binding	Down	30631015	+	antisense	0	0.377785	XLOC_014984	intronic
Aldh1a3	TCONS_00034265	0	0.013	1	rno-miR-532-3p	0.933413	0.00650318	346.055	GeneID:266603,Genbank:NM_153300.1,RGD:628662	15.6091	14.4659	8.48931	7.48607	5.14254	5.1411	0.475388	GO:0002138,GO:0004028,GO:0004029,GO:0007626,GO:0021768,GO:0004030,GO:0021983,GO:0031076,GO:0042472,GO:0051289,GO:0042493,GO:0042572,GO:0042573,GO:0055114,GO:0060013,GO:0060166,GO:0001758,GO:0060324,GO:0001822,GO:0002072,GO:0005634,GO:0005737,GO:0005829,GO:0042574,GO:0005886,GO:0042803,GO:0043065,GO:0043584,GO:0070324,GO:0048048,GO:0050885,GO:0070384,GO:0070403	retinoic acid biosynthetic process|3-chloroallyl aldehyde dehydrogenase activity|aldehyde dehydrogenase (NAD) activity|locomotory behavior|nucleus accumbens development|aldehyde dehydrogenase [NAD(P)+] activity|pituitary gland development|embryonic camera-type eye development|inner ear morphogenesis|protein homotetramerization|response to drug|retinol metabolic process|retinoic acid metabolic pro…	Down		0.242732	-1.07282	9.88013e-06	rno00010,rno00340,rno00350,rno00360,rno00410,rno00980,rno00982,rno05204	Glycolysis / Gluconeogenesis|Histidine metabolism|Tyrosine metabolism|Phenylalanine metabolism|beta-Alanine metabolism|Metabolism of xenobiotics by cytochrome P450|Drug metabolism - cytochrome P450|Chemical carcinogenesis	aldehyde dehydrogenase 1 family, member A3	0.000724135	-4.41978	28089	Chr6	GeneID:257642,Genbank:NM_147136.1,RGD:727924	30674166	2532.5	2495.76	1770.25	368.604	220.368	452.658	0.175617	GO:0008283,GO:0009303,GO:0003690,GO:0003700,GO:0008134	cell proliferation|rRNA transcription|double-stranded DNA binding|DNA binding transcription factor activity|transcription factor binding	Down	30631015	+	antisense	0	0.377785	XLOC_014984	intronic
Galnt6	TCONS_00034265	0	0.045	1	rno-miR-139-3p	0.921054	0.00910269	63.8674	GeneID:100361647,Genbank:NM_001172063.2,RGD:2319726	0.705627	0.501776	0.551422	0.323695	0.194682	0.242207	0.446159	GO:0005794,GO:0006486,GO:0009312,GO:0016020,GO:0016021,GO:0016266,GO:0018242,GO:0018243,GO:0030246,GO:0048471,GO:0000139,GO:0004653	Golgi apparatus|protein glycosylation|oligosaccharide biosynthetic process|membrane|integral component of membrane|O-glycan processing|protein O-linked glycosylation via serine|protein O-linked glycosylation via threonine|carbohydrate binding|perinuclear region of cytoplasm|Golgi membrane|polypeptide N-acetylgalactosaminyltransferase activity	Down		0.313186	-1.16437	0.000200945	rno00512	Mucin type O-glycan biosynthesis	polypeptide N-acetylgalactosaminyltransferase 6	0.00756468	-3.71783	28089	Chr6	GeneID:257642,Genbank:NM_147136.1,RGD:727924	30674166	2532.5	2495.76	1770.25	368.604	220.368	452.658	0.175617	GO:0008283,GO:0009303,GO:0003690,GO:0003700,GO:0008134	cell proliferation|rRNA transcription|double-stranded DNA binding|DNA binding transcription factor activity|transcription factor binding	Down	30631015	+	antisense	0	0.377785	XLOC_014984	intronic
Cdh13	TCONS_00034265	0	0.00095	2	rno-miR-1956-5p;rno-miR-532-3p	0.853252	0.0307223	262.131	GeneID:192248,Genbank:NM_138889.2,RGD:619745	5.24476	2.79297	2.8531	1.59252	1.40517	1.20967	0.399869	GO:0005576,GO:0005615,GO:0005737,GO:0005886,GO:0005901,GO:0016339,GO:0005913,GO:0016342,GO:0007043,GO:0016601,GO:0007156,GO:0030032,GO:0030100,GO:0030169,GO:0030335,GO:0048661,GO:0031012,GO:0050850,GO:0034332,GO:0050927,GO:0042058,GO:0051668,GO:0055096,GO:0055100,GO:0071813,GO:0000278,GO:0098609,GO:0000902,GO:0001938,GO:0001954,GO:0002040,GO:0003674,GO:0005509,GO:0007162,GO:0007266,GO:0007275,GO:…	extracellular region|extracellular space|cytoplasm|plasma membrane|caveola|calcium-dependent cell-cell adhesion via plasma membrane cell adhesion molecules|cell-cell adherens junction|catenin complex|cell-cell junction assembly|Rac protein signal transduction|homophilic cell adhesion via plasma membrane adhesion molecules|lamellipodium assembly|regulation of endocytosis|low-density lipoprotein pa…	Down		0.255141	-1.3224	2.18313e-07			cadherin 13	3.01345e-05	-5.18303	28089	Chr6	GeneID:257642,Genbank:NM_147136.1,RGD:727924	30674166	2532.5	2495.76	1770.25	368.604	220.368	452.658	0.175617	GO:0008283,GO:0009303,GO:0003690,GO:0003700,GO:0008134	cell proliferation|rRNA transcription|double-stranded DNA binding|DNA binding transcription factor activity|transcription factor binding	Down	30631015	+	antisense	0	0.377785	XLOC_014984	intronic
Gabbr2	TCONS_00034265	0	0.00095	2	rno-miR-139-3p;rno-miR-532-3p	0.825771	0.0428891	80.8636	GeneID:83633,Genbank:NM_031802.1,RGD:619864	0.655606	1.29387	0.720566	0.388393	0.356804	0.258327	0.383486	GO:0038039,GO:0005515,GO:0043005,GO:0005737,GO:0005887,GO:0007214,GO:0043204,GO:0045211,GO:0016021,GO:0046982,GO:0030054,GO:0030425,GO:0004965,GO:1902710	G-protein coupled receptor heterodimeric complex|protein binding|neuron projection|cytoplasm|integral component of plasma membrane|gamma-aminobutyric acid signaling pathway|perikaryon|postsynaptic membrane|integral component of membrane|protein heterodimerization activity|cell junction|dendrite|G-protein coupled GABA receptor activity|GABA receptor complex	Down		0.359418	-1.38275	0.000119475	rno04024,rno04080,rno04915,rno04727,rno04742,rno05032	cAMP signaling pathway|Neuroactive ligand-receptor interaction|Estrogen signaling pathway|GABAergic synapse|Taste transduction|Morphine addiction	gamma-aminobutyric acid type B receptor subunit 2	0.00502585	-3.8472	28089	Chr6	GeneID:257642,Genbank:NM_147136.1,RGD:727924	30674166	2532.5	2495.76	1770.25	368.604	220.368	452.658	0.175617	GO:0008283,GO:0009303,GO:0003690,GO:0003700,GO:0008134	cell proliferation|rRNA transcription|double-stranded DNA binding|DNA binding transcription factor activity|transcription factor binding	Down	30631015	+	antisense	0	0.377785	XLOC_014984	intronic
Adamts2	XR_001838600.1	0.0001	0.022	1	rno-miR-92b-5p	0.916329	0.0102084	390.188	GeneID:287899,Genbank:NM_001137622.1,RGD:1565950	4.95584	2.42934	3.41581	1.58955	1.50075	0.981433	0.388607	GO:0005578,GO:0005615,GO:0007229,GO:0007283,GO:0008150,GO:0008233,GO:0008270,GO:0016485,GO:0030199,GO:0030324,GO:0043588,GO:0003674,GO:0004222,GO:0005575	proteinaceous extracellular matrix|extracellular space|integrin-mediated signaling pathway|spermatogenesis|biological_process|peptidase activity|zinc ion binding|protein processing|collagen fibril organization|lung development|skin development|molecular_function|metalloendopeptidase activity|cellular_component	Down		0.263981	-1.36362	2.39687e-07			ADAM metallopeptidase with thrombospondin type 1 motif, 2	3.22778e-05	-5.16559	35.6989	Chr6		139645661	8.48363	5.15361	8.68074	2.38391	0.368434	0.804091	0.173639			Down	139626215	-			0.727042	LOC108351312
Scn2b	XR_001838600.1	0.0001	0.021	1	rno-miR-92b-5p	0.872553	0.0233292	23.1285	GeneID:25349,Genbank:NM_012877.1,RGD:3633	0.410611	0.353825	0.262088	0.111409	0.0646947	0.05985	0.237244	GO:0005248,GO:0005515,GO:0007399,GO:0017080,GO:0035725,GO:0046684,GO:0060048,GO:0060371,GO:0086002,GO:0086006,GO:0086012,GO:0001518,GO:0086091,GO:2000649,GO:0005244	voltage-gated sodium channel activity|protein binding|nervous system development|sodium channel regulator activity|sodium ion transmembrane transport|response to pyrethroid|cardiac muscle contraction|regulation of atrial cardiac muscle cell membrane depolarization|cardiac muscle cell action potential involved in contraction|voltage-gated sodium channel activity involved in cardiac muscle cell act…	Down		0.51195	-2.07555	5.03028e-05			sodium voltage-gated channel beta subunit 2	0.00265355	-4.05422	35.6989	Chr6		139645661	8.48363	5.15361	8.68074	2.38391	0.368434	0.804091	0.173639			Down	139626215	-			0.727042	LOC108351312
Csmd1	XR_001838600.1	0.0001	0.02	1	rno-miR-92b-5p	0.831653	0.0401257	933.662	GeneID:364634,Genbank:NM_001037327.1,RGD:1305103	7.03788	3.32005	3.32231	1.80673	1.1423	1.41002	0.33039	GO:0001964,GO:0016021,GO:0042593	startle response|integral component of membrane|glucose homeostasis	Down		0.268736	-1.59776	2.75677e-09			CUB and Sushi multiple domains 1	7.24811e-07	-5.94546	35.6989	Chr6		139645661	8.48363	5.15361	8.68074	2.38391	0.368434	0.804091	0.173639			Down	139626215	-			0.727042	LOC108351312
Scn5a	XR_001838600.1	0.0001	0.035	1	rno-miR-92b-5p	0.906233	0.0127763	16.2447	GeneID:25665,Genbank:XM_017595481.1,RGD:3637	0.134663	0.12199	0.126194	0.0177282	0.0430171	0.0132652	0.19661	GO:0086060,GO:0086061,GO:0086062,GO:0086063,GO:0086067,GO:0005248,GO:0005261,GO:0005515,GO:0005516,GO:0005622,GO:0014704,GO:0005783,GO:0005886,GO:0014894,GO:0016021,GO:0016328,GO:0030506,GO:0017134,GO:0031625,GO:0019228,GO:0034706,GO:0034765,GO:0035725,GO:0001518,GO:0060048,GO:0060307,GO:0002027,GO:0060371,GO:0003231,GO:0003360,GO:0060372,GO:0005244,GO:0086010,GO:0060373,GO:0086012,GO:0086014,GO:…	voltage-gated sodium channel activity involved in AV node cell action potential|voltage-gated sodium channel activity involved in bundle of His cell action potential|voltage-gated sodium channel activity involved in Purkinje myocyte action potential|voltage-gated sodium channel activity involved in SA node cell action potential|AV node cell to bundle of His cell communication|voltage-gated sodium…	Down		0.636303	-2.34659	0.000226156	rno04261	Adrenergic signaling in cardiomyocytes	sodium voltage-gated channel alpha subunit 5	0.008215	-3.68785	35.6989	Chr6		139645661	8.48363	5.15361	8.68074	2.38391	0.368434	0.804091	0.173639			Down	139626215	-			0.727042	LOC108351312
Fbn1	XR_001838600.1	0.0001	0.02	1	rno-miR-92b-5p	0.899352	0.0146852	2785.34	GeneID:83727,Genbank:XM_008762202.1,RGD:620908	21.9138	11.7372	14.4219	8.85764	6.93084	6.36426	0.475327	GO:2001205,GO:0042802,GO:0008201,GO:0001822,GO:0043010,GO:0009653,GO:0044877,GO:0031012,GO:0003674,GO:0045671,GO:0005178,GO:0005201,GO:0005509,GO:0005576,GO:0048048,GO:0048050,GO:0005578,GO:0071560,GO:0033627,GO:0005604,GO:0001501,GO:0090287,GO:0035582,GO:0005615,GO:0001527,GO:1990314,GO:0035583,GO:0007507,GO:0001656	negative regulation of osteoclast development|identical protein binding|heparin binding|kidney development|camera-type eye development|anatomical structure morphogenesis|protein-containing complex binding|extracellular matrix|molecular_function|negative regulation of osteoclast differentiation|integrin binding|extracellular matrix structural constituent|calcium ion binding|extracellular region|em…	Down		0.199446	-1.07301	7.4512e-08			fibrillin 1	1.27601e-05	-5.37994	35.6989	Chr6		139645661	8.48363	5.15361	8.68074	2.38391	0.368434	0.804091	0.173639			Down	139626215	-			0.727042	LOC108351312
Sult4a1	XR_001838600.1	0.0001	0.014	1	rno-miR-92b-5p	0.936598	0.00590235	207.82	GeneID:58953,Genbank:NM_031641.1,RGD:69292	5.31498	4.58346	5.27934	2.19225	1.23503	2.87268	0.427183	GO:0008202,GO:0042802,GO:0005737,GO:0006790,GO:0008146	steroid metabolic process|identical protein binding|cytoplasm|sulfur compound metabolic process|sulfotransferase activity	Down		0.284611	-1.22707	1.62213e-05			sulfotransferase family 4A, member 1	0.00106931	-4.31141	35.6989	Chr6		139645661	8.48363	5.15361	8.68074	2.38391	0.368434	0.804091	0.173639			Down	139626215	-			0.727042	LOC108351312
Fam129a	XR_001838600.1	0	0.0079	1	rno-miR-92b-5p	0.979778	0.000609251	659.325	GeneID:63912,Genbank:NM_022242.2,RGD:71088	11.321	9.26743	10.9132	4.9088	4.42905	4.32441	0.445342	GO:0001934,GO:0003674,GO:0005737,GO:0005829,GO:0005886,GO:0034976,GO:0045727,GO:0001933	positive regulation of protein phosphorylation|molecular_function|cytoplasm|cytosol|plasma membrane|response to endoplasmic reticulum stress|positive regulation of translation|negative regulation of protein phosphorylation	Down		0.123744	-1.16701	4.06763e-21			family with sequence similarity 129, member A	2.24587e-17	-9.43085	35.6989	Chr6		139645661	8.48363	5.15361	8.68074	2.38391	0.368434	0.804091	0.173639			Down	139626215	-			0.727042	LOC108351312
Carmil2	XR_001838600.1	0.0001	0.013	1	rno-miR-92b-5p	0.86557	0.0258923	91.1966	GeneID:307797,Genbank:XM_006255548.3,RGD:1562390	1.41081	1.06184	0.904589	0.381238	0.445403	0.3962	0.373735	GO:0050852,GO:0044319,GO:0005737,GO:0051639,GO:0044354,GO:0005886,GO:0061339,GO:0044877,GO:0005911,GO:0090091,GO:0007163,GO:0008290,GO:0010592,GO:0015629,GO:0030011,GO:1900029,GO:0045111,GO:0030027,GO:1900042,GO:0045184,GO:0030335,GO:1902715,GO:0045591,GO:0031252,GO:0001726,GO:1902745,GO:0048538,GO:0032729,GO:0001772,GO:2000813,GO:0048872,GO:0042102,GO:0005543	T cell receptor signaling pathway|wound healing, spreading of cells|cytoplasm|actin filament network formation|macropinosome|plasma membrane|establishment or maintenance of monopolar cell polarity|protein-containing complex binding|cell-cell junction|positive regulation of extracellular matrix disassembly|establishment or maintenance of cell polarity|F-actin capping protein complex|positive regul…	Down		0.264294	-1.41991	7.76679e-08			capping protein regulator and myosin 1 linker 2	1.29949e-05	-5.37246	35.6989	Chr6		139645661	8.48363	5.15361	8.68074	2.38391	0.368434	0.804091	0.173639			Down	139626215	-			0.727042	LOC108351312
Fbln1	XR_001838600.1	0	0.0013	1	rno-miR-92b-5p	0.973021	0.00108201	352	GeneID:315191,Genbank:NM_001127547.1,RGD:1308667	8.89577	4.71286	7.0756	2.96439	1.72343	1.89864	0.327692	GO:0070373,GO:0010628,GO:0005178,GO:0071953,GO:0010952,GO:0005201,GO:0072378,GO:0016504,GO:0005509,GO:1900025,GO:0005575,GO:0005576,GO:0005577,GO:0005578,GO:0030198,GO:0005604,GO:1904188,GO:0031012,GO:0005615,GO:1904237,GO:0042802,GO:0007162,GO:2000146,GO:0044877,GO:0007229,GO:0001933,GO:2000647,GO:0048146,GO:0007566,GO:0001968,GO:2001202,GO:0070051,GO:0008022,GO:0003674	negative regulation of ERK1 and ERK2 cascade|positive regulation of gene expression|integrin binding|elastic fiber|positive regulation of peptidase activity|extracellular matrix structural constituent|blood coagulation, fibrin clot formation|peptidase activator activity|calcium ion binding|negative regulation of substrate adhesion-dependent cell spreading|cellular_component|extracellular region|f…	Down		0.266645	-1.60959	1.57553e-09			fibulin 1	4.42324e-07	-6.03644	35.6989	Chr6		139645661	8.48363	5.15361	8.68074	2.38391	0.368434	0.804091	0.173639			Down	139626215	-			0.727042	LOC108351312
LOC100911545	XR_001838600.1	0	0.0092	1	rno-miR-92b-5p	0.850887	0.0316943	28.4808	GeneID:100911545,Genbank:XM_003749828.2,RGD:6492449	0.848007	0.245703	0.348612	0.0241884	0	0.0160881	0.0296175			Down		0.878209	-5.07741	7.40168e-09			alpha-2-macroglobulin-like	1.77683e-06	-5.78155	35.6989	Chr6		139645661	8.48363	5.15361	8.68074	2.38391	0.368434	0.804091	0.173639			Down	139626215	-			0.727042	LOC108351312
Cpxm2	XR_001838600.1	0	0.01	1	rno-miR-92b-5p	0.967528	0.00156456	241.342	GeneID:293566,Genbank:NM_001106306.1,RGD:1310955	5.41162	2.79112	5.44192	1.18305	1.48241	0.92176	0.269639	GO:0005615,GO:0006508,GO:0006518,GO:0016485,GO:0031012,GO:0004180,GO:0004181	extracellular space|proteolysis|peptide metabolic process|protein processing|extracellular matrix|carboxypeptidase activity|metallocarboxypeptidase activity	Down		0.293641	-1.8909	1.19871e-10			carboxypeptidase X (M14 family), member 2	4.3164e-08	-6.4395	35.6989	Chr6		139645661	8.48363	5.15361	8.68074	2.38391	0.368434	0.804091	0.173639			Down	139626215	-			0.727042	LOC108351312
Ackr2	XR_001838600.1	0	0.012	1	rno-miR-92b-5p	0.941215	0.00508199	13.3517	GeneID:140473,Genbank:XM_017595421.1,RGD:620323	0.266985	0.142917	0.328539	0.0207694	0.0447969	0.0725239	0.192463	GO:0043231,GO:0006954,GO:0005654,GO:0055037,GO:0007165,GO:0070098,GO:0007186,GO:0005769,GO:0005829,GO:0005884,GO:0016493,GO:0005886,GO:0019957,GO:0005887,GO:0005044,GO:0031965,GO:0006898,GO:0006935	intracellular membrane-bounded organelle|inflammatory response|nucleoplasm|recycling endosome|signal transduction|chemokine-mediated signaling pathway|G-protein coupled receptor signaling pathway|early endosome|cytosol|actin filament|C-C chemokine receptor activity|plasma membrane|C-C chemokine binding|integral component of plasma membrane|scavenger receptor activity|nuclear membrane|receptor-med…	Down		0.745445	-2.37735	0.00142685			atypical chemokine receptor 2	0.0340062	-3.18916	35.6989	Chr6		139645661	8.48363	5.15361	8.68074	2.38391	0.368434	0.804091	0.173639			Down	139626215	-			0.727042	LOC108351312
Adamts2	TCONS_00034267	0.0001	0.0045	2	rno-miR-1956-5p;rno-miR-92b-5p	0.896135	0.0156216	390.188	GeneID:287899,Genbank:NM_001137622.1,RGD:1565950	4.95584	2.42934	3.41581	1.58955	1.50075	0.981433	0.388607	GO:0005578,GO:0005615,GO:0007229,GO:0007283,GO:0008150,GO:0008233,GO:0008270,GO:0016485,GO:0030199,GO:0030324,GO:0043588,GO:0003674,GO:0004222,GO:0005575	proteinaceous extracellular matrix|extracellular space|integrin-mediated signaling pathway|spermatogenesis|biological_process|peptidase activity|zinc ion binding|protein processing|collagen fibril organization|lung development|skin development|molecular_function|metalloendopeptidase activity|cellular_component	Down		0.263981	-1.36362	2.39687e-07			ADAM metallopeptidase with thrombospondin type 1 motif, 2	3.22778e-05	-5.16559	20082.9	Chr6	GeneID:257642,Genbank:NM_147136.1,RGD:727924	30674166	2108.51	1604.3	1202.11	260.679	189.701	289.158	0.173215	GO:0008283,GO:0009303,GO:0003690,GO:0003700,GO:0008134	cell proliferation|rRNA transcription|double-stranded DNA binding|DNA binding transcription factor activity|transcription factor binding	Down	30631017	+	antisense	0	0.304844	XLOC_014984	intronic
Kcnn4	TCONS_00034267	0	0.032	1	rno-miR-149-3p	0.974871	0.000939234	81.6509	GeneID:65206,Genbank:XM_006228470.2,RGD:621476	1.06892	0.853053	0.865668	0.492528	0.3794	0.382187	0.463316	GO:0006816,GO:0006820,GO:0006884,GO:0015269,GO:0016021,GO:0016286,GO:0045121,GO:0045332,GO:0016323,GO:0016324,GO:0046541,GO:0050714,GO:0050862,GO:0071435,GO:0002376,GO:0005267,GO:0005516,GO:0005886,GO:0006813,GO:0019903,GO:0022894,GO:0030322,GO:0031982,GO:0071805,GO:0043025	calcium ion transport|anion transport|cell volume homeostasis|calcium-activated potassium channel activity|integral component of membrane|small conductance calcium-activated potassium channel activity|membrane raft|phospholipid translocation|basolateral plasma membrane|apical plasma membrane|saliva secretion|positive regulation of protein secretion|positive regulation of T cell receptor signaling…	Down		0.256365	-1.10993	1.49448e-05	rno04911,rno04970,rno04974	Insulin secretion|Salivary secretion|Protein digestion and absorption	potassium calcium-activated channel subfamily N member 4	0.00100628	-4.3295	20082.9	Chr6	GeneID:257642,Genbank:NM_147136.1,RGD:727924	30674166	2108.51	1604.3	1202.11	260.679	189.701	289.158	0.173215	GO:0008283,GO:0009303,GO:0003690,GO:0003700,GO:0008134	cell proliferation|rRNA transcription|double-stranded DNA binding|DNA binding transcription factor activity|transcription factor binding	Down	30631017	+	antisense	0	0.304844	XLOC_014984	intronic
Unc93a	TCONS_00034267	0	0.032	1	rno-miR-1956-5p	0.87259	0.0233158	106.066	GeneID:685007,Genbank:XM_006227938.3,RGD:1583290	1.72827	1.86607	1.59452	0.320063	0.845064	1.03503	0.436972	GO:0005886,GO:0016021	plasma membrane|integral component of membrane	Down		0.386814	-1.19439	0.00201675			unc-93 homolog A (C. elegans)	0.0434563	-3.08775	20082.9	Chr6	GeneID:257642,Genbank:NM_147136.1,RGD:727924	30674166	2108.51	1604.3	1202.11	260.679	189.701	289.158	0.173215	GO:0008283,GO:0009303,GO:0003690,GO:0003700,GO:0008134	cell proliferation|rRNA transcription|double-stranded DNA binding|DNA binding transcription factor activity|transcription factor binding	Down	30631017	+	antisense	0	0.304844	XLOC_014984	intronic
Ptpn7	TCONS_00034267	0.0001	0.0015	2	rno-miR-1956-5p;rno-miR-532-3p	0.916622	0.0101381	60.3997	GeneID:246781,Genbank:XM_006249821.3,RGD:708516	1.29335	0.725298	0.766966	0.548098	0.386481	0.325991	0.467999	GO:0005829,GO:0005856,GO:0006470,GO:0009898,GO:0035335,GO:0004725,GO:0005737	cytosol|cytoskeleton|protein dephosphorylation|cytoplasmic side of plasma membrane|peptidyl-tyrosine dephosphorylation|protein tyrosine phosphatase activity|cytoplasm	Down		0.358835	-1.09542	0.00226777	rno04010	MAPK signaling pathway	protein tyrosine phosphatase, non-receptor type 7	0.0471902	-3.05272	20082.9	Chr6	GeneID:257642,Genbank:NM_147136.1,RGD:727924	30674166	2108.51	1604.3	1202.11	260.679	189.701	289.158	0.173215	GO:0008283,GO:0009303,GO:0003690,GO:0003700,GO:0008134	cell proliferation|rRNA transcription|double-stranded DNA binding|DNA binding transcription factor activity|transcription factor binding	Down	30631017	+	antisense	0	0.304844	XLOC_014984	intronic
Fam129a	TCONS_00034267	0	0.039	1	rno-miR-92b-5p	0.93167	0.00684404	659.325	GeneID:63912,Genbank:NM_022242.2,RGD:71088	11.321	9.26743	10.9132	4.9088	4.42905	4.32441	0.445342	GO:0001934,GO:0003674,GO:0005737,GO:0005829,GO:0005886,GO:0034976,GO:0045727,GO:0001933	positive regulation of protein phosphorylation|molecular_function|cytoplasm|cytosol|plasma membrane|response to endoplasmic reticulum stress|positive regulation of translation|negative regulation of protein phosphorylation	Down		0.123744	-1.16701	4.06763e-21			family with sequence similarity 129, member A	2.24587e-17	-9.43085	20082.9	Chr6	GeneID:257642,Genbank:NM_147136.1,RGD:727924	30674166	2108.51	1604.3	1202.11	260.679	189.701	289.158	0.173215	GO:0008283,GO:0009303,GO:0003690,GO:0003700,GO:0008134	cell proliferation|rRNA transcription|double-stranded DNA binding|DNA binding transcription factor activity|transcription factor binding	Down	30631017	+	antisense	0	0.304844	XLOC_014984	intronic
Fndc1	TCONS_00034267	0	0.045	1	rno-miR-1956-5p	0.831701	0.0401034	918.856	GeneID:308099,Genbank:XM_006227871.3,RGD:1310640	10.8168	5.3534	8.91178	2.78179	3.00666	5.14888	0.450615	GO:0005886,GO:0005911,GO:0010666,GO:0016607,GO:0031966,GO:0051223,GO:0071456,GO:0001934,GO:0005576,GO:0005737	plasma membrane|cell-cell junction|positive regulation of cardiac muscle cell apoptotic process|nuclear speck|mitochondrial membrane|regulation of protein transport|cellular response to hypoxia|positive regulation of protein phosphorylation|extracellular region|cytoplasm	Down		0.279208	-1.15003	3.80664e-05			fibronectin type III domain containing 1	0.00213861	-4.11891	20082.9	Chr6	GeneID:257642,Genbank:NM_147136.1,RGD:727924	30674166	2108.51	1604.3	1202.11	260.679	189.701	289.158	0.173215	GO:0008283,GO:0009303,GO:0003690,GO:0003700,GO:0008134	cell proliferation|rRNA transcription|double-stranded DNA binding|DNA binding transcription factor activity|transcription factor binding	Down	30631017	+	antisense	0	0.304844	XLOC_014984	intronic
Tspan32	TCONS_00034267	0	0.039	1	rno-miR-1956-5p	0.859361	0.028278	41.5083	GeneID:365390,Genbank:XM_002728846.4,RGD:1308721	0.896771	0.397027	0.692122	0.313011	0.141558	0.22162	0.35207	GO:0007166,GO:0007229,GO:0007596,GO:0007599,GO:0008285,GO:0009986,GO:0030886,GO:0042832,GO:0050688,GO:0070442,GO:0070527,GO:0005622,GO:0005887,GO:0007010	cell surface receptor signaling pathway|integrin-mediated signaling pathway|blood coagulation|hemostasis|negative regulation of cell proliferation|cell surface|negative regulation of myeloid dendritic cell activation|defense response to protozoan|regulation of defense response to virus|integrin alphaIIb-beta3 complex|platelet aggregation|intracellular|integral component of plasma membrane|cytoske…	Down		0.460366	-1.50606	0.00106998			tetraspanin 32	0.0270171	-3.27145	20082.9	Chr6	GeneID:257642,Genbank:NM_147136.1,RGD:727924	30674166	2108.51	1604.3	1202.11	260.679	189.701	289.158	0.173215	GO:0008283,GO:0009303,GO:0003690,GO:0003700,GO:0008134	cell proliferation|rRNA transcription|double-stranded DNA binding|DNA binding transcription factor activity|transcription factor binding	Down	30631017	+	antisense	0	0.304844	XLOC_014984	intronic
Vgll3	TCONS_00034267	0	0.045	1	rno-miR-1956-5p	0.865959	0.0257462	128.283	GeneID:498038,Genbank:XM_006247981.3,RGD:1560030	1.74398	0.932938	1.53751	0.673964	0.289247	0.418533	0.337228	GO:0006357,GO:0008022,GO:0003705,GO:0005634	regulation of transcription by RNA polymerase II|protein C-terminus binding|transcription factor activity, RNA polymerase II distal enhancer sequence-specific binding|nucleus	Down		0.351383	-1.56821	8.08373e-06			vestigial-like family member 3	0.000605877	-4.46295	20082.9	Chr6	GeneID:257642,Genbank:NM_147136.1,RGD:727924	30674166	2108.51	1604.3	1202.11	260.679	189.701	289.158	0.173215	GO:0008283,GO:0009303,GO:0003690,GO:0003700,GO:0008134	cell proliferation|rRNA transcription|double-stranded DNA binding|DNA binding transcription factor activity|transcription factor binding	Down	30631017	+	antisense	0	0.304844	XLOC_014984	intronic
Fcgr2b	TCONS_00034267	0	0.02	1	rno-miR-1956-5p	0.907146	0.0125324	50.3539	GeneID:289211,Genbank:XM_006250235.1,RGD:631331	2.77469	1.34083	1.91788	0.833546	0.435843	0.781208	0.352298	GO:0006898,GO:0006911,GO:0006952,GO:0006955,GO:0007166,GO:0009617,GO:0032355,GO:0009897,GO:0032456,GO:0009986,GO:0032693,GO:0016021,GO:0033030,GO:0038096,GO:0043197,GO:0044297,GO:1901216,GO:0044877,GO:1902950,GO:0045121,GO:1904646,GO:0045576,GO:1905898,GO:0001540,GO:0001811,GO:0002434,GO:0002638,GO:0002862,GO:0002865,GO:0002924,GO:0005886,GO:0005887,GO:0016064,GO:0016358,GO:0019772,GO:0019864,GO:…	receptor-mediated endocytosis|phagocytosis, engulfment|defense response|immune response|cell surface receptor signaling pathway|response to bacterium|response to estradiol|external side of plasma membrane|endocytic recycling|cell surface|negative regulation of interleukin-10 production|integral component of membrane|negative regulation of neutrophil apoptotic process|Fc-gamma receptor signaling p…	Down		0.412289	-1.50513	0.000261549	rno04145,rno04662,rno04666,rno04380,rno05150,rno05152,rno05162	Phagosome|B cell receptor signaling pathway|Fc gamma R-mediated phagocytosis|Osteoclast differentiation|Staphylococcus aureus infection|Tuberculosis|Measles	Fc fragment of IgG, low affinity IIb, receptor	0.00923731	-3.65068	20082.9	Chr6	GeneID:257642,Genbank:NM_147136.1,RGD:727924	30674166	2108.51	1604.3	1202.11	260.679	189.701	289.158	0.173215	GO:0008283,GO:0009303,GO:0003690,GO:0003700,GO:0008134	cell proliferation|rRNA transcription|double-stranded DNA binding|DNA binding transcription factor activity|transcription factor binding	Down	30631017	+	antisense	0	0.304844	XLOC_014984	intronic
Fbln1	TCONS_00034267	0	0.0066	1	rno-miR-92b-5p	0.902932	0.0136759	352	GeneID:315191,Genbank:NM_001127547.1,RGD:1308667	8.89577	4.71286	7.0756	2.96439	1.72343	1.89864	0.327692	GO:0070373,GO:0010628,GO:0005178,GO:0071953,GO:0010952,GO:0005201,GO:0072378,GO:0016504,GO:0005509,GO:1900025,GO:0005575,GO:0005576,GO:0005577,GO:0005578,GO:0030198,GO:0005604,GO:1904188,GO:0031012,GO:0005615,GO:1904237,GO:0042802,GO:0007162,GO:2000146,GO:0044877,GO:0007229,GO:0001933,GO:2000647,GO:0048146,GO:0007566,GO:0001968,GO:2001202,GO:0070051,GO:0008022,GO:0003674	negative regulation of ERK1 and ERK2 cascade|positive regulation of gene expression|integrin binding|elastic fiber|positive regulation of peptidase activity|extracellular matrix structural constituent|blood coagulation, fibrin clot formation|peptidase activator activity|calcium ion binding|negative regulation of substrate adhesion-dependent cell spreading|cellular_component|extracellular region|f…	Down		0.266645	-1.60959	1.57553e-09			fibulin 1	4.42324e-07	-6.03644	20082.9	Chr6	GeneID:257642,Genbank:NM_147136.1,RGD:727924	30674166	2108.51	1604.3	1202.11	260.679	189.701	289.158	0.173215	GO:0008283,GO:0009303,GO:0003690,GO:0003700,GO:0008134	cell proliferation|rRNA transcription|double-stranded DNA binding|DNA binding transcription factor activity|transcription factor binding	Down	30631017	+	antisense	0	0.304844	XLOC_014984	intronic
LOC100911545	TCONS_00034267	0	0.045	1	rno-miR-92b-5p	0.910773	0.0115869	28.4808	GeneID:100911545,Genbank:XM_003749828.2,RGD:6492449	0.848007	0.245703	0.348612	0.0241884	0	0.0160881	0.0296175			Down		0.878209	-5.07741	7.40168e-09			alpha-2-macroglobulin-like	1.77683e-06	-5.78155	20082.9	Chr6	GeneID:257642,Genbank:NM_147136.1,RGD:727924	30674166	2108.51	1604.3	1202.11	260.679	189.701	289.158	0.173215	GO:0008283,GO:0009303,GO:0003690,GO:0003700,GO:0008134	cell proliferation|rRNA transcription|double-stranded DNA binding|DNA binding transcription factor activity|transcription factor binding	Down	30631017	+	antisense	0	0.304844	XLOC_014984	intronic
A2m	TCONS_00034267	0	0.039	1	rno-miR-92b-5p	0.814926	0.0482088	19.5795	GeneID:24153,Genbank:NM_012488.2,RGD:2004	0.744506	0.118483	0.154343	0.0258278	0.0185691	0.034357	0.0819378	GO:0051384,GO:0019966,GO:0002438,GO:1990402,GO:0034695,GO:0004866,GO:0042803,GO:0004867,GO:0005102,GO:0005615,GO:0006953,GO:0007584,GO:0043120,GO:0009611,GO:0048306,GO:0010037,GO:0048403,GO:0010951,GO:0048406,GO:0019838,GO:0001553,GO:0048863,GO:0019899,GO:0001869,GO:0051289,GO:0019959,GO:0002020	response to glucocorticoid|interleukin-1 binding|acute inflammatory response to antigenic stimulus|embryonic liver development|response to prostaglandin E|endopeptidase inhibitor activity|protein homodimerization activity|serine-type endopeptidase inhibitor activity|signaling receptor binding|extracellular space|acute-phase response|response to nutrient|tumor necrosis factor binding|response to w…	Down		0.897648	-3.60933	5.79836e-05	rno04610	Complement and coagulation cascades	alpha-2-macroglobulin	0.0029552	-4.02087	20082.9	Chr6	GeneID:257642,Genbank:NM_147136.1,RGD:727924	30674166	2108.51	1604.3	1202.11	260.679	189.701	289.158	0.173215	GO:0008283,GO:0009303,GO:0003690,GO:0003700,GO:0008134	cell proliferation|rRNA transcription|double-stranded DNA binding|DNA binding transcription factor activity|transcription factor binding	Down	30631017	+	antisense	0	0.304844	XLOC_014984	intronic
Cyp1b1	TCONS_00034267	0	0.013	1	rno-miR-139-3p	0.887902	0.0181446	167.995	GeneID:25426,Genbank:XM_017594045.1,RGD:2460	3.16613	1.23206	1.92322	0.82555	0.477526	0.419303	0.281499	GO:0048514,GO:0048545,GO:0055114,GO:0061298,GO:0061304,GO:0071603,GO:0061548,GO:0070301,GO:0071680,GO:2000377,GO:2000379,GO:2000573,GO:0005506,GO:0005634,GO:0005739,GO:0005789,GO:0006304,GO:0008202,GO:0006725,GO:0008210,GO:0008285,GO:0010575,GO:0014070,GO:0014911,GO:0008584,GO:0016021,GO:0016491,GO:0016705,GO:0016712,GO:0001525,GO:0030336,GO:0018894,GO:0002930,GO:0031090,GO:0019369,GO:0032088,GO:…	blood vessel morphogenesis|response to steroid hormone|oxidation-reduction process|retina vasculature development in camera-type eye|retinal blood vessel morphogenesis|endothelial cell-cell adhesion|ganglion development|cellular response to hydrogen peroxide|response to indole-3-methanol|regulation of reactive oxygen species metabolic process|positive regulation of reactive oxygen species metabol…	Down		0.365823	-1.8288	5.75893e-07	rno00140,rno00380,rno00980,rno04913,rno05206,rno05204	Steroid hormone biosynthesis|Tryptophan metabolism|Metabolism of xenobiotics by cytochrome P450|Ovarian Steroidogenesis|MicroRNAs in cancer|Chemical carcinogenesis	cytochrome P450, family 1, subfamily b, polypeptide 1	6.86933e-05	-4.99913	20082.9	Chr6	GeneID:257642,Genbank:NM_147136.1,RGD:727924	30674166	2108.51	1604.3	1202.11	260.679	189.701	289.158	0.173215	GO:0008283,GO:0009303,GO:0003690,GO:0003700,GO:0008134	cell proliferation|rRNA transcription|double-stranded DNA binding|DNA binding transcription factor activity|transcription factor binding	Down	30631017	+	antisense	0	0.304844	XLOC_014984	intronic
Tubb3	TCONS_00034267	0	0.032	1	rno-miR-1956-5p	0.899938	0.0145177	17.2379	GeneID:246118,Genbank:NM_139254.2,RGD:628595	1.0441	0.395226	0.683093	0.201026	0.0481763	0.0891372	0.165754	GO:0030425,GO:0007411,GO:0003924,GO:0042277,GO:0005200,GO:0043025,GO:0071944,GO:0005525,GO:0005622,GO:0005737,GO:0015630,GO:0030182,GO:0005874,GO:0030424,GO:0007010,GO:0000226,GO:0007017,GO:0000278	dendrite|axon guidance|GTPase activity|peptide binding|structural constituent of cytoskeleton|neuronal cell body|cell periphery|GTP binding|intracellular|cytoplasm|microtubule cytoskeleton|neuron differentiation|microtubule|axon|cytoskeleton organization|microtubule cytoskeleton organization|microtubule-based process|mitotic cell cycle	Down		0.713575	-2.59288	0.000279438	rno04145,rno04540	Phagosome|Gap junction	tubulin, beta 3 class III	0.00970358	-3.63365	20082.9	Chr6	GeneID:257642,Genbank:NM_147136.1,RGD:727924	30674166	2108.51	1604.3	1202.11	260.679	189.701	289.158	0.173215	GO:0008283,GO:0009303,GO:0003690,GO:0003700,GO:0008134	cell proliferation|rRNA transcription|double-stranded DNA binding|DNA binding transcription factor activity|transcription factor binding	Down	30631017	+	antisense	0	0.304844	XLOC_014984	intronic
Cpxm2	TCONS_00034267	0	0.00095	2	rno-miR-149-3p;rno-miR-92b-5p	0.830786	0.0405274	241.342	GeneID:293566,Genbank:NM_001106306.1,RGD:1310955	5.41162	2.79112	5.44192	1.18305	1.48241	0.92176	0.269639	GO:0005615,GO:0006508,GO:0006518,GO:0016485,GO:0031012,GO:0004180,GO:0004181	extracellular space|proteolysis|peptide metabolic process|protein processing|extracellular matrix|carboxypeptidase activity|metallocarboxypeptidase activity	Down		0.293641	-1.8909	1.19871e-10			carboxypeptidase X (M14 family), member 2	4.3164e-08	-6.4395	20082.9	Chr6	GeneID:257642,Genbank:NM_147136.1,RGD:727924	30674166	2108.51	1604.3	1202.11	260.679	189.701	289.158	0.173215	GO:0008283,GO:0009303,GO:0003690,GO:0003700,GO:0008134	cell proliferation|rRNA transcription|double-stranded DNA binding|DNA binding transcription factor activity|transcription factor binding	Down	30631017	+	antisense	0	0.304844	XLOC_014984	intronic
Trpv6	TCONS_00034267	0	0.013	1	rno-miR-139-3p	0.98418	0.000373428	53.1813	GeneID:114246,Genbank:NM_053686.1,RGD:69335	1.85023	1.18392	0.856234	0.351838	0.175124	0.189011	0.190936	GO:0070509,GO:0016324,GO:0005262,GO:0070588,GO:0035898,GO:0042802,GO:0005516,GO:0005886,GO:0046872,GO:0005887,GO:0098703,GO:0051289,GO:0051592,GO:0005216,GO:0055074,GO:0006816,GO:0005227,GO:0016021	calcium ion import|apical plasma membrane|calcium channel activity|calcium ion transmembrane transport|parathyroid hormone secretion|identical protein binding|calmodulin binding|plasma membrane|metal ion binding|integral component of plasma membrane|calcium ion import across plasma membrane|protein homotetramerization|response to calcium ion|ion channel activity|calcium ion homeostasis|calcium io…	Down		0.434386	-2.38884	3.81205e-08	rno04970,rno04978	Salivary secretion|Mineral absorption	transient receptor potential cation channel, subfamily V, member 6	7.17532e-06	-5.49934	20082.9	Chr6	GeneID:257642,Genbank:NM_147136.1,RGD:727924	30674166	2108.51	1604.3	1202.11	260.679	189.701	289.158	0.173215	GO:0008283,GO:0009303,GO:0003690,GO:0003700,GO:0008134	cell proliferation|rRNA transcription|double-stranded DNA binding|DNA binding transcription factor activity|transcription factor binding	Down	30631017	+	antisense	0	0.304844	XLOC_014984	intronic
Aldh1a3	TCONS_00034267	0	0.013	1	rno-miR-532-3p	0.944888	0.00447231	346.055	GeneID:266603,Genbank:NM_153300.1,RGD:628662	15.6091	14.4659	8.48931	7.48607	5.14254	5.1411	0.475388	GO:0002138,GO:0004028,GO:0004029,GO:0007626,GO:0021768,GO:0004030,GO:0021983,GO:0031076,GO:0042472,GO:0051289,GO:0042493,GO:0042572,GO:0042573,GO:0055114,GO:0060013,GO:0060166,GO:0001758,GO:0060324,GO:0001822,GO:0002072,GO:0005634,GO:0005737,GO:0005829,GO:0042574,GO:0005886,GO:0042803,GO:0043065,GO:0043584,GO:0070324,GO:0048048,GO:0050885,GO:0070384,GO:0070403	retinoic acid biosynthetic process|3-chloroallyl aldehyde dehydrogenase activity|aldehyde dehydrogenase (NAD) activity|locomotory behavior|nucleus accumbens development|aldehyde dehydrogenase [NAD(P)+] activity|pituitary gland development|embryonic camera-type eye development|inner ear morphogenesis|protein homotetramerization|response to drug|retinol metabolic process|retinoic acid metabolic pro…	Down		0.242732	-1.07282	9.88013e-06	rno00010,rno00340,rno00350,rno00360,rno00410,rno00980,rno00982,rno05204	Glycolysis / Gluconeogenesis|Histidine metabolism|Tyrosine metabolism|Phenylalanine metabolism|beta-Alanine metabolism|Metabolism of xenobiotics by cytochrome P450|Drug metabolism - cytochrome P450|Chemical carcinogenesis	aldehyde dehydrogenase 1 family, member A3	0.000724135	-4.41978	20082.9	Chr6	GeneID:257642,Genbank:NM_147136.1,RGD:727924	30674166	2108.51	1604.3	1202.11	260.679	189.701	289.158	0.173215	GO:0008283,GO:0009303,GO:0003690,GO:0003700,GO:0008134	cell proliferation|rRNA transcription|double-stranded DNA binding|DNA binding transcription factor activity|transcription factor binding	Down	30631017	+	antisense	0	0.304844	XLOC_014984	intronic
Galnt6	TCONS_00034267	0	0.045	1	rno-miR-139-3p	0.95452	0.00305559	63.8674	GeneID:100361647,Genbank:NM_001172063.2,RGD:2319726	0.705627	0.501776	0.551422	0.323695	0.194682	0.242207	0.446159	GO:0005794,GO:0006486,GO:0009312,GO:0016020,GO:0016021,GO:0016266,GO:0018242,GO:0018243,GO:0030246,GO:0048471,GO:0000139,GO:0004653	Golgi apparatus|protein glycosylation|oligosaccharide biosynthetic process|membrane|integral component of membrane|O-glycan processing|protein O-linked glycosylation via serine|protein O-linked glycosylation via threonine|carbohydrate binding|perinuclear region of cytoplasm|Golgi membrane|polypeptide N-acetylgalactosaminyltransferase activity	Down		0.313186	-1.16437	0.000200945	rno00512	Mucin type O-glycan biosynthesis	polypeptide N-acetylgalactosaminyltransferase 6	0.00756468	-3.71783	20082.9	Chr6	GeneID:257642,Genbank:NM_147136.1,RGD:727924	30674166	2108.51	1604.3	1202.11	260.679	189.701	289.158	0.173215	GO:0008283,GO:0009303,GO:0003690,GO:0003700,GO:0008134	cell proliferation|rRNA transcription|double-stranded DNA binding|DNA binding transcription factor activity|transcription factor binding	Down	30631017	+	antisense	0	0.304844	XLOC_014984	intronic
Cdh13	TCONS_00034267	0	0.00095	2	rno-miR-1956-5p;rno-miR-532-3p	0.936509	0.00591865	262.131	GeneID:192248,Genbank:NM_138889.2,RGD:619745	5.24476	2.79297	2.8531	1.59252	1.40517	1.20967	0.399869	GO:0005576,GO:0005615,GO:0005737,GO:0005886,GO:0005901,GO:0016339,GO:0005913,GO:0016342,GO:0007043,GO:0016601,GO:0007156,GO:0030032,GO:0030100,GO:0030169,GO:0030335,GO:0048661,GO:0031012,GO:0050850,GO:0034332,GO:0050927,GO:0042058,GO:0051668,GO:0055096,GO:0055100,GO:0071813,GO:0000278,GO:0098609,GO:0000902,GO:0001938,GO:0001954,GO:0002040,GO:0003674,GO:0005509,GO:0007162,GO:0007266,GO:0007275,GO:…	extracellular region|extracellular space|cytoplasm|plasma membrane|caveola|calcium-dependent cell-cell adhesion via plasma membrane cell adhesion molecules|cell-cell adherens junction|catenin complex|cell-cell junction assembly|Rac protein signal transduction|homophilic cell adhesion via plasma membrane adhesion molecules|lamellipodium assembly|regulation of endocytosis|low-density lipoprotein pa…	Down		0.255141	-1.3224	2.18313e-07			cadherin 13	3.01345e-05	-5.18303	20082.9	Chr6	GeneID:257642,Genbank:NM_147136.1,RGD:727924	30674166	2108.51	1604.3	1202.11	260.679	189.701	289.158	0.173215	GO:0008283,GO:0009303,GO:0003690,GO:0003700,GO:0008134	cell proliferation|rRNA transcription|double-stranded DNA binding|DNA binding transcription factor activity|transcription factor binding	Down	30631017	+	antisense	0	0.304844	XLOC_014984	intronic
Duox1	TCONS_00034267	0	0.045	1	rno-miR-139-3p	0.849309	0.0323506	9.73806	GeneID:266807,Genbank:XM_006234829.3,RGD:628760	0.274737	0.0577764	0.085224	0.0146936	0.00792303	0.0219891	0.112895	GO:0042446,GO:0005886,GO:0042744,GO:0006590,GO:0050665,GO:0006979,GO:0016021,GO:0016174,GO:0016324,GO:0019221,GO:0051591,GO:0020037,GO:0055114,GO:0042335,GO:0004601,GO:0072593,GO:0005509,GO:0098869	hormone biosynthetic process|plasma membrane|hydrogen peroxide catabolic process|thyroid hormone generation|hydrogen peroxide biosynthetic process|response to oxidative stress|integral component of membrane|NAD(P)H oxidase activity|apical plasma membrane|cytokine-mediated signaling pathway|response to cAMP|heme binding|oxidation-reduction process|cuticle development|peroxidase activity|reactive o…	Down		1.00343	-3.14694	0.00171167			dual oxidase 1	0.0391086	-3.13617	20082.9	Chr6	GeneID:257642,Genbank:NM_147136.1,RGD:727924	30674166	2108.51	1604.3	1202.11	260.679	189.701	289.158	0.173215	GO:0008283,GO:0009303,GO:0003690,GO:0003700,GO:0008134	cell proliferation|rRNA transcription|double-stranded DNA binding|DNA binding transcription factor activity|transcription factor binding	Down	30631017	+	antisense	0	0.304844	XLOC_014984	intronic
Scara5	TCONS_00034267	0	0.026	1	rno-miR-532-3p	0.845305	0.0340448	81.5582	GeneID:305974,Genbank:XM_006252204.2,RGD:1306539	1.68597	0.877458	1.64183	0.435927	0.414153	0.310653	0.283459	GO:0006897,GO:0006898,GO:0009986,GO:0034605,GO:0034755,GO:0070207,GO:0070287,GO:0005044,GO:0005887,GO:0006879	endocytosis|receptor-mediated endocytosis|cell surface|cellular response to heat|iron ion transmembrane transport|protein homotrimerization|ferritin receptor activity|scavenger receptor activity|integral component of plasma membrane|cellular iron ion homeostasis	Down		0.346032	-1.81879	1.47114e-07			scavenger receptor class A, member 5	2.17572e-05	-5.25613	20082.9	Chr6	GeneID:257642,Genbank:NM_147136.1,RGD:727924	30674166	2108.51	1604.3	1202.11	260.679	189.701	289.158	0.173215	GO:0008283,GO:0009303,GO:0003690,GO:0003700,GO:0008134	cell proliferation|rRNA transcription|double-stranded DNA binding|DNA binding transcription factor activity|transcription factor binding	Down	30631017	+	antisense	0	0.304844	XLOC_014984	intronic
Adamts2	XR_001840174.1	0	0.0092	2	rno-miR-483-3p;rno-miR-3072	0.92662	0.00787941	390.188	GeneID:287899,Genbank:NM_001137622.1,RGD:1565950	4.95584	2.42934	3.41581	1.58955	1.50075	0.981433	0.388607	GO:0005578,GO:0005615,GO:0007229,GO:0007283,GO:0008150,GO:0008233,GO:0008270,GO:0016485,GO:0030199,GO:0030324,GO:0043588,GO:0003674,GO:0004222,GO:0005575	proteinaceous extracellular matrix|extracellular space|integrin-mediated signaling pathway|spermatogenesis|biological_process|peptidase activity|zinc ion binding|protein processing|collagen fibril organization|lung development|skin development|molecular_function|metalloendopeptidase activity|cellular_component	Down		0.263981	-1.36362	2.39687e-07			ADAM metallopeptidase with thrombospondin type 1 motif, 2	3.22778e-05	-5.16559	48.6406	Chr10	GeneID:170501,Genbank:NM_130742.1,RGD:69409	43115115	0.718498	0.528104	0.627061	0.142265	0.270871	0.154657	0.33903	GO:0005794,GO:0006493,GO:0009312,GO:0016020,GO:0016021,GO:0016266,GO:0018242,GO:0018243,GO:0030246,GO:0046872,GO:0000139,GO:0004653	Golgi apparatus|protein O-linked glycosylation|oligosaccharide biosynthetic process|membrane|integral component of membrane|O-glycan processing|protein O-linked glycosylation via serine|protein O-linked glycosylation via threonine|carbohydrate binding|metal ion binding|Golgi membrane|polypeptide N-acetylgalactosaminyltransferase activity	Down	43109154	-	antisense	0	0.420328	LOC102553586	intronic
Scn2b	XR_001840174.1	0	0.0082	2	rno-miR-483-3p;rno-miR-709	0.915982	0.0102921	23.1285	GeneID:25349,Genbank:NM_012877.1,RGD:3633	0.410611	0.353825	0.262088	0.111409	0.0646947	0.05985	0.237244	GO:0005248,GO:0005515,GO:0007399,GO:0017080,GO:0035725,GO:0046684,GO:0060048,GO:0060371,GO:0086002,GO:0086006,GO:0086012,GO:0001518,GO:0086091,GO:2000649,GO:0005244	voltage-gated sodium channel activity|protein binding|nervous system development|sodium channel regulator activity|sodium ion transmembrane transport|response to pyrethroid|cardiac muscle contraction|regulation of atrial cardiac muscle cell membrane depolarization|cardiac muscle cell action potential involved in contraction|voltage-gated sodium channel activity involved in cardiac muscle cell act…	Down		0.51195	-2.07555	5.03028e-05			sodium voltage-gated channel beta subunit 2	0.00265355	-4.05422	48.6406	Chr10	GeneID:170501,Genbank:NM_130742.1,RGD:69409	43115115	0.718498	0.528104	0.627061	0.142265	0.270871	0.154657	0.33903	GO:0005794,GO:0006493,GO:0009312,GO:0016020,GO:0016021,GO:0016266,GO:0018242,GO:0018243,GO:0030246,GO:0046872,GO:0000139,GO:0004653	Golgi apparatus|protein O-linked glycosylation|oligosaccharide biosynthetic process|membrane|integral component of membrane|O-glycan processing|protein O-linked glycosylation via serine|protein O-linked glycosylation via threonine|carbohydrate binding|metal ion binding|Golgi membrane|polypeptide N-acetylgalactosaminyltransferase activity	Down	43109154	-	antisense	0	0.420328	LOC102553586	intronic
Adam8	XR_001840174.1	0	0.045	1	rno-miR-23a-5p	0.829045	0.0413404	70.9929	GeneID:499285,Genbank:XM_006230501.3,RGD:1566394	0.669948	0.440477	0.945067	0.322885	0.298466	0.269541	0.442916	GO:0005575,GO:0005737,GO:0005886,GO:0005887,GO:0006508,GO:0006954,GO:0008150,GO:0048247,GO:0008237,GO:0050729,GO:0008270,GO:0050839,GO:0009986,GO:0051044,GO:0051092,GO:0051897,GO:0070245,GO:0070820,GO:0071065,GO:0071133,GO:0000902,GO:0001525,GO:0002102,GO:0002523,GO:0002675,GO:0002693,GO:0003674,GO:0004222,GO:0005509,GO:0022407,GO:0032010,GO:0032127,GO:0033089,GO:0042581,GO:0043406,GO:0043524,GO:…	cellular_component|cytoplasm|plasma membrane|integral component of plasma membrane|proteolysis|inflammatory response|biological_process|lymphocyte chemotaxis|metallopeptidase activity|positive regulation of inflammatory response|zinc ion binding|cell adhesion molecule binding|cell surface|positive regulation of membrane protein ectodomain proteolysis|positive regulation of NF-kappaB transcription…	Down		0.359075	-1.17489	0.0010679			ADAM metallopeptidase domain 8	0.0270055	-3.272	48.6406	Chr10	GeneID:170501,Genbank:NM_130742.1,RGD:69409	43115115	0.718498	0.528104	0.627061	0.142265	0.270871	0.154657	0.33903	GO:0005794,GO:0006493,GO:0009312,GO:0016020,GO:0016021,GO:0016266,GO:0018242,GO:0018243,GO:0030246,GO:0046872,GO:0000139,GO:0004653	Golgi apparatus|protein O-linked glycosylation|oligosaccharide biosynthetic process|membrane|integral component of membrane|O-glycan processing|protein O-linked glycosylation via serine|protein O-linked glycosylation via threonine|carbohydrate binding|metal ion binding|Golgi membrane|polypeptide N-acetylgalactosaminyltransferase activity	Down	43109154	-	antisense	0	0.420328	LOC102553586	intronic
Flnc	XR_001840174.1	0	0.013	2	rno-miR-615;rno-miR-23a-5p	0.929312	0.00731854	138.023	GeneID:362332,Genbank:XM_006236214.3,RGD:1308807	1.51545	0.711012	0.871077	0.243951	0.212314	0.217764	0.225485	GO:0005856,GO:0005886,GO:0008092,GO:0016528,GO:0030018,GO:0030506,GO:0042383,GO:0042802,GO:0043034,GO:0005737,GO:0048747,GO:0005829,GO:0051015	cytoskeleton|plasma membrane|cytoskeletal protein binding|sarcoplasm|Z disc|ankyrin binding|sarcolemma|identical protein binding|costamere|cytoplasm|muscle fiber development|cytosol|actin filament binding	Down		0.307912	-2.1489	2.97437e-12	rno04010,rno04510,rno05205,rno05132	MAPK signaling pathway|Focal adhesion|Proteoglycans in cancer|Salmonella infection	filamin C	1.64225e-09	-6.97893	48.6406	Chr10	GeneID:170501,Genbank:NM_130742.1,RGD:69409	43115115	0.718498	0.528104	0.627061	0.142265	0.270871	0.154657	0.33903	GO:0005794,GO:0006493,GO:0009312,GO:0016020,GO:0016021,GO:0016266,GO:0018242,GO:0018243,GO:0030246,GO:0046872,GO:0000139,GO:0004653	Golgi apparatus|protein O-linked glycosylation|oligosaccharide biosynthetic process|membrane|integral component of membrane|O-glycan processing|protein O-linked glycosylation via serine|protein O-linked glycosylation via threonine|carbohydrate binding|metal ion binding|Golgi membrane|polypeptide N-acetylgalactosaminyltransferase activity	Down	43109154	-	antisense	0	0.420328	LOC102553586	intronic
Pcdha4	XR_001840174.1	0.0001	0.0054	3	rno-miR-23a-5p;rno-miR-709;rno-miR-3072	0.857112	0.0291667	592.898	GeneID:116741,Genbank:XM_017600822.1,RGD:620337	0.517271	0.352785	0.682774	0.251887	0.251864	0.226903	0.480956	GO:0005886,GO:0005887,GO:0007155,GO:0007156,GO:0007267,GO:0007399,GO:0016020,GO:0016021,GO:0042476,GO:0042802,GO:0045202,GO:0005509,GO:0005783	plasma membrane|integral component of plasma membrane|cell adhesion|homophilic cell adhesion via plasma membrane adhesion molecules|cell-cell signaling|nervous system development|membrane|integral component of membrane|odontogenesis|identical protein binding|synapse|calcium ion binding|endoplasmic reticulum	Down		0.228263	-1.05602	3.72176e-06			protocadherin alpha 4	0.000336952	-4.62634	48.6406	Chr10	GeneID:170501,Genbank:NM_130742.1,RGD:69409	43115115	0.718498	0.528104	0.627061	0.142265	0.270871	0.154657	0.33903	GO:0005794,GO:0006493,GO:0009312,GO:0016020,GO:0016021,GO:0016266,GO:0018242,GO:0018243,GO:0030246,GO:0046872,GO:0000139,GO:0004653	Golgi apparatus|protein O-linked glycosylation|oligosaccharide biosynthetic process|membrane|integral component of membrane|O-glycan processing|protein O-linked glycosylation via serine|protein O-linked glycosylation via threonine|carbohydrate binding|metal ion binding|Golgi membrane|polypeptide N-acetylgalactosaminyltransferase activity	Down	43109154	-	antisense	0	0.420328	LOC102553586	intronic
Slc16a3	XR_001840174.1	0	0.0046	2	rno-miR-615;rno-miR-23a-5p	0.840886	0.0359618	109.369	GeneID:80878,Genbank:XM_006247931.3,RGD:620603	0.981458	1.34514	1.1529	0.514045	0.538749	0.462288	0.444793	GO:0005887,GO:0008028,GO:0015129,GO:0015293,GO:0015718,GO:0016021,GO:0031965,GO:0035879,GO:0005215,GO:0005886	integral component of plasma membrane|monocarboxylic acid transmembrane transporter activity|lactate transmembrane transporter activity|symporter activity|monocarboxylic acid transport|integral component of membrane|nuclear membrane|plasma membrane lactate transport|transporter activity|plasma membrane	Down		0.242147	-1.1688	1.38746e-06	rno05230	Central carbon metabolism in cancer	solute carrier family 16 member 3	0.000150208	-4.8268	48.6406	Chr10	GeneID:170501,Genbank:NM_130742.1,RGD:69409	43115115	0.718498	0.528104	0.627061	0.142265	0.270871	0.154657	0.33903	GO:0005794,GO:0006493,GO:0009312,GO:0016020,GO:0016021,GO:0016266,GO:0018242,GO:0018243,GO:0030246,GO:0046872,GO:0000139,GO:0004653	Golgi apparatus|protein O-linked glycosylation|oligosaccharide biosynthetic process|membrane|integral component of membrane|O-glycan processing|protein O-linked glycosylation via serine|protein O-linked glycosylation via threonine|carbohydrate binding|metal ion binding|Golgi membrane|polypeptide N-acetylgalactosaminyltransferase activity	Down	43109154	-	antisense	0	0.420328	LOC102553586	intronic
Ltbp2	XR_001840174.1	0	0.0031	2	rno-miR-615;rno-miR-23a-5p	0.91145	0.0114144	637.318	GeneID:59106,Genbank:NM_021586.2,RGD:68380	10.5644	4.32646	5.17945	1.16553	1.50709	0.92563	0.185897	GO:0005615,GO:0007179,GO:0008201,GO:0019838,GO:0031012,GO:0097435,GO:0005509,GO:0005576,GO:0005578	extracellular space|transforming growth factor beta receptor signaling pathway|heparin binding|growth factor binding|extracellular matrix|supramolecular fiber organization|calcium ion binding|extracellular region|proteinaceous extracellular matrix	Down		0.296945	-2.42742	2.96718e-16			latent transforming growth factor beta binding protein 2	5.46093e-13	-8.17465	48.6406	Chr10	GeneID:170501,Genbank:NM_130742.1,RGD:69409	43115115	0.718498	0.528104	0.627061	0.142265	0.270871	0.154657	0.33903	GO:0005794,GO:0006493,GO:0009312,GO:0016020,GO:0016021,GO:0016266,GO:0018242,GO:0018243,GO:0030246,GO:0046872,GO:0000139,GO:0004653	Golgi apparatus|protein O-linked glycosylation|oligosaccharide biosynthetic process|membrane|integral component of membrane|O-glycan processing|protein O-linked glycosylation via serine|protein O-linked glycosylation via threonine|carbohydrate binding|metal ion binding|Golgi membrane|polypeptide N-acetylgalactosaminyltransferase activity	Down	43109154	-	antisense	0	0.420328	LOC102553586	intronic
Cacna1h	XR_001840174.1	0	0.01	2	rno-miR-615;rno-miR-483-3p	0.921657	0.00896604	230.648	GeneID:114862,Genbank:XM_017596953.1,RGD:68943	1.93619	1.30296	1.40723	0.886626	0.661592	0.361868	0.422419	GO:0005887,GO:0005891,GO:0005901,GO:0006816,GO:0008332,GO:0035725,GO:0035865,GO:0042383,GO:0042391,GO:0043204,GO:0045956,GO:0046872,GO:0070509,GO:0005244,GO:0005245,GO:0005248,GO:0005261,GO:0005634,GO:0005737,GO:0005886,GO:0016021,GO:0019228,GO:0019233,GO:0030425,GO:0032342,GO:0032870,GO:0034651,GO:0070588,GO:0086010,GO:0034765,GO:0097110,GO:0098662,GO:2000344	integral component of plasma membrane|voltage-gated calcium channel complex|caveola|calcium ion transport|low voltage-gated calcium channel activity|sodium ion transmembrane transport|cellular response to potassium ion|sarcolemma|regulation of membrane potential|perikaryon|positive regulation of calcium ion-dependent exocytosis|metal ion binding|calcium ion import|voltage-gated ion channel activi…	Down		0.29827	-1.24325	3.07007e-05	rno04010,rno04020,rno04925,rno04927,rno04713,rno04934	MAPK signaling pathway|Calcium signaling pathway|Aldosterone synthesis and secretion|Cortisol synthesis and secretion|Circadian entrainment|Cushing's syndrome	calcium voltage-gated channel subunit alpha1 H	0.0018025	-4.16821	48.6406	Chr10	GeneID:170501,Genbank:NM_130742.1,RGD:69409	43115115	0.718498	0.528104	0.627061	0.142265	0.270871	0.154657	0.33903	GO:0005794,GO:0006493,GO:0009312,GO:0016020,GO:0016021,GO:0016266,GO:0018242,GO:0018243,GO:0030246,GO:0046872,GO:0000139,GO:0004653	Golgi apparatus|protein O-linked glycosylation|oligosaccharide biosynthetic process|membrane|integral component of membrane|O-glycan processing|protein O-linked glycosylation via serine|protein O-linked glycosylation via threonine|carbohydrate binding|metal ion binding|Golgi membrane|polypeptide N-acetylgalactosaminyltransferase activity	Down	43109154	-	antisense	0	0.420328	LOC102553586	intronic
Fam189a2	XR_001840174.1	0	0.036	1	rno-miR-23a-5p	0.872579	0.0233198	60.4723	GeneID:309415,Genbank:XM_219909.9,RGD:1307524	1.36536	1.32647	1.77007	0.839246	0.567889	0.410439	0.415768	GO:0016021	integral component of membrane	Down		0.355336	-1.26615	0.0003663			family with sequence similarity 189, member A2	0.0119909	-3.56324	48.6406	Chr10	GeneID:170501,Genbank:NM_130742.1,RGD:69409	43115115	0.718498	0.528104	0.627061	0.142265	0.270871	0.154657	0.33903	GO:0005794,GO:0006493,GO:0009312,GO:0016020,GO:0016021,GO:0016266,GO:0018242,GO:0018243,GO:0030246,GO:0046872,GO:0000139,GO:0004653	Golgi apparatus|protein O-linked glycosylation|oligosaccharide biosynthetic process|membrane|integral component of membrane|O-glycan processing|protein O-linked glycosylation via serine|protein O-linked glycosylation via threonine|carbohydrate binding|metal ion binding|Golgi membrane|polypeptide N-acetylgalactosaminyltransferase activity	Down	43109154	-	antisense	0	0.420328	LOC102553586	intronic
Ppm1j	XR_001840174.1	0	0.00071	2	rno-miR-23a-5p;rno-miR-673-5p	0.886513	0.0185882	70.4391	GeneID:295341,Genbank:XM_008761381.2,RGD:1359104	3.24393	2.47491	1.56578	0.68859	0.951457	0.729927	0.336523	GO:0006470,GO:0004722	protein dephosphorylation|protein serine/threonine phosphatase activity	Down		0.345936	-1.57122	5.57375e-06			protein phosphatase, Mg2+/Mn2+ dependent, 1J	0.000450359	-4.54195	48.6406	Chr10	GeneID:170501,Genbank:NM_130742.1,RGD:69409	43115115	0.718498	0.528104	0.627061	0.142265	0.270871	0.154657	0.33903	GO:0005794,GO:0006493,GO:0009312,GO:0016020,GO:0016021,GO:0016266,GO:0018242,GO:0018243,GO:0030246,GO:0046872,GO:0000139,GO:0004653	Golgi apparatus|protein O-linked glycosylation|oligosaccharide biosynthetic process|membrane|integral component of membrane|O-glycan processing|protein O-linked glycosylation via serine|protein O-linked glycosylation via threonine|carbohydrate binding|metal ion binding|Golgi membrane|polypeptide N-acetylgalactosaminyltransferase activity	Down	43109154	-	antisense	0	0.420328	LOC102553586	intronic
Col3a1	XR_001840174.1	0	0.0015	2	rno-miR-615;rno-miR-23a-5p	0.87156	0.0236858	7710.42	GeneID:84032,Genbank:NM_032085.1,RGD:71029	159.709	69.9202	80.0592	39.3375	29.493	27.8858	0.323422	GO:0005586,GO:0005615,GO:0007160,GO:0007179,GO:0007229,GO:0007507,GO:0007568,GO:0046332,GO:0009314,GO:0046872,GO:0009612,GO:0048407,GO:0018149,GO:0048565,GO:0050777,GO:0060414,GO:0071230,GO:0097435,GO:2001223,GO:0001501,GO:0001568,GO:0002020,GO:0003674,GO:0005178,GO:0005201,GO:0005576,GO:0005578,GO:0005581,GO:0021987,GO:0030199,GO:0031012,GO:0034097,GO:0035025,GO:0042060,GO:0043588	collagen type III trimer|extracellular space|cell-matrix adhesion|transforming growth factor beta receptor signaling pathway|integrin-mediated signaling pathway|heart development|aging|SMAD binding|response to radiation|metal ion binding|response to mechanical stimulus|platelet-derived growth factor binding|peptide cross-linking|digestive tract development|negative regulation of immune response|a…	Down		0.392017	-1.62851	3.26454e-05	rno04611,rno04926,rno04974,rno04933,rno05146	Platelet activation|Relaxin signaling pathway|Protein digestion and absorption|AGE-RAGE signaling pathway in diabetic complications|Amoebiasis	collagen type III alpha 1 chain	0.00188411	-4.15418	48.6406	Chr10	GeneID:170501,Genbank:NM_130742.1,RGD:69409	43115115	0.718498	0.528104	0.627061	0.142265	0.270871	0.154657	0.33903	GO:0005794,GO:0006493,GO:0009312,GO:0016020,GO:0016021,GO:0016266,GO:0018242,GO:0018243,GO:0030246,GO:0046872,GO:0000139,GO:0004653	Golgi apparatus|protein O-linked glycosylation|oligosaccharide biosynthetic process|membrane|integral component of membrane|O-glycan processing|protein O-linked glycosylation via serine|protein O-linked glycosylation via threonine|carbohydrate binding|metal ion binding|Golgi membrane|polypeptide N-acetylgalactosaminyltransferase activity	Down	43109154	-	antisense	0	0.420328	LOC102553586	intronic
Kncn	XR_001840174.1	0	0.036	1	rno-miR-23a-5p	0.948143	0.00396393	142.008	GeneID:690105,Genbank:XM_002729513.5,RGD:1584061	1.58142	1.2049	1.6587	0.722676	0.580699	0.607899	0.441431	GO:0016021,GO:0016324,GO:0032437,GO:0036064,GO:0043025,GO:0045177,GO:0005737,GO:0060091,GO:0015630	integral component of membrane|apical plasma membrane|cuticular plate|ciliary basal body|neuronal cell body|apical part of cell|cytoplasm|kinocilium|microtubule cytoskeleton	Down		0.224996	-1.17974	1.57651e-07			kinocilin	2.31092e-05	-5.24339	48.6406	Chr10	GeneID:170501,Genbank:NM_130742.1,RGD:69409	43115115	0.718498	0.528104	0.627061	0.142265	0.270871	0.154657	0.33903	GO:0005794,GO:0006493,GO:0009312,GO:0016020,GO:0016021,GO:0016266,GO:0018242,GO:0018243,GO:0030246,GO:0046872,GO:0000139,GO:0004653	Golgi apparatus|protein O-linked glycosylation|oligosaccharide biosynthetic process|membrane|integral component of membrane|O-glycan processing|protein O-linked glycosylation via serine|protein O-linked glycosylation via threonine|carbohydrate binding|metal ion binding|Golgi membrane|polypeptide N-acetylgalactosaminyltransferase activity	Down	43109154	-	antisense	0	0.420328	LOC102553586	intronic
Art4	XR_001840174.1	0	0.027	1	rno-miR-23a-5p	0.973801	0.00102057	59.246	GeneID:312806,Genbank:NM_001173509.1,RGD:1306456	1.6813	1.12825	1.6195	0.598117	0.697331	0.338683	0.377978	GO:0003956,GO:0006471	NAD(P)+-protein-arginine ADP-ribosyltransferase activity|protein ADP-ribosylation	Down		0.363253	-1.40363	0.000111527			ADP-ribosyltransferase 4	0.00484096	-3.86404	48.6406	Chr10	GeneID:170501,Genbank:NM_130742.1,RGD:69409	43115115	0.718498	0.528104	0.627061	0.142265	0.270871	0.154657	0.33903	GO:0005794,GO:0006493,GO:0009312,GO:0016020,GO:0016021,GO:0016266,GO:0018242,GO:0018243,GO:0030246,GO:0046872,GO:0000139,GO:0004653	Golgi apparatus|protein O-linked glycosylation|oligosaccharide biosynthetic process|membrane|integral component of membrane|O-glycan processing|protein O-linked glycosylation via serine|protein O-linked glycosylation via threonine|carbohydrate binding|metal ion binding|Golgi membrane|polypeptide N-acetylgalactosaminyltransferase activity	Down	43109154	-	antisense	0	0.420328	LOC102553586	intronic
Tpm2	XR_001840174.1	0	0.0015	2	rno-miR-615;rno-miR-337-3p	0.922127	0.00886022	405.33	GeneID:500450,Genbank:XM_008763680.1,RGD:1559479	15.5316	10.178	11.9586	7.30983	4.94722	5.13279	0.475299	GO:0006936,GO:0007015,GO:0008307,GO:0015629,GO:0042802,GO:0042803,GO:0043462,GO:0046982,GO:0051015,GO:0003779,GO:0005862,GO:0005884	muscle contraction|actin filament organization|structural constituent of muscle|actin cytoskeleton|identical protein binding|protein homodimerization activity|regulation of ATPase activity|protein heterodimerization activity|actin filament binding|actin binding|muscle thin filament tropomyosin|actin filament	Down		0.203631	-1.07309	1.36588e-07	rno04260,rno04261,rno05410,rno05414	Cardiac muscle contraction|Adrenergic signaling in cardiomyocytes|Hypertrophic cardiomyopathy (HCM)|Dilated cardiomyopathy (DCM)	tropomyosin 2, beta	2.07563e-05	-5.26978	48.6406	Chr10	GeneID:170501,Genbank:NM_130742.1,RGD:69409	43115115	0.718498	0.528104	0.627061	0.142265	0.270871	0.154657	0.33903	GO:0005794,GO:0006493,GO:0009312,GO:0016020,GO:0016021,GO:0016266,GO:0018242,GO:0018243,GO:0030246,GO:0046872,GO:0000139,GO:0004653	Golgi apparatus|protein O-linked glycosylation|oligosaccharide biosynthetic process|membrane|integral component of membrane|O-glycan processing|protein O-linked glycosylation via serine|protein O-linked glycosylation via threonine|carbohydrate binding|metal ion binding|Golgi membrane|polypeptide N-acetylgalactosaminyltransferase activity	Down	43109154	-	antisense	0	0.420328	LOC102553586	intronic
Mrc1	XR_001840174.1	0	0.036	1	rno-miR-23a-5p	0.880179	0.0206756	385.322	GeneID:291327,Genbank:NM_001106123.2,RGD:1309353	5.64569	3.34359	3.5155	2.52843	1.93145	1.44897	0.487365	GO:0005886,GO:0005887,GO:0006898,GO:0007165,GO:0009986,GO:0010008,GO:0038023,GO:0071222,GO:0071346,GO:0071353,GO:0004888,GO:0005537	plasma membrane|integral component of plasma membrane|receptor-mediated endocytosis|signal transduction|cell surface|endosome membrane|signaling receptor activity|cellular response to lipopolysaccharide|cellular response to interferon-gamma|cellular response to interleukin-4|transmembrane signaling receptor activity|mannose binding	Down		0.244964	-1.03692	2.3063e-05	rno04145,rno05152	Phagosome|Tuberculosis	mannose receptor, C type 1	0.00143077	-4.23297	48.6406	Chr10	GeneID:170501,Genbank:NM_130742.1,RGD:69409	43115115	0.718498	0.528104	0.627061	0.142265	0.270871	0.154657	0.33903	GO:0005794,GO:0006493,GO:0009312,GO:0016020,GO:0016021,GO:0016266,GO:0018242,GO:0018243,GO:0030246,GO:0046872,GO:0000139,GO:0004653	Golgi apparatus|protein O-linked glycosylation|oligosaccharide biosynthetic process|membrane|integral component of membrane|O-glycan processing|protein O-linked glycosylation via serine|protein O-linked glycosylation via threonine|carbohydrate binding|metal ion binding|Golgi membrane|polypeptide N-acetylgalactosaminyltransferase activity	Down	43109154	-	antisense	0	0.420328	LOC102553586	intronic
Meox1	XR_001840174.1	0	0.018	1	rno-miR-615	0.857157	0.0291491	21.3502	GeneID:363684,Genbank:NM_001108837.1,RGD:1308911	0.57788	0.664344	0.469334	0.24725	0.14221	0.13156	0.312628	GO:0061056,GO:0001077,GO:0071837,GO:0001757,GO:0003682,GO:0003700,GO:0005634,GO:0005737,GO:0006366,GO:0043565,GO:0045944,GO:0000978,GO:0061053,GO:0001046	sclerotome development|transcriptional activator activity, RNA polymerase II proximal promoter sequence-specific DNA binding|HMG box domain binding|somite specification|chromatin binding|DNA binding transcription factor activity|nucleus|cytoplasm|transcription by RNA polymerase II|sequence-specific DNA binding|positive regulation of transcription by RNA polymerase II|RNA polymerase II proximal pr…	Down	Homeobox	0.512083	-1.67748	0.00105365			mesenchyme homeobox 1	0.0268501	-3.2758	48.6406	Chr10	GeneID:170501,Genbank:NM_130742.1,RGD:69409	43115115	0.718498	0.528104	0.627061	0.142265	0.270871	0.154657	0.33903	GO:0005794,GO:0006493,GO:0009312,GO:0016020,GO:0016021,GO:0016266,GO:0018242,GO:0018243,GO:0030246,GO:0046872,GO:0000139,GO:0004653	Golgi apparatus|protein O-linked glycosylation|oligosaccharide biosynthetic process|membrane|integral component of membrane|O-glycan processing|protein O-linked glycosylation via serine|protein O-linked glycosylation via threonine|carbohydrate binding|metal ion binding|Golgi membrane|polypeptide N-acetylgalactosaminyltransferase activity	Down	43109154	-	antisense	0	0.420328	LOC102553586	intronic
RT1-CE2	XR_001840174.1	0	0.036	1	rno-miR-615	0.879827	0.0207946	147.772	GeneID:414779,Genbank:NM_001008840.1,RGD:1598235	8.63111	6.76454	7.97872	5.29614	2.95291	2.08478	0.452758			Down		0.321544	-1.14319	0.000377534	rno04514,rno04144,rno04145,rno04218,rno04650,rno04612,rno05203,rno05320,rno05330,rno05332,rno05416,rno04940,rno05166,rno05168,rno05167,rno05169,rno05165	Cell adhesion molecules (CAMs)|Endocytosis|Phagosome|Cellular senescence|Natural killer cell mediated cytotoxicity|Antigen processing and presentation|Viral carcinogenesis|Autoimmune thyroid disease|Allograft rejection|Graft-versus-host disease|Viral myocarditis|Type I diabetes mellitus|HTLV-I infection|Herpes simplex infection|Kaposi's sarcoma-associated herpesvirus infection|Epstein-Barr virus …	RT1 class I, locus CE2	0.0122858	-3.55531	48.6406	Chr10	GeneID:170501,Genbank:NM_130742.1,RGD:69409	43115115	0.718498	0.528104	0.627061	0.142265	0.270871	0.154657	0.33903	GO:0005794,GO:0006493,GO:0009312,GO:0016020,GO:0016021,GO:0016266,GO:0018242,GO:0018243,GO:0030246,GO:0046872,GO:0000139,GO:0004653	Golgi apparatus|protein O-linked glycosylation|oligosaccharide biosynthetic process|membrane|integral component of membrane|O-glycan processing|protein O-linked glycosylation via serine|protein O-linked glycosylation via threonine|carbohydrate binding|metal ion binding|Golgi membrane|polypeptide N-acetylgalactosaminyltransferase activity	Down	43109154	-	antisense	0	0.420328	LOC102553586	intronic
Reep1	XR_001840174.1	0	0.045	1	rno-miR-673-5p	0.941422	0.00504662	31.1656	GeneID:362384,Genbank:NM_001108633.1,RGD:1305230	0.676394	0.39928	0.48188	0.182779	0.109509	0.162093	0.302202	GO:0005886,GO:0008017,GO:0016020,GO:0016021,GO:0031849,GO:0032386,GO:0051205,GO:0071782,GO:0071786,GO:0005737,GO:0005783,GO:0005789	plasma membrane|microtubule binding|membrane|integral component of membrane|olfactory receptor binding|regulation of intracellular transport|protein insertion into membrane|endoplasmic reticulum tubular network|endoplasmic reticulum tubular network organization|cytoplasm|endoplasmic reticulum|endoplasmic reticulum membrane	Down		0.442467	-1.72642	9.54803e-05			receptor accessory protein 1	0.00432114	-3.9018	48.6406	Chr10	GeneID:170501,Genbank:NM_130742.1,RGD:69409	43115115	0.718498	0.528104	0.627061	0.142265	0.270871	0.154657	0.33903	GO:0005794,GO:0006493,GO:0009312,GO:0016020,GO:0016021,GO:0016266,GO:0018242,GO:0018243,GO:0030246,GO:0046872,GO:0000139,GO:0004653	Golgi apparatus|protein O-linked glycosylation|oligosaccharide biosynthetic process|membrane|integral component of membrane|O-glycan processing|protein O-linked glycosylation via serine|protein O-linked glycosylation via threonine|carbohydrate binding|metal ion binding|Golgi membrane|polypeptide N-acetylgalactosaminyltransferase activity	Down	43109154	-	antisense	0	0.420328	LOC102553586	intronic
Cxcr3	XR_001840174.1	0	0.036	1	rno-miR-615	0.885654	0.0188648	78.9939	GeneID:84475,Genbank:NM_053415.1,RGD:621528	2.43514	2.53723	3.0465	1.42076	1.09808	1.25209	0.4814	GO:0007186,GO:0007204,GO:0008284,GO:0009897,GO:0038023,GO:0043950,GO:0009986,GO:0045766,GO:0010818,GO:0045944,GO:0050921,GO:0051281,GO:0070098,GO:0001525,GO:0001937,GO:0002685,GO:0005622,GO:0005886,GO:0006935,GO:0006954,GO:0007166,GO:0016021,GO:0016494,GO:0016525,GO:0019722,GO:0019956,GO:0019958,GO:0071954,GO:0030816,GO:1900118,GO:1900119	G-protein coupled receptor signaling pathway|positive regulation of cytosolic calcium ion concentration|positive regulation of cell proliferation|external side of plasma membrane|signaling receptor activity|positive regulation of cAMP-mediated signaling|cell surface|positive regulation of angiogenesis|T cell chemotaxis|positive regulation of transcription by RNA polymerase II|positive regulation …	Down		0.269451	-1.05469	9.06949e-05	rno04060,rno04062	Cytokine-cytokine receptor interaction|Chemokine signaling pathway	C-X-C motif chemokine receptor 3	0.00414992	-3.91423	48.6406	Chr10	GeneID:170501,Genbank:NM_130742.1,RGD:69409	43115115	0.718498	0.528104	0.627061	0.142265	0.270871	0.154657	0.33903	GO:0005794,GO:0006493,GO:0009312,GO:0016020,GO:0016021,GO:0016266,GO:0018242,GO:0018243,GO:0030246,GO:0046872,GO:0000139,GO:0004653	Golgi apparatus|protein O-linked glycosylation|oligosaccharide biosynthetic process|membrane|integral component of membrane|O-glycan processing|protein O-linked glycosylation via serine|protein O-linked glycosylation via threonine|carbohydrate binding|metal ion binding|Golgi membrane|polypeptide N-acetylgalactosaminyltransferase activity	Down	43109154	-	antisense	0	0.420328	LOC102553586	intronic
RGD1561145	XR_001840174.1	0	0.027	1	rno-miR-673-5p	0.925784	0.00805753	12.8112	GeneID:498580,Genbank:NM_001134605.2,RGD:1561145	0.950235	0.42821	0.581873	0.203283	0.125273	0.0869186	0.219535	GO:0016021	integral component of membrane	Down		0.710099	-2.18748	0.00206636			similar to novel protein	0.0441546	-3.08053	48.6406	Chr10	GeneID:170501,Genbank:NM_130742.1,RGD:69409	43115115	0.718498	0.528104	0.627061	0.142265	0.270871	0.154657	0.33903	GO:0005794,GO:0006493,GO:0009312,GO:0016020,GO:0016021,GO:0016266,GO:0018242,GO:0018243,GO:0030246,GO:0046872,GO:0000139,GO:0004653	Golgi apparatus|protein O-linked glycosylation|oligosaccharide biosynthetic process|membrane|integral component of membrane|O-glycan processing|protein O-linked glycosylation via serine|protein O-linked glycosylation via threonine|carbohydrate binding|metal ion binding|Golgi membrane|polypeptide N-acetylgalactosaminyltransferase activity	Down	43109154	-	antisense	0	0.420328	LOC102553586	intronic
Fmod	XR_001840174.1	0	0.036	1	rno-miR-615	0.89696	0.0153788	162.369	GeneID:64507,Genbank:NM_080698.1,RGD:619769	3.98598	1.91973	3.61107	1.59174	1.34153	1.29445	0.457079	GO:0042476,GO:0005578,GO:0005615,GO:0005622,GO:0007409,GO:0030199,GO:0031012,GO:0003674,GO:0005576,GO:0042060	odontogenesis|proteinaceous extracellular matrix|extracellular space|intracellular|axonogenesis|collagen fibril organization|extracellular matrix|molecular_function|extracellular region|wound healing	Down		0.290347	-1.12948	0.000100196			fibromodulin	0.00448552	-3.89012	48.6406	Chr10	GeneID:170501,Genbank:NM_130742.1,RGD:69409	43115115	0.718498	0.528104	0.627061	0.142265	0.270871	0.154657	0.33903	GO:0005794,GO:0006493,GO:0009312,GO:0016020,GO:0016021,GO:0016266,GO:0018242,GO:0018243,GO:0030246,GO:0046872,GO:0000139,GO:0004653	Golgi apparatus|protein O-linked glycosylation|oligosaccharide biosynthetic process|membrane|integral component of membrane|O-glycan processing|protein O-linked glycosylation via serine|protein O-linked glycosylation via threonine|carbohydrate binding|metal ion binding|Golgi membrane|polypeptide N-acetylgalactosaminyltransferase activity	Down	43109154	-	antisense	0	0.420328	LOC102553586	intronic
Matk	XR_001840174.1	0	0.00071	2	rno-miR-615;rno-miR-483-3p	0.953761	0.00315759	38.9278	GeneID:60450,Genbank:XM_008765128.2,RGD:69058	0.944208	0.651029	0.68444	0.357627	0.314256	0.317152	0.447948	GO:0005737,GO:0007169,GO:0030154,GO:0031234,GO:0038083,GO:0042127,GO:0045087,GO:0004715,GO:0005102,GO:0005524	cytoplasm|transmembrane receptor protein tyrosine kinase signaling pathway|cell differentiation|extrinsic component of cytoplasmic side of plasma membrane|peptidyl-tyrosine autophosphorylation|regulation of cell proliferation|innate immune response|non-membrane spanning protein tyrosine kinase activity|signaling receptor binding|ATP binding	Down		0.359858	-1.1586	0.00128371	rno04722	Neurotrophin signaling pathway	megakaryocyte-associated tyrosine kinase	0.0311323	-3.2196	48.6406	Chr10	GeneID:170501,Genbank:NM_130742.1,RGD:69409	43115115	0.718498	0.528104	0.627061	0.142265	0.270871	0.154657	0.33903	GO:0005794,GO:0006493,GO:0009312,GO:0016020,GO:0016021,GO:0016266,GO:0018242,GO:0018243,GO:0030246,GO:0046872,GO:0000139,GO:0004653	Golgi apparatus|protein O-linked glycosylation|oligosaccharide biosynthetic process|membrane|integral component of membrane|O-glycan processing|protein O-linked glycosylation via serine|protein O-linked glycosylation via threonine|carbohydrate binding|metal ion binding|Golgi membrane|polypeptide N-acetylgalactosaminyltransferase activity	Down	43109154	-	antisense	0	0.420328	LOC102553586	intronic
Kif1a	XR_001840174.1	0	3.9e-05	3	rno-miR-615;rno-miR-23a-5p;rno-miR-3072	0.981733	0.000497453	310.002	GeneID:363288,Genbank:XM_017596916.1,RGD:1304996	3.83151	3.26381	3.07826	0.705539	1.71571	0.99374	0.34551	GO:0043005,GO:0022027,GO:0005829,GO:0030424,GO:0005871,GO:0043025,GO:0005874,GO:0007018,GO:0008017,GO:0030425,GO:0098793,GO:0008021,GO:0098794,GO:0030705,GO:0008089,GO:0098840,GO:0032991,GO:0008574,GO:0003777,GO:1904115,GO:0042802,GO:0016192,GO:0005515,GO:0042803,GO:0016887,GO:0005524	neuron projection|interkinetic nuclear migration|cytosol|axon|kinesin complex|neuronal cell body|microtubule|microtubule-based movement|microtubule binding|dendrite|presynapse|synaptic vesicle|postsynapse|cytoskeleton-dependent intracellular transport|anterograde axonal transport|protein transport along microtubule|protein-containing complex|ATP-dependent microtubule motor activity, plus-end-dire…	Down		0.285761	-1.5332	8.08011e-08			kinesin family member 1A	1.32514e-05	-5.36533	48.6406	Chr10	GeneID:170501,Genbank:NM_130742.1,RGD:69409	43115115	0.718498	0.528104	0.627061	0.142265	0.270871	0.154657	0.33903	GO:0005794,GO:0006493,GO:0009312,GO:0016020,GO:0016021,GO:0016266,GO:0018242,GO:0018243,GO:0030246,GO:0046872,GO:0000139,GO:0004653	Golgi apparatus|protein O-linked glycosylation|oligosaccharide biosynthetic process|membrane|integral component of membrane|O-glycan processing|protein O-linked glycosylation via serine|protein O-linked glycosylation via threonine|carbohydrate binding|metal ion binding|Golgi membrane|polypeptide N-acetylgalactosaminyltransferase activity	Down	43109154	-	antisense	0	0.420328	LOC102553586	intronic
Col1a1	XR_001840174.1	0	0.0082	2	rno-miR-615;rno-miR-23a-5p	0.828876	0.0414194	7549.22	GeneID:29393,Genbank:NM_053304.1,RGD:61817	144.351	50.3445	60.5589	31.9031	24.0838	15.5841	0.290811	GO:0005576,GO:0005578,GO:0005581,GO:0005584,GO:0005615,GO:0031012,GO:0005737,GO:0005783,GO:0031667,GO:0005794,GO:0031960,GO:0032355,GO:0032964,GO:0034504,GO:0048407,GO:0034505,GO:0048545,GO:0038063,GO:0048705,GO:0042060,GO:0048706,GO:0051591,GO:0055093,GO:0060325,GO:0001501,GO:1902618,GO:0060346,GO:0001503,GO:0060351,GO:0001568,GO:0070208,GO:0001649,GO:0001957,GO:0001958,GO:0002020,GO:0005201,GO:…	extracellular region|proteinaceous extracellular matrix|collagen trimer|collagen type I trimer|extracellular space|extracellular matrix|cytoplasm|endoplasmic reticulum|response to nutrient levels|Golgi apparatus|response to corticosteroid|response to estradiol|collagen biosynthetic process|protein localization to nucleus|platelet-derived growth factor binding|tooth mineralization|response to ster…	Down		0.544962	-1.78185	0.00107674	rno04151,rno04512,rno04510,rno04611,rno04926,rno04974,rno04933,rno05165,rno05146	PI3K-Akt signaling pathway|ECM-receptor interaction|Focal adhesion|Platelet activation|Relaxin signaling pathway|Protein digestion and absorption|AGE-RAGE signaling pathway in diabetic complications|Human papillomavirus infection|Amoebiasis	collagen, type I, alpha 1	0.0271462	-3.26967	48.6406	Chr10	GeneID:170501,Genbank:NM_130742.1,RGD:69409	43115115	0.718498	0.528104	0.627061	0.142265	0.270871	0.154657	0.33903	GO:0005794,GO:0006493,GO:0009312,GO:0016020,GO:0016021,GO:0016266,GO:0018242,GO:0018243,GO:0030246,GO:0046872,GO:0000139,GO:0004653	Golgi apparatus|protein O-linked glycosylation|oligosaccharide biosynthetic process|membrane|integral component of membrane|O-glycan processing|protein O-linked glycosylation via serine|protein O-linked glycosylation via threonine|carbohydrate binding|metal ion binding|Golgi membrane|polypeptide N-acetylgalactosaminyltransferase activity	Down	43109154	-	antisense	0	0.420328	LOC102553586	intronic
Col15a1	XR_001840174.1	0	8.7e-08	4	rno-miR-615;rno-miR-23a-5p;rno-miR-673-5p;rno-miR-3072	0.920704	0.00918249	152.199	GeneID:298069,Genbank:NM_001100535.1,RGD:1310820	2.63191	1.44613	1.5034	0.705223	0.605159	0.461491	0.328213	GO:0005615,GO:0007155,GO:0031012,GO:0005198,GO:0005581,GO:0005604	extracellular space|cell adhesion|extracellular matrix|structural molecule activity|collagen trimer|basement membrane	Down		0.286238	-1.60729	1.96301e-08	rno04974	Protein digestion and absorption	collagen type XV alpha 1 chain	4.33538e-06	-5.61523	48.6406	Chr10	GeneID:170501,Genbank:NM_130742.1,RGD:69409	43115115	0.718498	0.528104	0.627061	0.142265	0.270871	0.154657	0.33903	GO:0005794,GO:0006493,GO:0009312,GO:0016020,GO:0016021,GO:0016266,GO:0018242,GO:0018243,GO:0030246,GO:0046872,GO:0000139,GO:0004653	Golgi apparatus|protein O-linked glycosylation|oligosaccharide biosynthetic process|membrane|integral component of membrane|O-glycan processing|protein O-linked glycosylation via serine|protein O-linked glycosylation via threonine|carbohydrate binding|metal ion binding|Golgi membrane|polypeptide N-acetylgalactosaminyltransferase activity	Down	43109154	-	antisense	0	0.420328	LOC102553586	intronic
Msln	XR_001840174.1	0	0.027	1	rno-miR-673-5p	0.877294	0.0216615	92.4219	GeneID:60333,Genbank:XM_006246022.2,RGD:69333	4.66432	3.06528	1.84148	0.516735	0.0960802	0.391095	0.109281	GO:0005794,GO:0005886,GO:0007160,GO:0009986,GO:0031016,GO:0031225,GO:0003674,GO:0005615	Golgi apparatus|plasma membrane|cell-matrix adhesion|cell surface|pancreas development|anchored component of membrane|molecular_function|extracellular space	Down		0.497327	-3.19388	1.3441e-10			mesothelin	4.63828e-08	-6.4221	48.6406	Chr10	GeneID:170501,Genbank:NM_130742.1,RGD:69409	43115115	0.718498	0.528104	0.627061	0.142265	0.270871	0.154657	0.33903	GO:0005794,GO:0006493,GO:0009312,GO:0016020,GO:0016021,GO:0016266,GO:0018242,GO:0018243,GO:0030246,GO:0046872,GO:0000139,GO:0004653	Golgi apparatus|protein O-linked glycosylation|oligosaccharide biosynthetic process|membrane|integral component of membrane|O-glycan processing|protein O-linked glycosylation via serine|protein O-linked glycosylation via threonine|carbohydrate binding|metal ion binding|Golgi membrane|polypeptide N-acetylgalactosaminyltransferase activity	Down	43109154	-	antisense	0	0.420328	LOC102553586	intronic
Cd300le	XR_001840174.1	0	0.0092	1	rno-miR-673-5p	0.931985	0.00678176	55.9396	GeneID:360655,Genbank:NM_001202463.1,RGD:1305426	6.10643	3.91868	3.86301	2.15479	2.14952	0.967401	0.390907	GO:0016021	integral component of membrane	Down		0.391304	-1.3551	0.000534114			Cd300 molecule-like family member E	0.0158201	-3.46304	48.6406	Chr10	GeneID:170501,Genbank:NM_130742.1,RGD:69409	43115115	0.718498	0.528104	0.627061	0.142265	0.270871	0.154657	0.33903	GO:0005794,GO:0006493,GO:0009312,GO:0016020,GO:0016021,GO:0016266,GO:0018242,GO:0018243,GO:0030246,GO:0046872,GO:0000139,GO:0004653	Golgi apparatus|protein O-linked glycosylation|oligosaccharide biosynthetic process|membrane|integral component of membrane|O-glycan processing|protein O-linked glycosylation via serine|protein O-linked glycosylation via threonine|carbohydrate binding|metal ion binding|Golgi membrane|polypeptide N-acetylgalactosaminyltransferase activity	Down	43109154	-	antisense	0	0.420328	LOC102553586	intronic
Slitrk1	XR_001840174.1	0	0.027	1	rno-miR-673-5p	0.962627	0.00206901	7.69268	GeneID:306147,Genbank:NM_001107283.1,RGD:1308858	0.15951	0.124593	0.133661	0.0194993	0.0105143	0.0291809	0.147105	GO:0007409,GO:0007416,GO:0016021,GO:0030534,GO:0035264,GO:0042592,GO:0045202,GO:0050772,GO:0051965,GO:0005578,GO:0005615,GO:0007399	axonogenesis|synapse assembly|integral component of membrane|adult behavior|multicellular organism growth|homeostatic process|synapse|positive regulation of axonogenesis|positive regulation of synapse assembly|proteinaceous extracellular matrix|extracellular space|nervous system development	Down		0.90482	-2.76508	0.00224351			SLIT and NTRK-like family, member 1	0.046744	-3.05595	48.6406	Chr10	GeneID:170501,Genbank:NM_130742.1,RGD:69409	43115115	0.718498	0.528104	0.627061	0.142265	0.270871	0.154657	0.33903	GO:0005794,GO:0006493,GO:0009312,GO:0016020,GO:0016021,GO:0016266,GO:0018242,GO:0018243,GO:0030246,GO:0046872,GO:0000139,GO:0004653	Golgi apparatus|protein O-linked glycosylation|oligosaccharide biosynthetic process|membrane|integral component of membrane|O-glycan processing|protein O-linked glycosylation via serine|protein O-linked glycosylation via threonine|carbohydrate binding|metal ion binding|Golgi membrane|polypeptide N-acetylgalactosaminyltransferase activity	Down	43109154	-	antisense	0	0.420328	LOC102553586	intronic
Il18r1	XR_001840174.1	0	0.027	1	rno-miR-673-5p	0.921508	0.00899972	61.2752	GeneID:301365,Genbank:XM_006244786.3,RGD:1308589	1.19257	0.703257	0.887573	0.536553	0.431142	0.335878	0.482862	GO:0016021,GO:0030101,GO:0032729,GO:0035655,GO:0042008,GO:0045063,GO:1901224,GO:0003674,GO:0005575,GO:0008150	integral component of membrane|natural killer cell activation|positive regulation of interferon-gamma production|interleukin-18-mediated signaling pathway|interleukin-18 receptor activity|T-helper 1 cell differentiation|positive regulation of NIK/NF-kappaB signaling|molecular_function|cellular_component|biological_process	Down		0.333955	-1.05032	0.00166038	rno04668,rno04060,rno05321	TNF signaling pathway|Cytokine-cytokine receptor interaction|Inflammatiory bowel disease (IBD)	interleukin 18 receptor 1	0.0383044	-3.14509	48.6406	Chr10	GeneID:170501,Genbank:NM_130742.1,RGD:69409	43115115	0.718498	0.528104	0.627061	0.142265	0.270871	0.154657	0.33903	GO:0005794,GO:0006493,GO:0009312,GO:0016020,GO:0016021,GO:0016266,GO:0018242,GO:0018243,GO:0030246,GO:0046872,GO:0000139,GO:0004653	Golgi apparatus|protein O-linked glycosylation|oligosaccharide biosynthetic process|membrane|integral component of membrane|O-glycan processing|protein O-linked glycosylation via serine|protein O-linked glycosylation via threonine|carbohydrate binding|metal ion binding|Golgi membrane|polypeptide N-acetylgalactosaminyltransferase activity	Down	43109154	-	antisense	0	0.420328	LOC102553586	intronic
Fcamr	XR_001840174.1	0	0.018	1	rno-miR-673-5p	0.862627	0.0270108	51.0194	GeneID:681070,Genbank:XM_001060181.5,RGD:1584674	1.50499	0.823402	0.552078	0.177995	0.158081	0.208919	0.19728	GO:0016021,GO:0019862,GO:0001791,GO:0004888,GO:0007165	integral component of membrane|IgA binding|IgM binding|transmembrane signaling receptor activity|signal transduction	Down		0.45121	-2.34169	2.10534e-07			Fc fragment of IgA and IgM receptor	2.96225e-05	-5.18979	48.6406	Chr10	GeneID:170501,Genbank:NM_130742.1,RGD:69409	43115115	0.718498	0.528104	0.627061	0.142265	0.270871	0.154657	0.33903	GO:0005794,GO:0006493,GO:0009312,GO:0016020,GO:0016021,GO:0016266,GO:0018242,GO:0018243,GO:0030246,GO:0046872,GO:0000139,GO:0004653	Golgi apparatus|protein O-linked glycosylation|oligosaccharide biosynthetic process|membrane|integral component of membrane|O-glycan processing|protein O-linked glycosylation via serine|protein O-linked glycosylation via threonine|carbohydrate binding|metal ion binding|Golgi membrane|polypeptide N-acetylgalactosaminyltransferase activity	Down	43109154	-	antisense	0	0.420328	LOC102553586	intronic
Cd44	XR_001840174.1	0	0.018	1	rno-miR-23a-5p	0.94698	0.00414222	956.45	GeneID:25406,Genbank:XM_006234627.3,RGD:2307	12.9202	10.8466	9.39862	4.27264	3.57062	3.55226	0.353876	GO:0005515,GO:0005540,GO:0005634,GO:0005794,GO:0010628,GO:0005829,GO:0014070,GO:0016021,GO:0005886,GO:0016055,GO:0016323,GO:0016324,GO:0033031,GO:0033138,GO:0016477,GO:0033189,GO:0033674,GO:0034116,GO:0001558,GO:0044344,GO:0034238,GO:0001658,GO:0035692,GO:0001955,GO:0045590,GO:0002246,GO:0050728,GO:0002906,GO:0050731,GO:0004896,GO:0051216,GO:0005114,GO:2000392,GO:0005154,GO:2000562,GO:0051219,GO:…	protein binding|hyaluronic acid binding|nucleus|Golgi apparatus|positive regulation of gene expression|cytosol|response to organic cyclic compound|integral component of membrane|plasma membrane|Wnt signaling pathway|basolateral plasma membrane|apical plasma membrane|positive regulation of neutrophil apoptotic process|positive regulation of peptidyl-serine phosphorylation|cell migration|response t…	Down		0.130301	-1.49868	1.29312e-30	rno04512,rno04640,rno05206,rno05205,rno05169	ECM-receptor interaction|Hematopoietic cell lineage|MicroRNAs in cancer|Proteoglycans in cancer|Epstein-Barr virus infection	CD44 molecule (Indian blood group)	1.07096e-26	-11.5017	48.6406	Chr10	GeneID:170501,Genbank:NM_130742.1,RGD:69409	43115115	0.718498	0.528104	0.627061	0.142265	0.270871	0.154657	0.33903	GO:0005794,GO:0006493,GO:0009312,GO:0016020,GO:0016021,GO:0016266,GO:0018242,GO:0018243,GO:0030246,GO:0046872,GO:0000139,GO:0004653	Golgi apparatus|protein O-linked glycosylation|oligosaccharide biosynthetic process|membrane|integral component of membrane|O-glycan processing|protein O-linked glycosylation via serine|protein O-linked glycosylation via threonine|carbohydrate binding|metal ion binding|Golgi membrane|polypeptide N-acetylgalactosaminyltransferase activity	Down	43109154	-	antisense	0	0.420328	LOC102553586	intronic
Adamts2	TCONS_00034255	0	0.0092	2	rno-miR-1306-5p;rno-miR-92b-5p	0.84303	0.0350257	390.188	GeneID:287899,Genbank:NM_001137622.1,RGD:1565950	4.95584	2.42934	3.41581	1.58955	1.50075	0.981433	0.388607	GO:0005578,GO:0005615,GO:0007229,GO:0007283,GO:0008150,GO:0008233,GO:0008270,GO:0016485,GO:0030199,GO:0030324,GO:0043588,GO:0003674,GO:0004222,GO:0005575	proteinaceous extracellular matrix|extracellular space|integrin-mediated signaling pathway|spermatogenesis|biological_process|peptidase activity|zinc ion binding|protein processing|collagen fibril organization|lung development|skin development|molecular_function|metalloendopeptidase activity|cellular_component	Down		0.263981	-1.36362	2.39687e-07			ADAM metallopeptidase with thrombospondin type 1 motif, 2	3.22778e-05	-5.16559	91628.4	Chr6	GeneID:257642,Genbank:NM_147136.1,RGD:727924	30630926	6511.96	4892.49	3054.54	1536.1	871.154	1987.47	0.356374	GO:0008283,GO:0009303,GO:0003690,GO:0003700,GO:0008134	cell proliferation|rRNA transcription|double-stranded DNA binding|DNA binding transcription factor activity|transcription factor binding	Down	30578140	+	antisense	7875	0.423531	XLOC_014983	downstream
Kcnn4	TCONS_00034255	0	0.045	1	rno-miR-667-3p	0.920553	0.00921704	81.6509	GeneID:65206,Genbank:XM_006228470.2,RGD:621476	1.06892	0.853053	0.865668	0.492528	0.3794	0.382187	0.463316	GO:0006816,GO:0006820,GO:0006884,GO:0015269,GO:0016021,GO:0016286,GO:0045121,GO:0045332,GO:0016323,GO:0016324,GO:0046541,GO:0050714,GO:0050862,GO:0071435,GO:0002376,GO:0005267,GO:0005516,GO:0005886,GO:0006813,GO:0019903,GO:0022894,GO:0030322,GO:0031982,GO:0071805,GO:0043025	calcium ion transport|anion transport|cell volume homeostasis|calcium-activated potassium channel activity|integral component of membrane|small conductance calcium-activated potassium channel activity|membrane raft|phospholipid translocation|basolateral plasma membrane|apical plasma membrane|saliva secretion|positive regulation of protein secretion|positive regulation of T cell receptor signaling…	Down		0.256365	-1.10993	1.49448e-05	rno04911,rno04970,rno04974	Insulin secretion|Salivary secretion|Protein digestion and absorption	potassium calcium-activated channel subfamily N member 4	0.00100628	-4.3295	91628.4	Chr6	GeneID:257642,Genbank:NM_147136.1,RGD:727924	30630926	6511.96	4892.49	3054.54	1536.1	871.154	1987.47	0.356374	GO:0008283,GO:0009303,GO:0003690,GO:0003700,GO:0008134	cell proliferation|rRNA transcription|double-stranded DNA binding|DNA binding transcription factor activity|transcription factor binding	Down	30578140	+	antisense	7875	0.423531	XLOC_014983	downstream
Hpse2	TCONS_00034255	0	0.045	1	rno-miR-667-5p	0.914777	0.0105849	67.6215	GeneID:368128,Genbank:XM_008760445.2,RGD:1307959	0.772535	0.507077	0.343288	0.220357	0.248442	0.0699505	0.342699	GO:0030198,GO:0030305,GO:0043395,GO:0005578,GO:0008284	extracellular matrix organization|heparanase activity|heparan sulfate proteoglycan binding|proteinaceous extracellular matrix|positive regulation of cell proliferation	Down		0.473468	-1.54499	0.00110189	rno00531,rno05205	Glycosaminoglycan degradation|Proteoglycans in cancer	heparanase 2 (inactive)	0.0275706	-3.26313	91628.4	Chr6	GeneID:257642,Genbank:NM_147136.1,RGD:727924	30630926	6511.96	4892.49	3054.54	1536.1	871.154	1987.47	0.356374	GO:0008283,GO:0009303,GO:0003690,GO:0003700,GO:0008134	cell proliferation|rRNA transcription|double-stranded DNA binding|DNA binding transcription factor activity|transcription factor binding	Down	30578140	+	antisense	7875	0.423531	XLOC_014983	downstream
Fbn1	TCONS_00034255	0.0001	0.0072	2	rno-miR-667-5p;rno-miR-92b-5p	0.880263	0.0206472	2785.34	GeneID:83727,Genbank:XM_008762202.1,RGD:620908	21.9138	11.7372	14.4219	8.85764	6.93084	6.36426	0.475327	GO:2001205,GO:0042802,GO:0008201,GO:0001822,GO:0043010,GO:0009653,GO:0044877,GO:0031012,GO:0003674,GO:0045671,GO:0005178,GO:0005201,GO:0005509,GO:0005576,GO:0048048,GO:0048050,GO:0005578,GO:0071560,GO:0033627,GO:0005604,GO:0001501,GO:0090287,GO:0035582,GO:0005615,GO:0001527,GO:1990314,GO:0035583,GO:0007507,GO:0001656	negative regulation of osteoclast development|identical protein binding|heparin binding|kidney development|camera-type eye development|anatomical structure morphogenesis|protein-containing complex binding|extracellular matrix|molecular_function|negative regulation of osteoclast differentiation|integrin binding|extracellular matrix structural constituent|calcium ion binding|extracellular region|em…	Down		0.199446	-1.07301	7.4512e-08			fibrillin 1	1.27601e-05	-5.37994	91628.4	Chr6	GeneID:257642,Genbank:NM_147136.1,RGD:727924	30630926	6511.96	4892.49	3054.54	1536.1	871.154	1987.47	0.356374	GO:0008283,GO:0009303,GO:0003690,GO:0003700,GO:0008134	cell proliferation|rRNA transcription|double-stranded DNA binding|DNA binding transcription factor activity|transcription factor binding	Down	30578140	+	antisense	7875	0.423531	XLOC_014983	downstream
Ngfr	TCONS_00034255	0	0.045	1	rno-miR-125b-2-3p	0.904051	0.0133678	28.7142	GeneID:24596,Genbank:XM_017597000.1,RGD:3177	0.736607	0.402212	0.419821	0.210108	0.178886	0.0772285	0.308703	GO:1902895,GO:1903588,GO:1904646,GO:2000179,GO:2000377,GO:2000463,GO:2001235,GO:0005622,GO:0005634,GO:0005635,GO:0005737,GO:0005739,GO:0006955,GO:0005791,GO:0007165,GO:0005794,GO:0007266,GO:0005886,GO:0007275,GO:0007411,GO:0016021,GO:0007417,GO:0016048,GO:0007623,GO:0016525,GO:0009611,GO:0017137,GO:0019233,GO:0021675,GO:0001540,GO:0033209,GO:0030135,GO:0005031,GO:0034599,GO:0031069,GO:0005035,GO:…	positive regulation of pri-miRNA transcription by RNA polymerase II|negative regulation of blood vessel endothelial cell proliferation involved in sprouting angiogenesis|cellular response to amyloid-beta|positive regulation of neural precursor cell proliferation|regulation of reactive oxygen species metabolic process|positive regulation of excitatory postsynaptic potential|positive regulation of …	Down		0.513663	-1.69571	0.000962701	rno04014,rno04015,rno04010,rno04151,rno04060,rno04215,rno04722,rno05202	Ras signaling pathway|Rap1 signaling pathway|MAPK signaling pathway|PI3K-Akt signaling pathway|Cytokine-cytokine receptor interaction|Apoptosis - multiple species|Neurotrophin signaling pathway|Transcriptional misregulation in cancers	nerve growth factor receptor	0.0248383	-3.30121	91628.4	Chr6	GeneID:257642,Genbank:NM_147136.1,RGD:727924	30630926	6511.96	4892.49	3054.54	1536.1	871.154	1987.47	0.356374	GO:0008283,GO:0009303,GO:0003690,GO:0003700,GO:0008134	cell proliferation|rRNA transcription|double-stranded DNA binding|DNA binding transcription factor activity|transcription factor binding	Down	30578140	+	antisense	7875	0.423531	XLOC_014983	downstream
Fam129a	TCONS_00034255	0	0.0011	2	rno-miR-667-5p;rno-miR-92b-5p	0.843096	0.0349968	659.325	GeneID:63912,Genbank:NM_022242.2,RGD:71088	11.321	9.26743	10.9132	4.9088	4.42905	4.32441	0.445342	GO:0001934,GO:0003674,GO:0005737,GO:0005829,GO:0005886,GO:0034976,GO:0045727,GO:0001933	positive regulation of protein phosphorylation|molecular_function|cytoplasm|cytosol|plasma membrane|response to endoplasmic reticulum stress|positive regulation of translation|negative regulation of protein phosphorylation	Down		0.123744	-1.16701	4.06763e-21			family with sequence similarity 129, member A	2.24587e-17	-9.43085	91628.4	Chr6	GeneID:257642,Genbank:NM_147136.1,RGD:727924	30630926	6511.96	4892.49	3054.54	1536.1	871.154	1987.47	0.356374	GO:0008283,GO:0009303,GO:0003690,GO:0003700,GO:0008134	cell proliferation|rRNA transcription|double-stranded DNA binding|DNA binding transcription factor activity|transcription factor binding	Down	30578140	+	antisense	7875	0.423531	XLOC_014983	downstream
Ppm1j	TCONS_00034255	0	0.045	1	rno-miR-667-5p	0.971008	0.00124859	70.4391	GeneID:295341,Genbank:XM_008761381.2,RGD:1359104	3.24393	2.47491	1.56578	0.68859	0.951457	0.729927	0.336523	GO:0006470,GO:0004722	protein dephosphorylation|protein serine/threonine phosphatase activity	Down		0.345936	-1.57122	5.57375e-06			protein phosphatase, Mg2+/Mn2+ dependent, 1J	0.000450359	-4.54195	91628.4	Chr6	GeneID:257642,Genbank:NM_147136.1,RGD:727924	30630926	6511.96	4892.49	3054.54	1536.1	871.154	1987.47	0.356374	GO:0008283,GO:0009303,GO:0003690,GO:0003700,GO:0008134	cell proliferation|rRNA transcription|double-stranded DNA binding|DNA binding transcription factor activity|transcription factor binding	Down	30578140	+	antisense	7875	0.423531	XLOC_014983	downstream
Matk	TCONS_00034255	0	0.045	1	rno-miR-1306-5p	0.935647	0.00607875	38.9278	GeneID:60450,Genbank:XM_008765128.2,RGD:69058	0.944208	0.651029	0.68444	0.357627	0.314256	0.317152	0.447948	GO:0005737,GO:0007169,GO:0030154,GO:0031234,GO:0038083,GO:0042127,GO:0045087,GO:0004715,GO:0005102,GO:0005524	cytoplasm|transmembrane receptor protein tyrosine kinase signaling pathway|cell differentiation|extrinsic component of cytoplasmic side of plasma membrane|peptidyl-tyrosine autophosphorylation|regulation of cell proliferation|innate immune response|non-membrane spanning protein tyrosine kinase activity|signaling receptor binding|ATP binding	Down		0.359858	-1.1586	0.00128371	rno04722	Neurotrophin signaling pathway	megakaryocyte-associated tyrosine kinase	0.0311323	-3.2196	91628.4	Chr6	GeneID:257642,Genbank:NM_147136.1,RGD:727924	30630926	6511.96	4892.49	3054.54	1536.1	871.154	1987.47	0.356374	GO:0008283,GO:0009303,GO:0003690,GO:0003700,GO:0008134	cell proliferation|rRNA transcription|double-stranded DNA binding|DNA binding transcription factor activity|transcription factor binding	Down	30578140	+	antisense	7875	0.423531	XLOC_014983	downstream
Fbln1	TCONS_00034255	0	0.0092	1	rno-miR-92b-5p	0.842821	0.0351164	352	GeneID:315191,Genbank:NM_001127547.1,RGD:1308667	8.89577	4.71286	7.0756	2.96439	1.72343	1.89864	0.327692	GO:0070373,GO:0010628,GO:0005178,GO:0071953,GO:0010952,GO:0005201,GO:0072378,GO:0016504,GO:0005509,GO:1900025,GO:0005575,GO:0005576,GO:0005577,GO:0005578,GO:0030198,GO:0005604,GO:1904188,GO:0031012,GO:0005615,GO:1904237,GO:0042802,GO:0007162,GO:2000146,GO:0044877,GO:0007229,GO:0001933,GO:2000647,GO:0048146,GO:0007566,GO:0001968,GO:2001202,GO:0070051,GO:0008022,GO:0003674	negative regulation of ERK1 and ERK2 cascade|positive regulation of gene expression|integrin binding|elastic fiber|positive regulation of peptidase activity|extracellular matrix structural constituent|blood coagulation, fibrin clot formation|peptidase activator activity|calcium ion binding|negative regulation of substrate adhesion-dependent cell spreading|cellular_component|extracellular region|f…	Down		0.266645	-1.60959	1.57553e-09			fibulin 1	4.42324e-07	-6.03644	91628.4	Chr6	GeneID:257642,Genbank:NM_147136.1,RGD:727924	30630926	6511.96	4892.49	3054.54	1536.1	871.154	1987.47	0.356374	GO:0008283,GO:0009303,GO:0003690,GO:0003700,GO:0008134	cell proliferation|rRNA transcription|double-stranded DNA binding|DNA binding transcription factor activity|transcription factor binding	Down	30578140	+	antisense	7875	0.423531	XLOC_014983	downstream
LOC100911545	TCONS_00034255	0	0.0015	2	rno-miR-667-5p;rno-miR-92b-5p	0.901974	0.0139428	28.4808	GeneID:100911545,Genbank:XM_003749828.2,RGD:6492449	0.848007	0.245703	0.348612	0.0241884	0	0.0160881	0.0296175			Down		0.878209	-5.07741	7.40168e-09			alpha-2-macroglobulin-like	1.77683e-06	-5.78155	91628.4	Chr6	GeneID:257642,Genbank:NM_147136.1,RGD:727924	30630926	6511.96	4892.49	3054.54	1536.1	871.154	1987.47	0.356374	GO:0008283,GO:0009303,GO:0003690,GO:0003700,GO:0008134	cell proliferation|rRNA transcription|double-stranded DNA binding|DNA binding transcription factor activity|transcription factor binding	Down	30578140	+	antisense	7875	0.423531	XLOC_014983	downstream
Pnoc	TCONS_00034255	0	0.027	1	rno-miR-296-5p	0.865674	0.0258534	31.3054	GeneID:25516,Genbank:XM_006252196.3,RGD:3362	3.76374	0.848621	1.6807	0	0.0358073	0.364384	0.0672843	GO:0005886,GO:0007218,GO:0007268,GO:0007565,GO:0007600,GO:0010469,GO:0030425,GO:0031628,GO:0043025,GO:0001515,GO:0043679,GO:0005184,GO:0005576	plasma membrane|neuropeptide signaling pathway|chemical synaptic transmission|female pregnancy|sensory perception|regulation of signaling receptor activity|dendrite|opioid receptor binding|neuronal cell body|opioid peptide activity|axon terminus|neuropeptide hormone activity|extracellular region	Down		0.93561	-3.89359	3.16098e-05			prepronociceptin	0.00183072	-4.16155	91628.4	Chr6	GeneID:257642,Genbank:NM_147136.1,RGD:727924	30630926	6511.96	4892.49	3054.54	1536.1	871.154	1987.47	0.356374	GO:0008283,GO:0009303,GO:0003690,GO:0003700,GO:0008134	cell proliferation|rRNA transcription|double-stranded DNA binding|DNA binding transcription factor activity|transcription factor binding	Down	30578140	+	antisense	7875	0.423531	XLOC_014983	downstream
A2m	TCONS_00034255	0	0.0011	2	rno-miR-667-5p;rno-miR-92b-5p	0.847573	0.0330804	19.5795	GeneID:24153,Genbank:NM_012488.2,RGD:2004	0.744506	0.118483	0.154343	0.0258278	0.0185691	0.034357	0.0819378	GO:0051384,GO:0019966,GO:0002438,GO:1990402,GO:0034695,GO:0004866,GO:0042803,GO:0004867,GO:0005102,GO:0005615,GO:0006953,GO:0007584,GO:0043120,GO:0009611,GO:0048306,GO:0010037,GO:0048403,GO:0010951,GO:0048406,GO:0019838,GO:0001553,GO:0048863,GO:0019899,GO:0001869,GO:0051289,GO:0019959,GO:0002020	response to glucocorticoid|interleukin-1 binding|acute inflammatory response to antigenic stimulus|embryonic liver development|response to prostaglandin E|endopeptidase inhibitor activity|protein homodimerization activity|serine-type endopeptidase inhibitor activity|signaling receptor binding|extracellular space|acute-phase response|response to nutrient|tumor necrosis factor binding|response to w…	Down		0.897648	-3.60933	5.79836e-05	rno04610	Complement and coagulation cascades	alpha-2-macroglobulin	0.0029552	-4.02087	91628.4	Chr6	GeneID:257642,Genbank:NM_147136.1,RGD:727924	30630926	6511.96	4892.49	3054.54	1536.1	871.154	1987.47	0.356374	GO:0008283,GO:0009303,GO:0003690,GO:0003700,GO:0008134	cell proliferation|rRNA transcription|double-stranded DNA binding|DNA binding transcription factor activity|transcription factor binding	Down	30578140	+	antisense	7875	0.423531	XLOC_014983	downstream
Dkk3	TCONS_00034255	0	0.045	1	rno-miR-667-3p	0.849231	0.0323834	221.51	GeneID:171548,Genbank:XM_006230009.3,RGD:621846	4.2032	1.45072	1.99425	1.00115	0.959716	0.873049	0.385024	GO:0032348,GO:0039706,GO:0045892,GO:0048019,GO:0090090,GO:2000065,GO:0005615,GO:0030325	negative regulation of aldosterone biosynthetic process|co-receptor binding|negative regulation of transcription, DNA-templated|receptor antagonist activity|negative regulation of canonical Wnt signaling pathway|negative regulation of cortisol biosynthetic process|extracellular space|adrenal gland development	Down		0.338643	-1.37698	4.77927e-05			dickkopf WNT signaling pathway inhibitor 3	0.00257494	-4.06617	91628.4	Chr6	GeneID:257642,Genbank:NM_147136.1,RGD:727924	30630926	6511.96	4892.49	3054.54	1536.1	871.154	1987.47	0.356374	GO:0008283,GO:0009303,GO:0003690,GO:0003700,GO:0008134	cell proliferation|rRNA transcription|double-stranded DNA binding|DNA binding transcription factor activity|transcription factor binding	Down	30578140	+	antisense	7875	0.423531	XLOC_014983	downstream
Msln	TCONS_00034255	0	0.027	1	rno-miR-667-5p	0.991325	0.000112565	92.4219	GeneID:60333,Genbank:XM_006246022.2,RGD:69333	4.66432	3.06528	1.84148	0.516735	0.0960802	0.391095	0.109281	GO:0005794,GO:0005886,GO:0007160,GO:0009986,GO:0031016,GO:0031225,GO:0003674,GO:0005615	Golgi apparatus|plasma membrane|cell-matrix adhesion|cell surface|pancreas development|anchored component of membrane|molecular_function|extracellular space	Down		0.497327	-3.19388	1.3441e-10			mesothelin	4.63828e-08	-6.4221	91628.4	Chr6	GeneID:257642,Genbank:NM_147136.1,RGD:727924	30630926	6511.96	4892.49	3054.54	1536.1	871.154	1987.47	0.356374	GO:0008283,GO:0009303,GO:0003690,GO:0003700,GO:0008134	cell proliferation|rRNA transcription|double-stranded DNA binding|DNA binding transcription factor activity|transcription factor binding	Down	30578140	+	antisense	7875	0.423531	XLOC_014983	downstream
Sfrp4	TCONS_00034255	0	0.036	1	rno-miR-125b-2-3p	0.821164	0.0451137	14.6972	GeneID:89803,Genbank:NM_053544.1,RGD:621075	0.997758	0.225178	0.527052	0.0832972	0.0898307	0.0415518	0.127153	GO:0005634,GO:0005737,GO:0007186,GO:0007275,GO:0007565,GO:0017147,GO:0008285,GO:0030154,GO:0030510,GO:0032355,GO:0035567,GO:0060070,GO:0042813,GO:0060349,GO:0043065,GO:0043433,GO:0090090,GO:0002092,GO:0090263,GO:0004930,GO:0005576,GO:0005615,GO:0009986,GO:0010628,GO:0016021,GO:0016055,GO:0043434,GO:0045606,GO:0046329,GO:0046697,GO:0051384,GO:1902174,GO:0055062,GO:2000051,GO:0060056,GO:2000119	nucleus|cytoplasm|G-protein coupled receptor signaling pathway|multicellular organism development|female pregnancy|Wnt-protein binding|negative regulation of cell proliferation|cell differentiation|regulation of BMP signaling pathway|response to estradiol|non-canonical Wnt signaling pathway|canonical Wnt signaling pathway|Wnt-activated receptor activity|bone morphogenesis|positive regulation of a…	Down		0.816599	-2.97536	0.00026885	rno04310	Wnt signaling pathway	secreted frizzled-related protein 4	0.00943481	-3.6436	91628.4	Chr6	GeneID:257642,Genbank:NM_147136.1,RGD:727924	30630926	6511.96	4892.49	3054.54	1536.1	871.154	1987.47	0.356374	GO:0008283,GO:0009303,GO:0003690,GO:0003700,GO:0008134	cell proliferation|rRNA transcription|double-stranded DNA binding|DNA binding transcription factor activity|transcription factor binding	Down	30578140	+	antisense	7875	0.423531	XLOC_014983	downstream
Tnfsf8	TCONS_00034255	0	0.036	1	rno-miR-667-5p	0.961084	0.00224223	33.958	GeneID:683163,Genbank:XM_006238271.3,RGD:1590403	0.687325	0.677541	0.271357	0.110279	0.109018	0.137528	0.226089	GO:0043374,GO:0045944,GO:0050830,GO:0005164,GO:0006955,GO:0016021	CD8-positive, alpha-beta T cell differentiation|positive regulation of transcription by RNA polymerase II|defense response to Gram-positive bacterium|tumor necrosis factor receptor binding|immune response|integral component of membrane	Down		0.500685	-2.14504	1.83396e-05	rno04060	Cytokine-cytokine receptor interaction	tumor necrosis factor superfamily member 8	0.00117743	-4.2842	91628.4	Chr6	GeneID:257642,Genbank:NM_147136.1,RGD:727924	30630926	6511.96	4892.49	3054.54	1536.1	871.154	1987.47	0.356374	GO:0008283,GO:0009303,GO:0003690,GO:0003700,GO:0008134	cell proliferation|rRNA transcription|double-stranded DNA binding|DNA binding transcription factor activity|transcription factor binding	Down	30578140	+	antisense	7875	0.423531	XLOC_014983	downstream
RT1-DOa	TCONS_00034255	0	0.0092	1	rno-miR-667-5p	0.85674	0.029315	42.6803	GeneID:24984,Genbank:XM_017601546.1,RGD:3477	2.16109	1.44361	1.80678	1.03342	0.293284	0.624037	0.37164	GO:0019882,GO:0019886,GO:0023026,GO:0042613,GO:0045580,GO:0002587,GO:0006955,GO:0016021	antigen processing and presentation|antigen processing and presentation of exogenous peptide antigen via MHC class II|MHC class II protein complex binding|MHC class II protein complex|regulation of T cell differentiation|negative regulation of antigen processing and presentation of peptide antigen via MHC class II|immune response|integral component of membrane	Down		0.466012	-1.42802	0.00218148	rno04514,rno04145,rno04640,rno04612,rno04658,rno04659,rno04672,rno05310,rno05322,rno05323,rno05320,rno05321,rno05330,rno05332,rno05416,rno04940,rno05150,rno05152,rno05166,rno05164,rno05168,rno05145,rno05140	Cell adhesion molecules (CAMs)|Phagosome|Hematopoietic cell lineage|Antigen processing and presentation|Th1 and Th2 cell differentiation|Th17 cell differentiation|Intestinal immune network for IgA production|Asthma|Systemic lupus erythematosus|Rheumatoid arthritis|Autoimmune thyroid disease|Inflammatiory bowel disease (IBD)|Allograft rejection|Graft-versus-host disease|Viral myocarditis|Type I di…	RT1 class II, locus DOa	0.0458553	-3.06434	91628.4	Chr6	GeneID:257642,Genbank:NM_147136.1,RGD:727924	30630926	6511.96	4892.49	3054.54	1536.1	871.154	1987.47	0.356374	GO:0008283,GO:0009303,GO:0003690,GO:0003700,GO:0008134	cell proliferation|rRNA transcription|double-stranded DNA binding|DNA binding transcription factor activity|transcription factor binding	Down	30578140	+	antisense	7875	0.423531	XLOC_014983	downstream
Islr	TCONS_00034255	0	0.018	1	rno-miR-667-5p	0.949941	0.00369619	989.673	GeneID:686539,Genbank:XM_006243176.3,RGD:1596359	32.3797	20.5463	20.4283	13.5617	9.63906	11.3866	0.486887	GO:0005615,GO:0007155	extracellular space|cell adhesion	Down		0.188215	-1.03834	3.4525e-08			immunoglobulin superfamily containing leucine-rich repeat	6.808e-06	-5.51679	91628.4	Chr6	GeneID:257642,Genbank:NM_147136.1,RGD:727924	30630926	6511.96	4892.49	3054.54	1536.1	871.154	1987.47	0.356374	GO:0008283,GO:0009303,GO:0003690,GO:0003700,GO:0008134	cell proliferation|rRNA transcription|double-stranded DNA binding|DNA binding transcription factor activity|transcription factor binding	Down	30578140	+	antisense	7875	0.423531	XLOC_014983	downstream
Adamts2	TCONS_00008870	0	0.022	1	rno-miR-466b-3p	0.975262	0.000910352	390.188	GeneID:287899,Genbank:NM_001137622.1,RGD:1565950	4.95584	2.42934	3.41581	1.58955	1.50075	0.981433	0.388607	GO:0005578,GO:0005615,GO:0007229,GO:0007283,GO:0008150,GO:0008233,GO:0008270,GO:0016485,GO:0030199,GO:0030324,GO:0043588,GO:0003674,GO:0004222,GO:0005575	proteinaceous extracellular matrix|extracellular space|integrin-mediated signaling pathway|spermatogenesis|biological_process|peptidase activity|zinc ion binding|protein processing|collagen fibril organization|lung development|skin development|molecular_function|metalloendopeptidase activity|cellular_component	Down		0.263981	-1.36362	2.39687e-07			ADAM metallopeptidase with thrombospondin type 1 motif, 2	3.22778e-05	-5.16559	84.5238	Chr11	GeneID:304021,Genbank:XM_017598011.1,RGD:1309361	45009157	3.62011	1.95635	2.28343	0.727875	0.380283	0.556945	0.243363	GO:0031012,GO:0035987,GO:0048593,GO:0050673,GO:0005581,GO:0005615,GO:0010811	extracellular matrix|endodermal cell differentiation|camera-type eye morphogenesis|epithelial cell proliferation|collagen trimer|extracellular space|positive regulation of cell-substrate adhesion	Down	45007064	+	sense	861	0.399253	XLOC_003821	downstream
Scn2b	TCONS_00008870	0	0.021	1	rno-miR-466b-3p	0.941941	0.00495842	23.1285	GeneID:25349,Genbank:NM_012877.1,RGD:3633	0.410611	0.353825	0.262088	0.111409	0.0646947	0.05985	0.237244	GO:0005248,GO:0005515,GO:0007399,GO:0017080,GO:0035725,GO:0046684,GO:0060048,GO:0060371,GO:0086002,GO:0086006,GO:0086012,GO:0001518,GO:0086091,GO:2000649,GO:0005244	voltage-gated sodium channel activity|protein binding|nervous system development|sodium channel regulator activity|sodium ion transmembrane transport|response to pyrethroid|cardiac muscle contraction|regulation of atrial cardiac muscle cell membrane depolarization|cardiac muscle cell action potential involved in contraction|voltage-gated sodium channel activity involved in cardiac muscle cell act…	Down		0.51195	-2.07555	5.03028e-05			sodium voltage-gated channel beta subunit 2	0.00265355	-4.05422	84.5238	Chr11	GeneID:304021,Genbank:XM_017598011.1,RGD:1309361	45009157	3.62011	1.95635	2.28343	0.727875	0.380283	0.556945	0.243363	GO:0031012,GO:0035987,GO:0048593,GO:0050673,GO:0005581,GO:0005615,GO:0010811	extracellular matrix|endodermal cell differentiation|camera-type eye morphogenesis|epithelial cell proliferation|collagen trimer|extracellular space|positive regulation of cell-substrate adhesion	Down	45007064	+	sense	861	0.399253	XLOC_003821	downstream
Pkp1	TCONS_00008870	0	0.014	1	rno-miR-466b-3p	0.983037	0.000429157	53.4471	GeneID:304822,Genbank:NM_001107181.1,RGD:1307472	1.10305	0.545328	0.55882	0.206995	0.178585	0.231296	0.290616	GO:0005634,GO:0005654,GO:0005886,GO:0008150,GO:0010628,GO:0030057,GO:0043231,GO:0045110,GO:0098609,GO:0003674,GO:1902373,GO:0005521,GO:1990124,GO:0005575	nucleus|nucleoplasm|plasma membrane|biological_process|positive regulation of gene expression|desmosome|intracellular membrane-bounded organelle|intermediate filament bundle assembly|cell-cell adhesion|molecular_function|negative regulation of mRNA catabolic process|lamin binding|messenger ribonucleoprotein complex|cellular_component	Down		0.395664	-1.78282	6.60965e-06			plakophilin 1	0.000518873	-4.50589	84.5238	Chr11	GeneID:304021,Genbank:XM_017598011.1,RGD:1309361	45009157	3.62011	1.95635	2.28343	0.727875	0.380283	0.556945	0.243363	GO:0031012,GO:0035987,GO:0048593,GO:0050673,GO:0005581,GO:0005615,GO:0010811	extracellular matrix|endodermal cell differentiation|camera-type eye morphogenesis|epithelial cell proliferation|collagen trimer|extracellular space|positive regulation of cell-substrate adhesion	Down	45007064	+	sense	861	0.399253	XLOC_003821	downstream
Kcnn4	TCONS_00008870	0	0.0066	1	rno-miR-466b-3p	0.978117	0.000713087	81.6509	GeneID:65206,Genbank:XM_006228470.2,RGD:621476	1.06892	0.853053	0.865668	0.492528	0.3794	0.382187	0.463316	GO:0006816,GO:0006820,GO:0006884,GO:0015269,GO:0016021,GO:0016286,GO:0045121,GO:0045332,GO:0016323,GO:0016324,GO:0046541,GO:0050714,GO:0050862,GO:0071435,GO:0002376,GO:0005267,GO:0005516,GO:0005886,GO:0006813,GO:0019903,GO:0022894,GO:0030322,GO:0031982,GO:0071805,GO:0043025	calcium ion transport|anion transport|cell volume homeostasis|calcium-activated potassium channel activity|integral component of membrane|small conductance calcium-activated potassium channel activity|membrane raft|phospholipid translocation|basolateral plasma membrane|apical plasma membrane|saliva secretion|positive regulation of protein secretion|positive regulation of T cell receptor signaling…	Down		0.256365	-1.10993	1.49448e-05	rno04911,rno04970,rno04974	Insulin secretion|Salivary secretion|Protein digestion and absorption	potassium calcium-activated channel subfamily N member 4	0.00100628	-4.3295	84.5238	Chr11	GeneID:304021,Genbank:XM_017598011.1,RGD:1309361	45009157	3.62011	1.95635	2.28343	0.727875	0.380283	0.556945	0.243363	GO:0031012,GO:0035987,GO:0048593,GO:0050673,GO:0005581,GO:0005615,GO:0010811	extracellular matrix|endodermal cell differentiation|camera-type eye morphogenesis|epithelial cell proliferation|collagen trimer|extracellular space|positive regulation of cell-substrate adhesion	Down	45007064	+	sense	861	0.399253	XLOC_003821	downstream
Hpse2	TCONS_00008870	0	0.0066	1	rno-miR-466b-3p	0.913196	0.0109753	67.6215	GeneID:368128,Genbank:XM_008760445.2,RGD:1307959	0.772535	0.507077	0.343288	0.220357	0.248442	0.0699505	0.342699	GO:0030198,GO:0030305,GO:0043395,GO:0005578,GO:0008284	extracellular matrix organization|heparanase activity|heparan sulfate proteoglycan binding|proteinaceous extracellular matrix|positive regulation of cell proliferation	Down		0.473468	-1.54499	0.00110189	rno00531,rno05205	Glycosaminoglycan degradation|Proteoglycans in cancer	heparanase 2 (inactive)	0.0275706	-3.26313	84.5238	Chr11	GeneID:304021,Genbank:XM_017598011.1,RGD:1309361	45009157	3.62011	1.95635	2.28343	0.727875	0.380283	0.556945	0.243363	GO:0031012,GO:0035987,GO:0048593,GO:0050673,GO:0005581,GO:0005615,GO:0010811	extracellular matrix|endodermal cell differentiation|camera-type eye morphogenesis|epithelial cell proliferation|collagen trimer|extracellular space|positive regulation of cell-substrate adhesion	Down	45007064	+	sense	861	0.399253	XLOC_003821	downstream
Podnl1	TCONS_00008870	0	0.0066	1	rno-miR-466b-3p	0.864754	0.0262003	17.4597	GeneID:288907,Genbank:XM_213845.8,RGD:1307753	1.50669	0.108635	0.310775	0.073674	0.0397263	0.0551271	0.0925797	GO:0019221,GO:0031012,GO:0046426,GO:0004860,GO:0005737,GO:0006469	cytokine-mediated signaling pathway|extracellular matrix|negative regulation of JAK-STAT cascade|protein kinase inhibitor activity|cytoplasm|negative regulation of protein kinase activity	Down		0.999337	-3.43316	0.000591598			podocan-like 1	0.0169831	-3.43544	84.5238	Chr11	GeneID:304021,Genbank:XM_017598011.1,RGD:1309361	45009157	3.62011	1.95635	2.28343	0.727875	0.380283	0.556945	0.243363	GO:0031012,GO:0035987,GO:0048593,GO:0050673,GO:0005581,GO:0005615,GO:0010811	extracellular matrix|endodermal cell differentiation|camera-type eye morphogenesis|epithelial cell proliferation|collagen trimer|extracellular space|positive regulation of cell-substrate adhesion	Down	45007064	+	sense	861	0.399253	XLOC_003821	downstream
Cd163	TCONS_00008870	0	0.0066	1	rno-miR-466b-3p	0.98051	0.000566081	56.9935	GeneID:312701,Genbank:XM_006237352.3,RGD:1310382	0.770273	0.451777	0.491033	0.151178	0.215207	0.114628	0.289402	GO:0009897,GO:0016021,GO:0005044,GO:0005886,GO:0006898	external side of plasma membrane|integral component of membrane|scavenger receptor activity|plasma membrane|receptor-mediated endocytosis	Down		0.374273	-1.78885	1.75698e-06			CD163 molecule	0.000186555	-4.77954	84.5238	Chr11	GeneID:304021,Genbank:XM_017598011.1,RGD:1309361	45009157	3.62011	1.95635	2.28343	0.727875	0.380283	0.556945	0.243363	GO:0031012,GO:0035987,GO:0048593,GO:0050673,GO:0005581,GO:0005615,GO:0010811	extracellular matrix|endodermal cell differentiation|camera-type eye morphogenesis|epithelial cell proliferation|collagen trimer|extracellular space|positive regulation of cell-substrate adhesion	Down	45007064	+	sense	861	0.399253	XLOC_003821	downstream
Itgam	TCONS_00008870	0	0.0026	1	rno-miR-466b-3p	0.947625	0.00404285	151.218	GeneID:25021,Genbank:XM_006230214.3,RGD:2926	2.97632	1.92588	1.86976	1.50854	0.49651	0.645014	0.403015	GO:0098609,GO:0044853,GO:0009986,GO:0001851,GO:1901216,GO:0045123,GO:0010668,GO:0002523,GO:1903980,GO:0045963,GO:0014005,GO:0005615,GO:2000363,GO:0046982,GO:0005634,GO:0005886,GO:0006909,GO:0006911,GO:0016021,GO:0007155,GO:0050798,GO:0030593,GO:0007159,GO:0060376,GO:0031072,GO:0007229,GO:0061756,GO:0032930,GO:0008201,GO:0001774,GO:0090314,GO:0043315,GO:0008305,GO:0001781,GO:0097242,GO:0043395,GO:…	cell-cell adhesion|plasma membrane raft|cell surface|complement component C3b binding|positive regulation of neuron death|cellular extravasation|ectodermal cell differentiation|leukocyte migration involved in inflammatory response|positive regulation of microglial cell activation|negative regulation of dopamine metabolic process|microglia development|extracellular space|positive regulation of pro…	Down		0.386843	-1.31109	0.000700939	rno04015,rno04514,rno04145,rno04810,rno04640,rno04610,rno04670,rno05202,rno05221,rno05133,rno05134,rno05150,rno05152,rno05146,rno05140	Rap1 signaling pathway|Cell adhesion molecules (CAMs)|Phagosome|Regulation of actin cytoskeleton|Hematopoietic cell lineage|Complement and coagulation cascades|Leukocyte transendothelial migration|Transcriptional misregulation in cancers|Acute myeloid leukemia|Pertussis|Legionellosis|Staphylococcus aureus infection|Tuberculosis|Amoebiasis|Leishmaniasis	integrin subunit alpha M	0.0193659	-3.38921	84.5238	Chr11	GeneID:304021,Genbank:XM_017598011.1,RGD:1309361	45009157	3.62011	1.95635	2.28343	0.727875	0.380283	0.556945	0.243363	GO:0031012,GO:0035987,GO:0048593,GO:0050673,GO:0005581,GO:0005615,GO:0010811	extracellular matrix|endodermal cell differentiation|camera-type eye morphogenesis|epithelial cell proliferation|collagen trimer|extracellular space|positive regulation of cell-substrate adhesion	Down	45007064	+	sense	861	0.399253	XLOC_003821	downstream
Scn2b	TCONS_00039426	0	7.4e-05	3	rno-miR-3102;rno-miR-764-5p;rno-miR-652-5p	0.940834	0.00514731	23.1285	GeneID:25349,Genbank:NM_012877.1,RGD:3633	0.410611	0.353825	0.262088	0.111409	0.0646947	0.05985	0.237244	GO:0005248,GO:0005515,GO:0007399,GO:0017080,GO:0035725,GO:0046684,GO:0060048,GO:0060371,GO:0086002,GO:0086006,GO:0086012,GO:0001518,GO:0086091,GO:2000649,GO:0005244	voltage-gated sodium channel activity|protein binding|nervous system development|sodium channel regulator activity|sodium ion transmembrane transport|response to pyrethroid|cardiac muscle contraction|regulation of atrial cardiac muscle cell membrane depolarization|cardiac muscle cell action potential involved in contraction|voltage-gated sodium channel activity involved in cardiac muscle cell act…	Down		0.51195	-2.07555	5.03028e-05			sodium voltage-gated channel beta subunit 2	0.00265355	-4.05422	117.893	Chr8	GeneID:691517,Genbank:XM_017596055.1,RGD:1582797	69943293	2.24844	1.36628	1.22939	0.493551	0.543364	0.59505	0.389045	GO:0010842,GO:0016021,GO:0034109	retina layer formation|integral component of membrane|homotypic cell-cell adhesion	Down	69908920	+	sense	0	0.322863	XLOC_017264	intronic
Fndc1	TCONS_00039426	0	0.00071	2	rno-miR-1956-5p;rno-miR-652-5p	0.886462	0.0186044	918.856	GeneID:308099,Genbank:XM_006227871.3,RGD:1310640	10.8168	5.3534	8.91178	2.78179	3.00666	5.14888	0.450615	GO:0005886,GO:0005911,GO:0010666,GO:0016607,GO:0031966,GO:0051223,GO:0071456,GO:0001934,GO:0005576,GO:0005737	plasma membrane|cell-cell junction|positive regulation of cardiac muscle cell apoptotic process|nuclear speck|mitochondrial membrane|regulation of protein transport|cellular response to hypoxia|positive regulation of protein phosphorylation|extracellular region|cytoplasm	Down		0.279208	-1.15003	3.80664e-05			fibronectin type III domain containing 1	0.00213861	-4.11891	117.893	Chr8	GeneID:691517,Genbank:XM_017596055.1,RGD:1582797	69943293	2.24844	1.36628	1.22939	0.493551	0.543364	0.59505	0.389045	GO:0010842,GO:0016021,GO:0034109	retina layer formation|integral component of membrane|homotypic cell-cell adhesion	Down	69908920	+	sense	0	0.322863	XLOC_017264	intronic
Tspan32	TCONS_00039426	0	0.039	1	rno-miR-1956-5p	0.900793	0.0142747	41.5083	GeneID:365390,Genbank:XM_002728846.4,RGD:1308721	0.896771	0.397027	0.692122	0.313011	0.141558	0.22162	0.35207	GO:0007166,GO:0007229,GO:0007596,GO:0007599,GO:0008285,GO:0009986,GO:0030886,GO:0042832,GO:0050688,GO:0070442,GO:0070527,GO:0005622,GO:0005887,GO:0007010	cell surface receptor signaling pathway|integrin-mediated signaling pathway|blood coagulation|hemostasis|negative regulation of cell proliferation|cell surface|negative regulation of myeloid dendritic cell activation|defense response to protozoan|regulation of defense response to virus|integrin alphaIIb-beta3 complex|platelet aggregation|intracellular|integral component of plasma membrane|cytoske…	Down		0.460366	-1.50606	0.00106998			tetraspanin 32	0.0270171	-3.27145	117.893	Chr8	GeneID:691517,Genbank:XM_017596055.1,RGD:1582797	69943293	2.24844	1.36628	1.22939	0.493551	0.543364	0.59505	0.389045	GO:0010842,GO:0016021,GO:0034109	retina layer formation|integral component of membrane|homotypic cell-cell adhesion	Down	69908920	+	sense	0	0.322863	XLOC_017264	intronic
Vgll3	TCONS_00039426	0	0.045	1	rno-miR-1956-5p	0.877764	0.0214993	128.283	GeneID:498038,Genbank:XM_006247981.3,RGD:1560030	1.74398	0.932938	1.53751	0.673964	0.289247	0.418533	0.337228	GO:0006357,GO:0008022,GO:0003705,GO:0005634	regulation of transcription by RNA polymerase II|protein C-terminus binding|transcription factor activity, RNA polymerase II distal enhancer sequence-specific binding|nucleus	Down		0.351383	-1.56821	8.08373e-06			vestigial-like family member 3	0.000605877	-4.46295	117.893	Chr8	GeneID:691517,Genbank:XM_017596055.1,RGD:1582797	69943293	2.24844	1.36628	1.22939	0.493551	0.543364	0.59505	0.389045	GO:0010842,GO:0016021,GO:0034109	retina layer formation|integral component of membrane|homotypic cell-cell adhesion	Down	69908920	+	sense	0	0.322863	XLOC_017264	intronic
Fcgr2b	TCONS_00039426	0	0.02	1	rno-miR-1956-5p	0.947806	0.00401516	50.3539	GeneID:289211,Genbank:XM_006250235.1,RGD:631331	2.77469	1.34083	1.91788	0.833546	0.435843	0.781208	0.352298	GO:0006898,GO:0006911,GO:0006952,GO:0006955,GO:0007166,GO:0009617,GO:0032355,GO:0009897,GO:0032456,GO:0009986,GO:0032693,GO:0016021,GO:0033030,GO:0038096,GO:0043197,GO:0044297,GO:1901216,GO:0044877,GO:1902950,GO:0045121,GO:1904646,GO:0045576,GO:1905898,GO:0001540,GO:0001811,GO:0002434,GO:0002638,GO:0002862,GO:0002865,GO:0002924,GO:0005886,GO:0005887,GO:0016064,GO:0016358,GO:0019772,GO:0019864,GO:…	receptor-mediated endocytosis|phagocytosis, engulfment|defense response|immune response|cell surface receptor signaling pathway|response to bacterium|response to estradiol|external side of plasma membrane|endocytic recycling|cell surface|negative regulation of interleukin-10 production|integral component of membrane|negative regulation of neutrophil apoptotic process|Fc-gamma receptor signaling p…	Down		0.412289	-1.50513	0.000261549	rno04145,rno04662,rno04666,rno04380,rno05150,rno05152,rno05162	Phagosome|B cell receptor signaling pathway|Fc gamma R-mediated phagocytosis|Osteoclast differentiation|Staphylococcus aureus infection|Tuberculosis|Measles	Fc fragment of IgG, low affinity IIb, receptor	0.00923731	-3.65068	117.893	Chr8	GeneID:691517,Genbank:XM_017596055.1,RGD:1582797	69943293	2.24844	1.36628	1.22939	0.493551	0.543364	0.59505	0.389045	GO:0010842,GO:0016021,GO:0034109	retina layer formation|integral component of membrane|homotypic cell-cell adhesion	Down	69908920	+	sense	0	0.322863	XLOC_017264	intronic
Cd247	TCONS_00039426	0	0.0066	1	rno-miR-652-5p	0.901307	0.0141298	35.1312	GeneID:25300,Genbank:XM_006250147.3,RGD:2305	1.28852	1.06176	1.13904	0.652562	0.412541	0.448997	0.446571	GO:1990782,GO:0005886,GO:2000010,GO:0007166,GO:0016021,GO:0032623,GO:0042101,GO:0042105,GO:0042802,GO:0042803,GO:0050852,GO:0003674,GO:0051289,GO:0004888,GO:0070207,GO:0005737	protein tyrosine kinase binding|plasma membrane|positive regulation of protein localization to cell surface|cell surface receptor signaling pathway|integral component of membrane|interleukin-2 production|T cell receptor complex|alpha-beta T cell receptor complex|identical protein binding|protein homodimerization activity|T cell receptor signaling pathway|molecular_function|protein homotetrameriza…	Down		0.381724	-1.16304	0.00231288	rno04650,rno04660,rno04658,rno04659,rno05142	Natural killer cell mediated cytotoxicity|T cell receptor signaling pathway|Th1 and Th2 cell differentiation|Th17 cell differentiation|Chagas disease (American trypanosomiasis)	Cd247 molecule	0.0477093	-3.0468	117.893	Chr8	GeneID:691517,Genbank:XM_017596055.1,RGD:1582797	69943293	2.24844	1.36628	1.22939	0.493551	0.543364	0.59505	0.389045	GO:0010842,GO:0016021,GO:0034109	retina layer formation|integral component of membrane|homotypic cell-cell adhesion	Down	69908920	+	sense	0	0.322863	XLOC_017264	intronic
Fmod	TCONS_00039426	0	0.026	1	rno-miR-1956-5p	0.850775	0.0317405	162.369	GeneID:64507,Genbank:NM_080698.1,RGD:619769	3.98598	1.91973	3.61107	1.59174	1.34153	1.29445	0.457079	GO:0042476,GO:0005578,GO:0005615,GO:0005622,GO:0007409,GO:0030199,GO:0031012,GO:0003674,GO:0005576,GO:0042060	odontogenesis|proteinaceous extracellular matrix|extracellular space|intracellular|axonogenesis|collagen fibril organization|extracellular matrix|molecular_function|extracellular region|wound healing	Down		0.290347	-1.12948	0.000100196			fibromodulin	0.00448552	-3.89012	117.893	Chr8	GeneID:691517,Genbank:XM_017596055.1,RGD:1582797	69943293	2.24844	1.36628	1.22939	0.493551	0.543364	0.59505	0.389045	GO:0010842,GO:0016021,GO:0034109	retina layer formation|integral component of membrane|homotypic cell-cell adhesion	Down	69908920	+	sense	0	0.322863	XLOC_017264	intronic
Kcnn3	TCONS_00039426	0	0.039	1	rno-miR-1298	0.979927	0.000600322	29.8784	GeneID:54263,Genbank:XM_017591053.1,RGD:2964	0.455862	0.257847	0.255335	0.0538053	0.0942915	0.161041	0.332018	GO:0043025,GO:0005737,GO:0005886,GO:0044297,GO:0006813,GO:0016021,GO:0046982,GO:0016286,GO:0071805,GO:1903955,GO:0030175,GO:0005516,GO:0031594,GO:0043005	neuronal cell body|cytoplasm|plasma membrane|cell body|potassium ion transport|integral component of membrane|protein heterodimerization activity|small conductance calcium-activated potassium channel activity|potassium ion transmembrane transport|positive regulation of protein targeting to mitochondrion|filopodium|calmodulin binding|neuromuscular junction|neuron projection	Down		0.524493	-1.59067	0.00242319	rno04911	Insulin secretion	potassium calcium-activated channel subfamily N member 3	0.0488412	-3.03277	117.893	Chr8	GeneID:691517,Genbank:XM_017596055.1,RGD:1582797	69943293	2.24844	1.36628	1.22939	0.493551	0.543364	0.59505	0.389045	GO:0010842,GO:0016021,GO:0034109	retina layer formation|integral component of membrane|homotypic cell-cell adhesion	Down	69908920	+	sense	0	0.322863	XLOC_017264	intronic
Tnfsf13b	TCONS_00039426	0	0.026	1	rno-miR-652-5p	0.828152	0.0417601	100.014	GeneID:498666,Genbank:XM_006253481.3,RGD:1561519	2.23587	2.32785	2.1665	1.31733	0.845628	1.01699	0.485048	GO:0005737,GO:0006955,GO:0016021,GO:0030890,GO:0031295,GO:0031296,GO:0042102,GO:0048305,GO:0048471,GO:0050776,GO:0001782,GO:0002636,GO:0005164	cytoplasm|immune response|integral component of membrane|positive regulation of B cell proliferation|T cell costimulation|B cell costimulation|positive regulation of T cell proliferation|immunoglobulin secretion|perinuclear region of cytoplasm|regulation of immune response|B cell homeostasis|positive regulation of germinal center formation|tumor necrosis factor receptor binding	Down		0.246247	-1.0438	2.24686e-05	rno04064,rno04060,rno04672,rno05323	NF-kappa B signaling pathway|Cytokine-cytokine receptor interaction|Intestinal immune network for IgA production|Rheumatoid arthritis	tumor necrosis factor superfamily member 13b	0.00139914	-4.23883	117.893	Chr8	GeneID:691517,Genbank:XM_017596055.1,RGD:1582797	69943293	2.24844	1.36628	1.22939	0.493551	0.543364	0.59505	0.389045	GO:0010842,GO:0016021,GO:0034109	retina layer formation|integral component of membrane|homotypic cell-cell adhesion	Down	69908920	+	sense	0	0.322863	XLOC_017264	intronic
LOC100911545	TCONS_00039426	0	0.045	1	rno-miR-3102	0.976438	0.000826224	28.4808	GeneID:100911545,Genbank:XM_003749828.2,RGD:6492449	0.848007	0.245703	0.348612	0.0241884	0	0.0160881	0.0296175			Down		0.878209	-5.07741	7.40168e-09			alpha-2-macroglobulin-like	1.77683e-06	-5.78155	117.893	Chr8	GeneID:691517,Genbank:XM_017596055.1,RGD:1582797	69943293	2.24844	1.36628	1.22939	0.493551	0.543364	0.59505	0.389045	GO:0010842,GO:0016021,GO:0034109	retina layer formation|integral component of membrane|homotypic cell-cell adhesion	Down	69908920	+	sense	0	0.322863	XLOC_017264	intronic
Tubb3	TCONS_00039426	0	0.032	1	rno-miR-1956-5p	0.941327	0.00506274	17.2379	GeneID:246118,Genbank:NM_139254.2,RGD:628595	1.0441	0.395226	0.683093	0.201026	0.0481763	0.0891372	0.165754	GO:0030425,GO:0007411,GO:0003924,GO:0042277,GO:0005200,GO:0043025,GO:0071944,GO:0005525,GO:0005622,GO:0005737,GO:0015630,GO:0030182,GO:0005874,GO:0030424,GO:0007010,GO:0000226,GO:0007017,GO:0000278	dendrite|axon guidance|GTPase activity|peptide binding|structural constituent of cytoskeleton|neuronal cell body|cell periphery|GTP binding|intracellular|cytoplasm|microtubule cytoskeleton|neuron differentiation|microtubule|axon|cytoskeleton organization|microtubule cytoskeleton organization|microtubule-based process|mitotic cell cycle	Down		0.713575	-2.59288	0.000279438	rno04145,rno04540	Phagosome|Gap junction	tubulin, beta 3 class III	0.00970358	-3.63365	117.893	Chr8	GeneID:691517,Genbank:XM_017596055.1,RGD:1582797	69943293	2.24844	1.36628	1.22939	0.493551	0.543364	0.59505	0.389045	GO:0010842,GO:0016021,GO:0034109	retina layer formation|integral component of membrane|homotypic cell-cell adhesion	Down	69908920	+	sense	0	0.322863	XLOC_017264	intronic
Scn2b	TCONS_00022918	0	0.042	1	rno-miR-207	0.991011	0.000120849	23.1285	GeneID:25349,Genbank:NM_012877.1,RGD:3633	0.410611	0.353825	0.262088	0.111409	0.0646947	0.05985	0.237244	GO:0005248,GO:0005515,GO:0007399,GO:0017080,GO:0035725,GO:0046684,GO:0060048,GO:0060371,GO:0086002,GO:0086006,GO:0086012,GO:0001518,GO:0086091,GO:2000649,GO:0005244	voltage-gated sodium channel activity|protein binding|nervous system development|sodium channel regulator activity|sodium ion transmembrane transport|response to pyrethroid|cardiac muscle contraction|regulation of atrial cardiac muscle cell membrane depolarization|cardiac muscle cell action potential involved in contraction|voltage-gated sodium channel activity involved in cardiac muscle cell act…	Down		0.51195	-2.07555	5.03028e-05			sodium voltage-gated channel beta subunit 2	0.00265355	-4.05422	77.0388	Chr2	GeneID:108350026,Genbank:XM_017591278.1	156775948	2.26523	1.8646	1.65829	0.634806	0.378385	0.206841	0.228816			Down	156429328	-	sense	0	0.431229	XLOC_010137	intronic
Slit1	TCONS_00022918	0	0.034	1	rno-miR-207	0.853711	0.0305352	224.586	GeneID:65047,Genbank:NM_022953.2,RGD:69307	2.294	3.96859	2.41384	0.807427	0.535237	0.517326	0.219215	GO:0050919,GO:0033563,GO:0021510,GO:0005615,GO:0051964,GO:0043395,GO:0021772,GO:0048495,GO:0021834,GO:0005622,GO:0007097,GO:0022028,GO:0007409,GO:0048812,GO:0048843,GO:0022029,GO:0007411,GO:0048846,GO:0031290,GO:0007420,GO:0005509,GO:0008045,GO:0005515,GO:0005578	negative chemotaxis|dorsal/ventral axon guidance|spinal cord development|extracellular space|negative regulation of synapse assembly|heparan sulfate proteoglycan binding|olfactory bulb development|Roundabout binding|chemorepulsion involved in embryonic olfactory bulb interneuron precursor migration|intracellular|nuclear migration|tangential migration from the subventricular zone to the olfactory …	Down		0.283113	-2.18958	1.04272e-14	rno04360	Axon guidance	slit guidance ligand 1	1.07948e-11	-7.73393	77.0388	Chr2	GeneID:108350026,Genbank:XM_017591278.1	156775948	2.26523	1.8646	1.65829	0.634806	0.378385	0.206841	0.228816			Down	156429328	-	sense	0	0.431229	XLOC_010137	intronic
Cacna1h	TCONS_00022918	0	0.047	1	rno-miR-207	0.964619	0.00185563	230.648	GeneID:114862,Genbank:XM_017596953.1,RGD:68943	1.93619	1.30296	1.40723	0.886626	0.661592	0.361868	0.422419	GO:0005887,GO:0005891,GO:0005901,GO:0006816,GO:0008332,GO:0035725,GO:0035865,GO:0042383,GO:0042391,GO:0043204,GO:0045956,GO:0046872,GO:0070509,GO:0005244,GO:0005245,GO:0005248,GO:0005261,GO:0005634,GO:0005737,GO:0005886,GO:0016021,GO:0019228,GO:0019233,GO:0030425,GO:0032342,GO:0032870,GO:0034651,GO:0070588,GO:0086010,GO:0034765,GO:0097110,GO:0098662,GO:2000344	integral component of plasma membrane|voltage-gated calcium channel complex|caveola|calcium ion transport|low voltage-gated calcium channel activity|sodium ion transmembrane transport|cellular response to potassium ion|sarcolemma|regulation of membrane potential|perikaryon|positive regulation of calcium ion-dependent exocytosis|metal ion binding|calcium ion import|voltage-gated ion channel activi…	Down		0.29827	-1.24325	3.07007e-05	rno04010,rno04020,rno04925,rno04927,rno04713,rno04934	MAPK signaling pathway|Calcium signaling pathway|Aldosterone synthesis and secretion|Cortisol synthesis and secretion|Circadian entrainment|Cushing's syndrome	calcium voltage-gated channel subunit alpha1 H	0.0018025	-4.16821	77.0388	Chr2	GeneID:108350026,Genbank:XM_017591278.1	156775948	2.26523	1.8646	1.65829	0.634806	0.378385	0.206841	0.228816			Down	156429328	-	sense	0	0.431229	XLOC_010137	intronic
Synpo2	TCONS_00022918	0	0.018	1	rno-miR-207	0.947461	0.00406795	354.862	GeneID:499702,Genbank:XM_017591045.1,RGD:1564779	4.02767	4.04199	4.40377	2.01983	1.96216	1.50336	0.450017	GO:0071889,GO:0030335,GO:0001725,GO:0099023,GO:0031005,GO:0003779,GO:2000298,GO:0032233,GO:0005634,GO:0005829,GO:0005925,GO:0043231,GO:0015629,GO:0051371,GO:0030018,GO:0000045,GO:0051393	14-3-3 protein binding|positive regulation of cell migration|stress fiber|tethering complex|filamin binding|actin binding|regulation of Rho-dependent protein serine/threonine kinase activity|positive regulation of actin filament bundle assembly|nucleus|cytosol|focal adhesion|intracellular membrane-bounded organelle|actin cytoskeleton|muscle alpha-actinin binding|Z disc|autophagosome assembly|alph…	Down		0.160354	-1.15195	6.78103e-13			synaptopodin 2	4.32004e-10	-7.18378	77.0388	Chr2	GeneID:108350026,Genbank:XM_017591278.1	156775948	2.26523	1.8646	1.65829	0.634806	0.378385	0.206841	0.228816			Down	156429328	-	sense	0	0.431229	XLOC_010137	intronic
Vgll3	TCONS_00022918	0	0.018	1	rno-miR-207	0.902091	0.0139101	128.283	GeneID:498038,Genbank:XM_006247981.3,RGD:1560030	1.74398	0.932938	1.53751	0.673964	0.289247	0.418533	0.337228	GO:0006357,GO:0008022,GO:0003705,GO:0005634	regulation of transcription by RNA polymerase II|protein C-terminus binding|transcription factor activity, RNA polymerase II distal enhancer sequence-specific binding|nucleus	Down		0.351383	-1.56821	8.08373e-06			vestigial-like family member 3	0.000605877	-4.46295	77.0388	Chr2	GeneID:108350026,Genbank:XM_017591278.1	156775948	2.26523	1.8646	1.65829	0.634806	0.378385	0.206841	0.228816			Down	156429328	-	sense	0	0.431229	XLOC_010137	intronic
Tgfb3	TCONS_00022918	0	0.023	1	rno-miR-207	0.829934	0.0409241	350.236	GeneID:25717,Genbank:XM_006240366.1,RGD:3851	8.61019	3.42215	7.40527	2.6944	2.46859	1.87932	0.372605	GO:0005160,GO:0005578,GO:0005615,GO:0005634,GO:0005737,GO:0009986,GO:0007179,GO:0010469,GO:0010628,GO:0010718,GO:0010862,GO:0032570,GO:0010936,GO:0032967,GO:0030141,GO:0034616,GO:0034713,GO:0000187,GO:0043524,GO:0034714,GO:0001666,GO:0043627,GO:0043932,GO:0042060,GO:0001701,GO:0045216,GO:0005114,GO:0045601,GO:0050678,GO:0045740,GO:0005125,GO:0050714,GO:0051491,GO:0045893,GO:0051496,GO:0051781,GO:…	transforming growth factor beta receptor binding|proteinaceous extracellular matrix|extracellular space|nucleus|cytoplasm|cell surface|transforming growth factor beta receptor signaling pathway|regulation of signaling receptor activity|positive regulation of gene expression|positive regulation of epithelial to mesenchymal transition|positive regulation of pathway-restricted SMAD protein phosphory…	Down		0.304171	-1.42428	2.83377e-06	rno04010,rno04350,rno04390,rno04068,rno04060,rno04110,rno04218,rno05200,rno05210,rno05212,rno05225,rno05226,rno05220,rno05211,rno05323,rno05321,rno05410,rno05414,rno04933,rno05152,rno05166,rno05161,rno05146,rno05144,rno05145,rno05140,rno05142	MAPK signaling pathway|TGF-beta signaling pathway|Hippo signaling pathway|FoxO signaling pathway|Cytokine-cytokine receptor interaction|Cell cycle|Cellular senescence|Pathways in cancer|Colorectal cancer|Pancreatic cancer|Hepatocellular carcinoma|Gastric cancer|Chronic myeloid leukemia|Renal cell carcinoma|Rheumatoid arthritis|Inflammatiory bowel disease (IBD)|Hypertrophic cardiomyopathy (HCM)|Di…	transforming growth factor, beta 3	0.000271321	-4.68251	77.0388	Chr2	GeneID:108350026,Genbank:XM_017591278.1	156775948	2.26523	1.8646	1.65829	0.634806	0.378385	0.206841	0.228816			Down	156429328	-	sense	0	0.431229	XLOC_010137	intronic
Tpm2	TCONS_00022918	0	0.018	1	rno-miR-207	0.95475	0.00302496	405.33	GeneID:500450,Genbank:XM_008763680.1,RGD:1559479	15.5316	10.178	11.9586	7.30983	4.94722	5.13279	0.475299	GO:0006936,GO:0007015,GO:0008307,GO:0015629,GO:0042802,GO:0042803,GO:0043462,GO:0046982,GO:0051015,GO:0003779,GO:0005862,GO:0005884	muscle contraction|actin filament organization|structural constituent of muscle|actin cytoskeleton|identical protein binding|protein homodimerization activity|regulation of ATPase activity|protein heterodimerization activity|actin filament binding|actin binding|muscle thin filament tropomyosin|actin filament	Down		0.203631	-1.07309	1.36588e-07	rno04260,rno04261,rno05410,rno05414	Cardiac muscle contraction|Adrenergic signaling in cardiomyocytes|Hypertrophic cardiomyopathy (HCM)|Dilated cardiomyopathy (DCM)	tropomyosin 2, beta	2.07563e-05	-5.26978	77.0388	Chr2	GeneID:108350026,Genbank:XM_017591278.1	156775948	2.26523	1.8646	1.65829	0.634806	0.378385	0.206841	0.228816			Down	156429328	-	sense	0	0.431229	XLOC_010137	intronic
Rtn1	TCONS_00022918	0	0.018	1	rno-miR-207	0.979396	0.000632397	85.441	GeneID:116644,Genbank:NM_053865.1,RGD:620986	1.72858	1.43251	1.13235	0.701235	0.413567	0.535636	0.396952	GO:0005790,GO:0012505,GO:0016021,GO:0030182,GO:0005783,GO:0005789	smooth endoplasmic reticulum|endomembrane system|integral component of membrane|neuron differentiation|endoplasmic reticulum|endoplasmic reticulum membrane	Down		0.292734	-1.33296	5.27601e-06			reticulon 1	0.000434785	-4.5535	77.0388	Chr2	GeneID:108350026,Genbank:XM_017591278.1	156775948	2.26523	1.8646	1.65829	0.634806	0.378385	0.206841	0.228816			Down	156429328	-	sense	0	0.431229	XLOC_010137	intronic
Wisp3	TCONS_00022918	0	0.01	1	rno-miR-207	0.879845	0.0207884	23.1254	GeneID:499461,Genbank:NM_001170483.1,RGD:1564120	0.715314	0.848569	0.314476	0.172645	0.186187	0.0782926	0.239174	GO:0005520,GO:0005575,GO:0005578,GO:0005783,GO:0007155,GO:0007165,GO:0007267,GO:0008150,GO:0008201,GO:0060548,GO:0001558,GO:0003674,GO:0005178	insulin-like growth factor binding|cellular_component|proteinaceous extracellular matrix|endoplasmic reticulum|cell adhesion|signal transduction|cell-cell signaling|biological_process|heparin binding|negative regulation of cell death|regulation of cell growth|molecular_function|integrin binding	Down		0.596742	-2.06387	0.000543073			WNT1 inducible signaling pathway protein 3	0.0160061	-3.45856	77.0388	Chr2	GeneID:108350026,Genbank:XM_017591278.1	156775948	2.26523	1.8646	1.65829	0.634806	0.378385	0.206841	0.228816			Down	156429328	-	sense	0	0.431229	XLOC_010137	intronic
Col14a1	TCONS_00022918	0	0.021	1	rno-miR-125b-1-3p	0.918272	0.00974623	451.966	GeneID:314981,Genbank:NM_001130548.1,RGD:1305806	5.41139	3.04277	4.83757	1.89434	1.46209	1.0932	0.343608	GO:0005615,GO:0030199,GO:0031012,GO:0048873,GO:0061050,GO:0003229,GO:0005576,GO:0005614	extracellular space|collagen fibril organization|extracellular matrix|homeostasis of number of cells within a tissue|regulation of cell growth involved in cardiac muscle cell development|ventricular cardiac muscle tissue development|extracellular region|interstitial matrix	Down		0.249022	-1.54117	6.05988e-10	rno04974	Protein digestion and absorption	collagen type XIV alpha 1 chain	1.79243e-07	-6.18887	77.0388	Chr2	GeneID:108350026,Genbank:XM_017591278.1	156775948	2.26523	1.8646	1.65829	0.634806	0.378385	0.206841	0.228816			Down	156429328	-	sense	0	0.431229	XLOC_010137	intronic
Hydin	TCONS_00022918	0	0.029	1	rno-miR-207	0.909797	0.0118379	366.11	GeneID:292017,Genbank:XM_017601476.1,RGD:1562254	1.50357	1.0133	1.45469	0.672155	0.546362	0.613042	0.47394	GO:0007420,GO:0021591,GO:0060438,GO:1904158,GO:1990718,GO:0002064,GO:0003341,GO:0007275	brain development|ventricular system development|trachea development|axonemal central apparatus assembly|axonemal central pair projection|epithelial cell development|cilium movement|multicellular organism development	Down		0.189016	-1.07722	1.20422e-08			Hydin, axonemal central pair apparatus protein	2.8094e-06	-5.69913	77.0388	Chr2	GeneID:108350026,Genbank:XM_017591278.1	156775948	2.26523	1.8646	1.65829	0.634806	0.378385	0.206841	0.228816			Down	156429328	-	sense	0	0.431229	XLOC_010137	intronic
Dclk1	TCONS_00022918	0	0.026	1	rno-miR-207	0.926995	0.00780012	350.451	GeneID:83825,Genbank:XM_017591139.1,RGD:68437	1.98514	1.24048	1.18022	0.953564	0.643493	0.358892	0.457178	GO:0048812,GO:0018105,GO:0004672,GO:0048813,GO:0018107,GO:0004674,GO:1900181,GO:0021952,GO:0005524,GO:0005622,GO:0006468,GO:0030424,GO:0030426,GO:0007409,GO:0030900,GO:0007420,GO:0035556,GO:0009615,GO:0001764,GO:0014069,GO:0048675	neuron projection morphogenesis|peptidyl-serine phosphorylation|protein kinase activity|dendrite morphogenesis|peptidyl-threonine phosphorylation|protein serine/threonine kinase activity|negative regulation of protein localization to nucleus|central nervous system projection neuron axonogenesis|ATP binding|intracellular|protein phosphorylation|axon|growth cone|axonogenesis|forebrain development|b…	Down		0.315151	-1.12917	0.00033973			doublecortin-like kinase 1	0.0112546	-3.58295	77.0388	Chr2	GeneID:108350026,Genbank:XM_017591278.1	156775948	2.26523	1.8646	1.65829	0.634806	0.378385	0.206841	0.228816			Down	156429328	-	sense	0	0.431229	XLOC_010137	intronic
Atp1a3	TCONS_00022918	0	0.026	1	rno-miR-125b-1-3p	0.976652	0.000811303	38.1098	GeneID:24213,Genbank:XM_017588775.1,RGD:2169	0.77545	0.684379	0.493281	0.239318	0.234627	0.206204	0.358966	GO:0005634,GO:0005737,GO:0005783,GO:0005794,GO:0005886,GO:0010107,GO:0010248,GO:0015991,GO:0005890,GO:0016020,GO:0021987,GO:0030007,GO:0044327,GO:0030424,GO:0045202,GO:0046872,GO:0031748,GO:0051087,GO:0060048,GO:0071300,GO:0086036,GO:0001540,GO:0086037,GO:0097067,GO:1904646,GO:0005391,GO:0005515,GO:0005524,GO:0006813,GO:0006814,GO:0006883,GO:0007613,GO:0035235,GO:0008344,GO:0036376,GO:0008542,GO:…	nucleus|cytoplasm|endoplasmic reticulum|Golgi apparatus|plasma membrane|potassium ion import|establishment or maintenance of transmembrane electrochemical gradient|ATP hydrolysis coupled proton transport|sodium:potassium-exchanging ATPase complex|membrane|cerebral cortex development|cellular potassium ion homeostasis|dendritic spine head|axon|synapse|metal ion binding|D1 dopamine receptor binding…	Down		0.375046	-1.47808	8.1121e-05	rno04024,rno04022,rno04911,rno04918,rno04919,rno04925,rno04260,rno04261,rno04970,rno04971,rno04972,rno04976,rno04973,rno04974,rno04978,rno04960,rno04961,rno04964	cAMP signaling pathway|cGMP - PKG signaling pathway|Insulin secretion|Thyroid hormone synthesis|Thyroid hormone signaling pathway|Aldosterone synthesis and secretion|Cardiac muscle contraction|Adrenergic signaling in cardiomyocytes|Salivary secretion|Gastric acid secretion|Pancreatic secretion|Bile secretion|Carbohydrate digestion and absorption|Protein digestion and absorption|Mineral absorption…	ATPase Na+/K+ transporting subunit alpha 3	0.00383911	-3.94106	77.0388	Chr2	GeneID:108350026,Genbank:XM_017591278.1	156775948	2.26523	1.8646	1.65829	0.634806	0.378385	0.206841	0.228816			Down	156429328	-	sense	0	0.431229	XLOC_010137	intronic
Nnmt	TCONS_00022918	0	0.018	1	rno-miR-207	0.926204	0.00796784	24.7112	GeneID:300691,Genbank:XM_008766195.2,RGD:1309606	0.319851	0.153745	0.154626	0.0782003	0.042167	0.0243808	0.238782	GO:0008112,GO:0010243,GO:0031100,GO:0032259,GO:0042493,GO:0098603,GO:0003674,GO:0005829	nicotinamide N-methyltransferase activity|response to organonitrogen compound|animal organ regeneration|methylation|response to drug|selenol Se-methyltransferase activity|molecular_function|cytosol	Down		0.587577	-2.06623	0.000437232	rno00760	Nicotinate and nicotinamide metabolism	nicotinamide N-methyltransferase	0.0135878	-3.51653	77.0388	Chr2	GeneID:108350026,Genbank:XM_017591278.1	156775948	2.26523	1.8646	1.65829	0.634806	0.378385	0.206841	0.228816			Down	156429328	-	sense	0	0.431229	XLOC_010137	intronic
Lmod1	TCONS_00022918	0	0.021	1	rno-miR-207	0.849337	0.0323391	105.787	GeneID:304816,Genbank:XM_008769562.2,RGD:1307236	1.28949	1.1186	1.70909	0.75861	0.464836	0.412825	0.405745	GO:0005829,GO:0005865,GO:0005884,GO:0006936,GO:0007015,GO:0030016,GO:0030017,GO:0030239,GO:0030838,GO:0045010,GO:0003779,GO:0005523,GO:0051694	cytosol|striated muscle thin filament|actin filament|muscle contraction|actin filament organization|myofibril|sarcomere|myofibril assembly|positive regulation of actin filament polymerization|actin nucleation|actin binding|tropomyosin binding|pointed-end actin filament capping	Down		0.315309	-1.30136	3.67154e-05			leiomodin 1	0.00208272	-4.12723	77.0388	Chr2	GeneID:108350026,Genbank:XM_017591278.1	156775948	2.26523	1.8646	1.65829	0.634806	0.378385	0.206841	0.228816			Down	156429328	-	sense	0	0.431229	XLOC_010137	intronic
Gli1	TCONS_00022918	0	0.034	1	rno-miR-207	0.919504	0.00945871	29.8184	GeneID:140589,Genbank:NM_001191910.1,RGD:621673	0.735377	0.328626	0.508075	0.147486	0.0424144	0.107905	0.196779	GO:0005654,GO:0005737,GO:0005829,GO:0005929,GO:0005930,GO:0007224,GO:0030335,GO:0007283,GO:0030850,GO:0007418,GO:0043565,GO:0008017,GO:0044212,GO:0045667,GO:0045740,GO:0045880,GO:0045893,GO:0045944,GO:0060032,GO:0000977,GO:0000978,GO:0001649,GO:0003674,GO:0003677,GO:0003682,GO:0003705,GO:0005575,GO:0005634,GO:0008150,GO:0008284,GO:0009611,GO:0009913,GO:0009953,GO:0009954,GO:0021696,GO:0060045,GO:…	nucleoplasm|cytoplasm|cytosol|cilium|axoneme|smoothened signaling pathway|positive regulation of cell migration|spermatogenesis|prostate gland development|ventral midline development|sequence-specific DNA binding|microtubule binding|transcription regulatory region DNA binding|regulation of osteoblast differentiation|positive regulation of DNA replication|positive regulation of smoothened signalin…	Down	zf-C2H2	0.555598	-2.34535	2.42895e-05	rno04340,rno04024,rno05200,rno05217	Hedgehog signaling pathway|cAMP signaling pathway|Pathways in cancer|Basal cell carcinoma	GLI family zinc finger 1	0.00149565	-4.2213	77.0388	Chr2	GeneID:108350026,Genbank:XM_017591278.1	156775948	2.26523	1.8646	1.65829	0.634806	0.378385	0.206841	0.228816			Down	156429328	-	sense	0	0.431229	XLOC_010137	intronic
Col6a1	TCONS_00022918	0	0.023	1	rno-miR-207	0.894928	0.0159803	2001.38	GeneID:294337,Genbank:XM_215375.7,RGD:1565398	43.7968	19.6474	28.223	13.669	10.8298	7.99557	0.365567	GO:0005576,GO:0005578,GO:0005615,GO:0008150,GO:0031012,GO:0035987,GO:0042383,GO:0048407,GO:0070208,GO:0071230,GO:0003674,GO:0005575	extracellular region|proteinaceous extracellular matrix|extracellular space|biological_process|extracellular matrix|endodermal cell differentiation|sarcolemma|platelet-derived growth factor binding|protein heterotrimerization|cellular response to amino acid stimulus|molecular_function|cellular_component	Down		0.368548	-1.45179	8.17457e-05	rno04151,rno04512,rno04510,rno04974,rno05165	PI3K-Akt signaling pathway|ECM-receptor interaction|Focal adhesion|Protein digestion and absorption|Human papillomavirus infection	collagen, type VI, alpha 1	0.00385765	-3.93922	77.0388	Chr2	GeneID:108350026,Genbank:XM_017591278.1	156775948	2.26523	1.8646	1.65829	0.634806	0.378385	0.206841	0.228816			Down	156429328	-	sense	0	0.431229	XLOC_010137	intronic
Siglec1	TCONS_00022918	0	0.044	1	rno-miR-207	0.907584	0.0124165	108.211	GeneID:311426,Genbank:NM_001107777.1,RGD:1311953	1.05062	0.927716	0.481901	0.347693	0.294615	0.317152	0.40365	GO:2001238,GO:0016021,GO:0030246,GO:0070234	positive regulation of extrinsic apoptotic signaling pathway|integral component of membrane|carbohydrate binding|positive regulation of T cell apoptotic process	Down		0.312272	-1.30882	2.77363e-05	rno04514	Cell adhesion molecules (CAMs)	sialic acid binding Ig like lectin 1	0.00165857	-4.1913	77.0388	Chr2	GeneID:108350026,Genbank:XM_017591278.1	156775948	2.26523	1.8646	1.65829	0.634806	0.378385	0.206841	0.228816			Down	156429328	-	sense	0	0.431229	XLOC_010137	intronic
Gpnmb	TCONS_00022918	0	0.0052	1	rno-miR-207	0.995939	2.47098e-05	499.175	GeneID:113955,Genbank:NM_133298.1,RGD:71008	14.8942	12.294	10.9576	6.29582	4.83923	4.71515	0.427807	GO:0070374,GO:0031410,GO:0005178,GO:1901215,GO:0031954,GO:2000134,GO:0032720,GO:0005887,GO:0007155,GO:0007165,GO:0034103,GO:0007267,GO:0042130,GO:0008201,GO:0042470,GO:0010469,GO:0045545,GO:0016021,GO:0001649,GO:0048018,GO:0030282,GO:0001818,GO:0050868,GO:0030335,GO:0001934	positive regulation of ERK1 and ERK2 cascade|cytoplasmic vesicle|integrin binding|negative regulation of neuron death|positive regulation of protein autophosphorylation|negative regulation of G1/S transition of mitotic cell cycle|negative regulation of tumor necrosis factor production|integral component of plasma membrane|cell adhesion|signal transduction|regulation of tissue remodeling|cell-cell…	Down		0.158001	-1.22497	8.9796e-15			glycoprotein nmb	9.91587e-12	-7.75293	77.0388	Chr2	GeneID:108350026,Genbank:XM_017591278.1	156775948	2.26523	1.8646	1.65829	0.634806	0.378385	0.206841	0.228816			Down	156429328	-	sense	0	0.431229	XLOC_010137	intronic
Pkp1	TCONS_00015099	0.0001	0.014	1	rno-miR-346	0.955916	0.00287229	53.4471	GeneID:304822,Genbank:NM_001107181.1,RGD:1307472	1.10305	0.545328	0.55882	0.206995	0.178585	0.231296	0.290616	GO:0005634,GO:0005654,GO:0005886,GO:0008150,GO:0010628,GO:0030057,GO:0043231,GO:0045110,GO:0098609,GO:0003674,GO:1902373,GO:0005521,GO:1990124,GO:0005575	nucleus|nucleoplasm|plasma membrane|biological_process|positive regulation of gene expression|desmosome|intracellular membrane-bounded organelle|intermediate filament bundle assembly|cell-cell adhesion|molecular_function|negative regulation of mRNA catabolic process|lamin binding|messenger ribonucleoprotein complex|cellular_component	Down		0.395664	-1.78282	6.60965e-06			plakophilin 1	0.000518873	-4.50589	175.921	Chr15	GeneID:302248,Genbank:NM_001012005.2,RGD:1311685	4939224	5.71765	3.83697	4.46461	1.97894	1.32642	2.12959	0.44432	GO:0005604,GO:0005615,GO:0005886,GO:0007160,GO:0009986,GO:0031012,GO:0005509,GO:0005515,GO:0005578	basement membrane|extracellular space|plasma membrane|cell-matrix adhesion|cell surface|extracellular matrix|calcium ion binding|protein binding|proteinaceous extracellular matrix	Down	4859757	-	sense	0	0.332979	XLOC_006578	intronic
Scn5a	TCONS_00015099	0.0002	0.035	1	rno-miR-346	0.901399	0.0141039	16.2447	GeneID:25665,Genbank:XM_017595481.1,RGD:3637	0.134663	0.12199	0.126194	0.0177282	0.0430171	0.0132652	0.19661	GO:0086060,GO:0086061,GO:0086062,GO:0086063,GO:0086067,GO:0005248,GO:0005261,GO:0005515,GO:0005516,GO:0005622,GO:0014704,GO:0005783,GO:0005886,GO:0014894,GO:0016021,GO:0016328,GO:0030506,GO:0017134,GO:0031625,GO:0019228,GO:0034706,GO:0034765,GO:0035725,GO:0001518,GO:0060048,GO:0060307,GO:0002027,GO:0060371,GO:0003231,GO:0003360,GO:0060372,GO:0005244,GO:0086010,GO:0060373,GO:0086012,GO:0086014,GO:…	voltage-gated sodium channel activity involved in AV node cell action potential|voltage-gated sodium channel activity involved in bundle of His cell action potential|voltage-gated sodium channel activity involved in Purkinje myocyte action potential|voltage-gated sodium channel activity involved in SA node cell action potential|AV node cell to bundle of His cell communication|voltage-gated sodium…	Down		0.636303	-2.34659	0.000226156	rno04261	Adrenergic signaling in cardiomyocytes	sodium voltage-gated channel alpha subunit 5	0.008215	-3.68785	175.921	Chr15	GeneID:302248,Genbank:NM_001012005.2,RGD:1311685	4939224	5.71765	3.83697	4.46461	1.97894	1.32642	2.12959	0.44432	GO:0005604,GO:0005615,GO:0005886,GO:0007160,GO:0009986,GO:0031012,GO:0005509,GO:0005515,GO:0005578	basement membrane|extracellular space|plasma membrane|cell-matrix adhesion|cell surface|extracellular matrix|calcium ion binding|protein binding|proteinaceous extracellular matrix	Down	4859757	-	sense	0	0.332979	XLOC_006578	intronic
Ahnak2	TCONS_00015099	0.0002	0.031	1	rno-miR-346	0.912784	0.0110782	293.424	GeneID:314478,Genbank:XM_017594522.1,RGD:1309696	0.903514	0.602312	0.451174	0.36824	0.217511	0.307932	0.47295	GO:0043484,GO:0005829,GO:0005886,GO:0008366,GO:0019226,GO:0021675,GO:0030018,GO:0030315,GO:0030659,GO:0032287,GO:0001778,GO:0032290,GO:0003723,GO:0043034,GO:0005737	regulation of RNA splicing|cytosol|plasma membrane|axon ensheathment|transmission of nerve impulse|nerve development|Z disc|T-tubule|cytoplasmic vesicle membrane|peripheral nervous system myelin maintenance|plasma membrane repair|peripheral nervous system myelin formation|RNA binding|costamere|cytoplasm	Down		0.268252	-1.08024	5.65014e-05			AHNAK nucleoprotein 2	0.00289749	-4.02697	175.921	Chr15	GeneID:302248,Genbank:NM_001012005.2,RGD:1311685	4939224	5.71765	3.83697	4.46461	1.97894	1.32642	2.12959	0.44432	GO:0005604,GO:0005615,GO:0005886,GO:0007160,GO:0009986,GO:0031012,GO:0005509,GO:0005515,GO:0005578	basement membrane|extracellular space|plasma membrane|cell-matrix adhesion|cell surface|extracellular matrix|calcium ion binding|protein binding|proteinaceous extracellular matrix	Down	4859757	-	sense	0	0.332979	XLOC_006578	intronic
Ltbp2	TCONS_00015099	0.0001	0.013	1	rno-miR-346	0.943438	0.00470835	637.318	GeneID:59106,Genbank:NM_021586.2,RGD:68380	10.5644	4.32646	5.17945	1.16553	1.50709	0.92563	0.185897	GO:0005615,GO:0007179,GO:0008201,GO:0019838,GO:0031012,GO:0097435,GO:0005509,GO:0005576,GO:0005578	extracellular space|transforming growth factor beta receptor signaling pathway|heparin binding|growth factor binding|extracellular matrix|supramolecular fiber organization|calcium ion binding|extracellular region|proteinaceous extracellular matrix	Down		0.296945	-2.42742	2.96718e-16			latent transforming growth factor beta binding protein 2	5.46093e-13	-8.17465	175.921	Chr15	GeneID:302248,Genbank:NM_001012005.2,RGD:1311685	4939224	5.71765	3.83697	4.46461	1.97894	1.32642	2.12959	0.44432	GO:0005604,GO:0005615,GO:0005886,GO:0007160,GO:0009986,GO:0031012,GO:0005509,GO:0005515,GO:0005578	basement membrane|extracellular space|plasma membrane|cell-matrix adhesion|cell surface|extracellular matrix|calcium ion binding|protein binding|proteinaceous extracellular matrix	Down	4859757	-	sense	0	0.332979	XLOC_006578	intronic
Cacna1h	TCONS_00015099	0.0001	0.024	1	rno-miR-346	0.929334	0.00731412	230.648	GeneID:114862,Genbank:XM_017596953.1,RGD:68943	1.93619	1.30296	1.40723	0.886626	0.661592	0.361868	0.422419	GO:0005887,GO:0005891,GO:0005901,GO:0006816,GO:0008332,GO:0035725,GO:0035865,GO:0042383,GO:0042391,GO:0043204,GO:0045956,GO:0046872,GO:0070509,GO:0005244,GO:0005245,GO:0005248,GO:0005261,GO:0005634,GO:0005737,GO:0005886,GO:0016021,GO:0019228,GO:0019233,GO:0030425,GO:0032342,GO:0032870,GO:0034651,GO:0070588,GO:0086010,GO:0034765,GO:0097110,GO:0098662,GO:2000344	integral component of plasma membrane|voltage-gated calcium channel complex|caveola|calcium ion transport|low voltage-gated calcium channel activity|sodium ion transmembrane transport|cellular response to potassium ion|sarcolemma|regulation of membrane potential|perikaryon|positive regulation of calcium ion-dependent exocytosis|metal ion binding|calcium ion import|voltage-gated ion channel activi…	Down		0.29827	-1.24325	3.07007e-05	rno04010,rno04020,rno04925,rno04927,rno04713,rno04934	MAPK signaling pathway|Calcium signaling pathway|Aldosterone synthesis and secretion|Cortisol synthesis and secretion|Circadian entrainment|Cushing's syndrome	calcium voltage-gated channel subunit alpha1 H	0.0018025	-4.16821	175.921	Chr15	GeneID:302248,Genbank:NM_001012005.2,RGD:1311685	4939224	5.71765	3.83697	4.46461	1.97894	1.32642	2.12959	0.44432	GO:0005604,GO:0005615,GO:0005886,GO:0007160,GO:0009986,GO:0031012,GO:0005509,GO:0005515,GO:0005578	basement membrane|extracellular space|plasma membrane|cell-matrix adhesion|cell surface|extracellular matrix|calcium ion binding|protein binding|proteinaceous extracellular matrix	Down	4859757	-	sense	0	0.332979	XLOC_006578	intronic
Reep1	TCONS_00015099	0	0.0066	1	rno-miR-346	0.995531	2.99197e-05	31.1656	GeneID:362384,Genbank:NM_001108633.1,RGD:1305230	0.676394	0.39928	0.48188	0.182779	0.109509	0.162093	0.302202	GO:0005886,GO:0008017,GO:0016020,GO:0016021,GO:0031849,GO:0032386,GO:0051205,GO:0071782,GO:0071786,GO:0005737,GO:0005783,GO:0005789	plasma membrane|microtubule binding|membrane|integral component of membrane|olfactory receptor binding|regulation of intracellular transport|protein insertion into membrane|endoplasmic reticulum tubular network|endoplasmic reticulum tubular network organization|cytoplasm|endoplasmic reticulum|endoplasmic reticulum membrane	Down		0.442467	-1.72642	9.54803e-05			receptor accessory protein 1	0.00432114	-3.9018	175.921	Chr15	GeneID:302248,Genbank:NM_001012005.2,RGD:1311685	4939224	5.71765	3.83697	4.46461	1.97894	1.32642	2.12959	0.44432	GO:0005604,GO:0005615,GO:0005886,GO:0007160,GO:0009986,GO:0031012,GO:0005509,GO:0005515,GO:0005578	basement membrane|extracellular space|plasma membrane|cell-matrix adhesion|cell surface|extracellular matrix|calcium ion binding|protein binding|proteinaceous extracellular matrix	Down	4859757	-	sense	0	0.332979	XLOC_006578	intronic
Kcnn3	TCONS_00015099	0	0.0079	1	rno-miR-346	0.945953	0.00430269	29.8784	GeneID:54263,Genbank:XM_017591053.1,RGD:2964	0.455862	0.257847	0.255335	0.0538053	0.0942915	0.161041	0.332018	GO:0043025,GO:0005737,GO:0005886,GO:0044297,GO:0006813,GO:0016021,GO:0046982,GO:0016286,GO:0071805,GO:1903955,GO:0030175,GO:0005516,GO:0031594,GO:0043005	neuronal cell body|cytoplasm|plasma membrane|cell body|potassium ion transport|integral component of membrane|protein heterodimerization activity|small conductance calcium-activated potassium channel activity|potassium ion transmembrane transport|positive regulation of protein targeting to mitochondrion|filopodium|calmodulin binding|neuromuscular junction|neuron projection	Down		0.524493	-1.59067	0.00242319	rno04911	Insulin secretion	potassium calcium-activated channel subfamily N member 3	0.0488412	-3.03277	175.921	Chr15	GeneID:302248,Genbank:NM_001012005.2,RGD:1311685	4939224	5.71765	3.83697	4.46461	1.97894	1.32642	2.12959	0.44432	GO:0005604,GO:0005615,GO:0005886,GO:0007160,GO:0009986,GO:0031012,GO:0005509,GO:0005515,GO:0005578	basement membrane|extracellular space|plasma membrane|cell-matrix adhesion|cell surface|extracellular matrix|calcium ion binding|protein binding|proteinaceous extracellular matrix	Down	4859757	-	sense	0	0.332979	XLOC_006578	intronic
Pkp1	TCONS_00022500	0.0001	0.014	1	rno-miR-296-3p	0.98713	0.000247372	53.4471	GeneID:304822,Genbank:NM_001107181.1,RGD:1307472	1.10305	0.545328	0.55882	0.206995	0.178585	0.231296	0.290616	GO:0005634,GO:0005654,GO:0005886,GO:0008150,GO:0010628,GO:0030057,GO:0043231,GO:0045110,GO:0098609,GO:0003674,GO:1902373,GO:0005521,GO:1990124,GO:0005575	nucleus|nucleoplasm|plasma membrane|biological_process|positive regulation of gene expression|desmosome|intracellular membrane-bounded organelle|intermediate filament bundle assembly|cell-cell adhesion|molecular_function|negative regulation of mRNA catabolic process|lamin binding|messenger ribonucleoprotein complex|cellular_component	Down		0.395664	-1.78282	6.60965e-06			plakophilin 1	0.000518873	-4.50589	62.706	Chr2		52996363	8.79498	3.16259	4.69647	0.660436	0.191038	0.0862544	0.0606744			Down	52974875	-			0.714716
Adcy7	TCONS_00022500	0.0003	0.028	1	rno-miR-296-3p	0.973365	0.00105468	309.416	GeneID:84420,Genbank:XM_017601388.1,RGD:619966	1.56332	0.991854	1.3151	0.657541	0.473762	0.55139	0.447667	GO:0046872,GO:0004383,GO:0060135,GO:0005524,GO:0071361,GO:0005886,GO:0006171,GO:0006182,GO:0007165,GO:0007189,GO:0008074,GO:0009190,GO:0004016,GO:0016020,GO:0016021	metal ion binding|guanylate cyclase activity|maternal process involved in female pregnancy|ATP binding|cellular response to ethanol|plasma membrane|cAMP biosynthetic process|cGMP biosynthetic process|signal transduction|adenylate cyclase-activating G-protein coupled receptor signaling pathway|guanylate cyclase complex, soluble|cyclic nucleotide biosynthetic process|adenylate cyclase activity|memb…	Down		0.206005	-1.1595	1.81786e-08	rno00230,rno04015,rno04371,rno04020,rno04072,rno04024,rno04022,rno04114,rno04540,rno04611,rno04062,rno04911,rno04923,rno04912,rno04913,rno04915,rno04914,rno04921,rno04926,rno04918,rno04916,rno04925,rno04927,rno04261,rno04270,rno04970,rno04971,rno04972,rno04976,rno04724,rno04727,rno04725,rno04723,rno04750,rno04211,rno04213,rno04713,rno04714,rno05200,rno05032,rno05414,rno04934,rno05166,rno01522	Purine metabolism|Rap1 signaling pathway|Apelin signaling pathway|Calcium signaling pathway|Phospholipase D signaling pathway|cAMP signaling pathway|cGMP - PKG signaling pathway|Oocyte meiosis|Gap junction|Platelet activation|Chemokine signaling pathway|Insulin secretion|Regulation of lipolysis in adipocyte|GnRH signaling pathway|Ovarian Steroidogenesis|Estrogen signaling pathway|Progesterone-med…	adenylate cyclase 7	4.06906e-06	-5.6285	62.706	Chr2		52996363	8.79498	3.16259	4.69647	0.660436	0.191038	0.0862544	0.0606744			Down	52974875	-			0.714716
Flnc	TCONS_00022500	0.0003	0.026	1	rno-miR-296-3p	0.998163	5.05935e-06	138.023	GeneID:362332,Genbank:XM_006236214.3,RGD:1308807	1.51545	0.711012	0.871077	0.243951	0.212314	0.217764	0.225485	GO:0005856,GO:0005886,GO:0008092,GO:0016528,GO:0030018,GO:0030506,GO:0042383,GO:0042802,GO:0043034,GO:0005737,GO:0048747,GO:0005829,GO:0051015	cytoskeleton|plasma membrane|cytoskeletal protein binding|sarcoplasm|Z disc|ankyrin binding|sarcolemma|identical protein binding|costamere|cytoplasm|muscle fiber development|cytosol|actin filament binding	Down		0.307912	-2.1489	2.97437e-12	rno04010,rno04510,rno05205,rno05132	MAPK signaling pathway|Focal adhesion|Proteoglycans in cancer|Salmonella infection	filamin C	1.64225e-09	-6.97893	62.706	Chr2		52996363	8.79498	3.16259	4.69647	0.660436	0.191038	0.0862544	0.0606744			Down	52974875	-			0.714716
Csmd1	TCONS_00022500	0.0002	0.02	1	rno-miR-296-3p	0.981291	0.000521789	933.662	GeneID:364634,Genbank:NM_001037327.1,RGD:1305103	7.03788	3.32005	3.32231	1.80673	1.1423	1.41002	0.33039	GO:0001964,GO:0016021,GO:0042593	startle response|integral component of membrane|glucose homeostasis	Down		0.268736	-1.59776	2.75677e-09			CUB and Sushi multiple domains 1	7.24811e-07	-5.94546	62.706	Chr2		52996363	8.79498	3.16259	4.69647	0.660436	0.191038	0.0862544	0.0606744			Down	52974875	-			0.714716
Ltbp2	TCONS_00022500	0.0001	0.013	1	rno-miR-296-3p	0.993158	7.00653e-05	637.318	GeneID:59106,Genbank:NM_021586.2,RGD:68380	10.5644	4.32646	5.17945	1.16553	1.50709	0.92563	0.185897	GO:0005615,GO:0007179,GO:0008201,GO:0019838,GO:0031012,GO:0097435,GO:0005509,GO:0005576,GO:0005578	extracellular space|transforming growth factor beta receptor signaling pathway|heparin binding|growth factor binding|extracellular matrix|supramolecular fiber organization|calcium ion binding|extracellular region|proteinaceous extracellular matrix	Down		0.296945	-2.42742	2.96718e-16			latent transforming growth factor beta binding protein 2	5.46093e-13	-8.17465	62.706	Chr2		52996363	8.79498	3.16259	4.69647	0.660436	0.191038	0.0862544	0.0606744			Down	52974875	-			0.714716
Ngfr	TCONS_00022500	0.0001	0.0066	1	rno-miR-296-3p	0.982334	0.000465398	28.7142	GeneID:24596,Genbank:XM_017597000.1,RGD:3177	0.736607	0.402212	0.419821	0.210108	0.178886	0.0772285	0.308703	GO:1902895,GO:1903588,GO:1904646,GO:2000179,GO:2000377,GO:2000463,GO:2001235,GO:0005622,GO:0005634,GO:0005635,GO:0005737,GO:0005739,GO:0006955,GO:0005791,GO:0007165,GO:0005794,GO:0007266,GO:0005886,GO:0007275,GO:0007411,GO:0016021,GO:0007417,GO:0016048,GO:0007623,GO:0016525,GO:0009611,GO:0017137,GO:0019233,GO:0021675,GO:0001540,GO:0033209,GO:0030135,GO:0005031,GO:0034599,GO:0031069,GO:0005035,GO:…	positive regulation of pri-miRNA transcription by RNA polymerase II|negative regulation of blood vessel endothelial cell proliferation involved in sprouting angiogenesis|cellular response to amyloid-beta|positive regulation of neural precursor cell proliferation|regulation of reactive oxygen species metabolic process|positive regulation of excitatory postsynaptic potential|positive regulation of …	Down		0.513663	-1.69571	0.000962701	rno04014,rno04015,rno04010,rno04151,rno04060,rno04215,rno04722,rno05202	Ras signaling pathway|Rap1 signaling pathway|MAPK signaling pathway|PI3K-Akt signaling pathway|Cytokine-cytokine receptor interaction|Apoptosis - multiple species|Neurotrophin signaling pathway|Transcriptional misregulation in cancers	nerve growth factor receptor	0.0248383	-3.30121	62.706	Chr2		52996363	8.79498	3.16259	4.69647	0.660436	0.191038	0.0862544	0.0606744			Down	52974875	-			0.714716
Runx1	TCONS_00022500	0.0001	0.0066	1	rno-miR-296-3p	0.981088	0.000533102	229.664	GeneID:50662,Genbank:XM_008768599.2,RGD:2283	2.65085	1.67852	2.09641	1.09057	0.779589	0.777165	0.424293	GO:0001701,GO:0001889,GO:0002062,GO:0002318,GO:0002667,GO:0003677,GO:0003700,GO:0007417,GO:0005509,GO:0008134,GO:0005524,GO:0008285,GO:0005604,GO:0009966,GO:0014894,GO:0030097,GO:0032743,GO:0035162,GO:0030099,GO:0042803,GO:0030182,GO:0043231,GO:0044212,GO:0045595,GO:0045766,GO:0000977,GO:0071336,GO:0071560,GO:0045892,GO:0000981,GO:1903431,GO:0045893,GO:0001047,GO:1990837,GO:1990841,GO:0001228,GO:…	in utero embryonic development|liver development|chondrocyte differentiation|myeloid progenitor cell differentiation|regulation of T cell anergy|DNA binding|DNA binding transcription factor activity|central nervous system development|calcium ion binding|transcription factor binding|ATP binding|negative regulation of cell proliferation|basement membrane|regulation of signal transduction|response t…	Down	Runt	0.223692	-1.23687	3.21463e-08	rno04530,rno04659,rno05200,rno05202,rno05221,rno05220	Tight junction|Th17 cell differentiation|Pathways in cancer|Transcriptional misregulation in cancers|Acute myeloid leukemia|Chronic myeloid leukemia	runt-related transcription factor 1	6.49354e-06	-5.52933	62.706	Chr2		52996363	8.79498	3.16259	4.69647	0.660436	0.191038	0.0862544	0.0606744			Down	52974875	-			0.714716
Ptpn7	TCONS_00022500	0.0001	0.013	1	rno-miR-296-3p	0.980869	0.000545485	60.3997	GeneID:246781,Genbank:XM_006249821.3,RGD:708516	1.29335	0.725298	0.766966	0.548098	0.386481	0.325991	0.467999	GO:0005829,GO:0005856,GO:0006470,GO:0009898,GO:0035335,GO:0004725,GO:0005737	cytosol|cytoskeleton|protein dephosphorylation|cytoplasmic side of plasma membrane|peptidyl-tyrosine dephosphorylation|protein tyrosine phosphatase activity|cytoplasm	Down		0.358835	-1.09542	0.00226777	rno04010	MAPK signaling pathway	protein tyrosine phosphatase, non-receptor type 7	0.0471902	-3.05272	62.706	Chr2		52996363	8.79498	3.16259	4.69647	0.660436	0.191038	0.0862544	0.0606744			Down	52974875	-			0.714716
Fam129a	TCONS_00022500	0.0001	0.0079	1	rno-miR-296-3p	0.916289	0.010218	659.325	GeneID:63912,Genbank:NM_022242.2,RGD:71088	11.321	9.26743	10.9132	4.9088	4.42905	4.32441	0.445342	GO:0001934,GO:0003674,GO:0005737,GO:0005829,GO:0005886,GO:0034976,GO:0045727,GO:0001933	positive regulation of protein phosphorylation|molecular_function|cytoplasm|cytosol|plasma membrane|response to endoplasmic reticulum stress|positive regulation of translation|negative regulation of protein phosphorylation	Down		0.123744	-1.16701	4.06763e-21			family with sequence similarity 129, member A	2.24587e-17	-9.43085	62.706	Chr2		52996363	8.79498	3.16259	4.69647	0.660436	0.191038	0.0862544	0.0606744			Down	52974875	-			0.714716
Fbln7	TCONS_00022500	0.0001	0.0066	1	rno-miR-296-3p	0.956161	0.00284069	34.4108	GeneID:296145,Genbank:XM_017592219.1,RGD:1310131	0.950565	0.689853	0.824155	0.398732	0.309605	0.302332	0.422289	GO:0005509	calcium ion binding	Down		0.382393	-1.2437	0.00114432			fibulin 7	0.0284602	-3.25241	62.706	Chr2		52996363	8.79498	3.16259	4.69647	0.660436	0.191038	0.0862544	0.0606744			Down	52974875	-			0.714716
Fndc1	TCONS_00022500	0.0001	0.0092	1	rno-miR-296-3p	0.927947	0.00760033	918.856	GeneID:308099,Genbank:XM_006227871.3,RGD:1310640	10.8168	5.3534	8.91178	2.78179	3.00666	5.14888	0.450615	GO:0005886,GO:0005911,GO:0010666,GO:0016607,GO:0031966,GO:0051223,GO:0071456,GO:0001934,GO:0005576,GO:0005737	plasma membrane|cell-cell junction|positive regulation of cardiac muscle cell apoptotic process|nuclear speck|mitochondrial membrane|regulation of protein transport|cellular response to hypoxia|positive regulation of protein phosphorylation|extracellular region|cytoplasm	Down		0.279208	-1.15003	3.80664e-05			fibronectin type III domain containing 1	0.00213861	-4.11891	62.706	Chr2		52996363	8.79498	3.16259	4.69647	0.660436	0.191038	0.0862544	0.0606744			Down	52974875	-			0.714716
Grem2	TCONS_00022500	0	0.0026	1	rno-miR-296-3p	0.889165	0.0177459	132.538	GeneID:289264,Genbank:NM_001105974.1,RGD:1560008	3.10585	2.26911	1.26179	0.974145	0.7194	0.623271	0.361632	GO:0010172,GO:0019221,GO:0030514,GO:0036122,GO:0038098,GO:0042802,GO:0042803,GO:0048263,GO:0060300,GO:0005125,GO:0005615,GO:0008201	embryonic body morphogenesis|cytokine-mediated signaling pathway|negative regulation of BMP signaling pathway|BMP binding|sequestering of BMP from receptor via BMP binding|identical protein binding|protein homodimerization activity|determination of dorsal identity|regulation of cytokine activity|cytokine activity|extracellular space|heparin binding	Down		0.333653	-1.4674	1.09254e-05			gremlin 2, DAN family BMP antagonist	0.000773369	-4.398	62.706	Chr2		52996363	8.79498	3.16259	4.69647	0.660436	0.191038	0.0862544	0.0606744			Down	52974875	-			0.714716
Rnase4	TCONS_00022500	0	0.0013	1	rno-miR-296-3p	0.965182	0.00179735	258.17	GeneID:56759,Genbank:NM_020082.2,RGD:61823	10.208	6.60173	9.03845	4.06233	4.15305	4.26373	0.497072	GO:0005576,GO:0005615,GO:0009267,GO:0090501,GO:0003676,GO:0004519,GO:0004540	extracellular region|extracellular space|cellular response to starvation|RNA phosphodiester bond hydrolysis|nucleic acid binding|endonuclease activity|ribonuclease activity	Down		0.195008	-1.00847	2.32298e-07			ribonuclease A family member 4	3.15392e-05	-5.17144	62.706	Chr2		52996363	8.79498	3.16259	4.69647	0.660436	0.191038	0.0862544	0.0606744			Down	52974875	-			0.714716
LOC680329	TCONS_00022500	0	0.0026	1	rno-miR-296-3p	0.957029	0.00273008	408.399	GeneID:680329,Genbank:XM_017598194.1,RGD:6484481	7.89715	3.81266	6.76123	3.0474	1.81394	2.28024	0.397727			Down		0.274643	-1.33015	1.2777e-06			immunoglobulin lambda-like polypeptide 5-like	0.000139236	-4.84319	62.706	Chr2		52996363	8.79498	3.16259	4.69647	0.660436	0.191038	0.0862544	0.0606744			Down	52974875	-			0.714716
Faslg	TCONS_00007854	0.0015	0.012	1	rno-miR-466b-3p	0.933971	0.00639574	57.2989	GeneID:25385,Genbank:XM_006250148.3,RGD:3880	0.293919	0.289868	0.498456	0.186465	0.168355	0.125463	0.451586	GO:0005886,GO:0005901,GO:0006351,GO:0006919,GO:0006925,GO:0006955,GO:0008284,GO:0043525,GO:0008625,GO:0045121,GO:0045742,GO:0009897,GO:0046666,GO:0048388,GO:0048471,GO:0060205,GO:0070062,GO:0070231,GO:0070266,GO:0000122,GO:0005123,GO:0005125,GO:0005164,GO:0005615,GO:0005634,GO:0009986,GO:0010469,GO:0016021,GO:0016525,GO:0030644,GO:0031410,GO:0032496,GO:0070848,GO:0043065,GO:0097190,GO:0043123,GO:…	plasma membrane|caveola|transcription, DNA-templated|activation of cysteine-type endopeptidase activity involved in apoptotic process|inflammatory cell apoptotic process|immune response|positive regulation of cell proliferation|positive regulation of neuron apoptotic process|extrinsic apoptotic signaling pathway via death domain receptors|membrane raft|positive regulation of epidermal growth fact…	Down		0.373723	-1.14693	0.0021483	rno04014,rno04010,rno04068,rno04151,rno04060,rno04210,rno04217,rno04650,rno04722,rno05200,rno05205,rno05320,rno05330,rno05332,rno04940,rno04932,rno05162,rno05164,rno05161,rno05168,rno05165,rno05142,rno05143,rno01524	Ras signaling pathway|MAPK signaling pathway|FoxO signaling pathway|PI3K-Akt signaling pathway|Cytokine-cytokine receptor interaction|Apoptosis|Necroptosis|Natural killer cell mediated cytotoxicity|Neurotrophin signaling pathway|Pathways in cancer|Proteoglycans in cancer|Autoimmune thyroid disease|Allograft rejection|Graft-versus-host disease|Type I diabetes mellitus|Non-alcoholic fatty liver dis…	Fas ligand	0.0453506	-3.06893	220.013	Chr10	GeneID:681371,Genbank:XM_003750867.4,RGD:1596719	65175951	19.0489	18.6866	29.0362	0.433283	0.0788516	2.86969	0.0626523	GO:0005737,GO:0005829,GO:0010494,GO:0016604,GO:0042788,GO:0003723,GO:0005634,GO:0005654	cytoplasm|cytosol|cytoplasmic stress granule|nuclear body|polysomal ribosome|RNA binding|nucleus|nucleoplasm	Down	65141720	-	sense	0	0.951018	XLOC_003361	exonic
Adam8	TCONS_00007854	0.0008	0.0066	1	rno-miR-466b-3p	0.918367	0.00972398	70.9929	GeneID:499285,Genbank:XM_006230501.3,RGD:1566394	0.669948	0.440477	0.945067	0.322885	0.298466	0.269541	0.442916	GO:0005575,GO:0005737,GO:0005886,GO:0005887,GO:0006508,GO:0006954,GO:0008150,GO:0048247,GO:0008237,GO:0050729,GO:0008270,GO:0050839,GO:0009986,GO:0051044,GO:0051092,GO:0051897,GO:0070245,GO:0070820,GO:0071065,GO:0071133,GO:0000902,GO:0001525,GO:0002102,GO:0002523,GO:0002675,GO:0002693,GO:0003674,GO:0004222,GO:0005509,GO:0022407,GO:0032010,GO:0032127,GO:0033089,GO:0042581,GO:0043406,GO:0043524,GO:…	cellular_component|cytoplasm|plasma membrane|integral component of plasma membrane|proteolysis|inflammatory response|biological_process|lymphocyte chemotaxis|metallopeptidase activity|positive regulation of inflammatory response|zinc ion binding|cell adhesion molecule binding|cell surface|positive regulation of membrane protein ectodomain proteolysis|positive regulation of NF-kappaB transcription…	Down		0.359075	-1.17489	0.0010679			ADAM metallopeptidase domain 8	0.0270055	-3.272	220.013	Chr10	GeneID:681371,Genbank:XM_003750867.4,RGD:1596719	65175951	19.0489	18.6866	29.0362	0.433283	0.0788516	2.86969	0.0626523	GO:0005737,GO:0005829,GO:0010494,GO:0016604,GO:0042788,GO:0003723,GO:0005634,GO:0005654	cytoplasm|cytosol|cytoplasmic stress granule|nuclear body|polysomal ribosome|RNA binding|nucleus|nucleoplasm	Down	65141720	-	sense	0	0.951018	XLOC_003361	exonic
Kcnn4	TCONS_00007854	0.0008	0.0066	1	rno-miR-466b-3p	0.868518	0.024795	81.6509	GeneID:65206,Genbank:XM_006228470.2,RGD:621476	1.06892	0.853053	0.865668	0.492528	0.3794	0.382187	0.463316	GO:0006816,GO:0006820,GO:0006884,GO:0015269,GO:0016021,GO:0016286,GO:0045121,GO:0045332,GO:0016323,GO:0016324,GO:0046541,GO:0050714,GO:0050862,GO:0071435,GO:0002376,GO:0005267,GO:0005516,GO:0005886,GO:0006813,GO:0019903,GO:0022894,GO:0030322,GO:0031982,GO:0071805,GO:0043025	calcium ion transport|anion transport|cell volume homeostasis|calcium-activated potassium channel activity|integral component of membrane|small conductance calcium-activated potassium channel activity|membrane raft|phospholipid translocation|basolateral plasma membrane|apical plasma membrane|saliva secretion|positive regulation of protein secretion|positive regulation of T cell receptor signaling…	Down		0.256365	-1.10993	1.49448e-05	rno04911,rno04970,rno04974	Insulin secretion|Salivary secretion|Protein digestion and absorption	potassium calcium-activated channel subfamily N member 4	0.00100628	-4.3295	220.013	Chr10	GeneID:681371,Genbank:XM_003750867.4,RGD:1596719	65175951	19.0489	18.6866	29.0362	0.433283	0.0788516	2.86969	0.0626523	GO:0005737,GO:0005829,GO:0010494,GO:0016604,GO:0042788,GO:0003723,GO:0005634,GO:0005654	cytoplasm|cytosol|cytoplasmic stress granule|nuclear body|polysomal ribosome|RNA binding|nucleus|nucleoplasm	Down	65141720	-	sense	0	0.951018	XLOC_003361	exonic
Unc93a	TCONS_00007854	0.0008	0.0066	1	rno-miR-466b-3p	0.844021	0.0345965	106.066	GeneID:685007,Genbank:XM_006227938.3,RGD:1583290	1.72827	1.86607	1.59452	0.320063	0.845064	1.03503	0.436972	GO:0005886,GO:0016021	plasma membrane|integral component of membrane	Down		0.386814	-1.19439	0.00201675			unc-93 homolog A (C. elegans)	0.0434563	-3.08775	220.013	Chr10	GeneID:681371,Genbank:XM_003750867.4,RGD:1596719	65175951	19.0489	18.6866	29.0362	0.433283	0.0788516	2.86969	0.0626523	GO:0005737,GO:0005829,GO:0010494,GO:0016604,GO:0042788,GO:0003723,GO:0005634,GO:0005654	cytoplasm|cytosol|cytoplasmic stress granule|nuclear body|polysomal ribosome|RNA binding|nucleus|nucleoplasm	Down	65141720	-	sense	0	0.951018	XLOC_003361	exonic
Olr1	TCONS_00007854	0.0005	0.0039	1	rno-miR-466b-3p	0.956973	0.00273709	204.854	GeneID:140914,Genbank:NM_133306.2,RGD:620515	3.2143	2.44583	4.95981	1.19679	1.03027	0.712218	0.281768	GO:0042542,GO:0005575,GO:0042802,GO:0005654,GO:0043231,GO:0005886,GO:0006898,GO:0006954,GO:0007159,GO:0043235,GO:0008219,GO:0045121,GO:0010629,GO:0016021,GO:0030246,GO:0002376,GO:0038023,GO:0005041,GO:0042157	response to hydrogen peroxide|cellular_component|identical protein binding|nucleoplasm|intracellular membrane-bounded organelle|plasma membrane|receptor-mediated endocytosis|inflammatory response|leukocyte cell-cell adhesion|receptor complex|cell death|membrane raft|negative regulation of gene expression|integral component of membrane|carbohydrate binding|immune system process|signaling receptor …	Down		0.311599	-1.82742	4.50093e-09	rno04145,rno03320	Phagosome|PPAR signaling pathway	oxidized low density lipoprotein (lectin-like) receptor 1	1.11274e-06	-5.86465	220.013	Chr10	GeneID:681371,Genbank:XM_003750867.4,RGD:1596719	65175951	19.0489	18.6866	29.0362	0.433283	0.0788516	2.86969	0.0626523	GO:0005737,GO:0005829,GO:0010494,GO:0016604,GO:0042788,GO:0003723,GO:0005634,GO:0005654	cytoplasm|cytosol|cytoplasmic stress granule|nuclear body|polysomal ribosome|RNA binding|nucleus|nucleoplasm	Down	65141720	-	sense	0	0.951018	XLOC_003361	exonic
Npy1r	TCONS_00007854	0.0003	0.0026	1	rno-miR-466b-3p	0.948017	0.0039831	46.3046	GeneID:29358,Genbank:XM_006253025.3,RGD:3198	0.611832	0.894537	1.11739	0.386433	0.295753	0.323352	0.390068	GO:0004983,GO:0005829,GO:0005886,GO:0006006,GO:0007218,GO:0019233,GO:0007268,GO:0007568,GO:0030424,GO:0007626,GO:0030432,GO:0032355,GO:0040014,GO:0045907,GO:0046888,GO:0051481,GO:0001601,GO:0001602,GO:0003151,GO:0003674,GO:0007631,GO:0008021,GO:0008217,GO:0016021	neuropeptide Y receptor activity|cytosol|plasma membrane|glucose metabolic process|neuropeptide signaling pathway|sensory perception of pain|chemical synaptic transmission|aging|axon|locomotory behavior|peristalsis|response to estradiol|regulation of multicellular organism growth|positive regulation of vasoconstriction|negative regulation of hormone secretion|negative regulation of cytosolic calc…	Down		0.388417	-1.3582	0.00047094	rno04024,rno04080,rno04923	cAMP signaling pathway|Neuroactive ligand-receptor interaction|Regulation of lipolysis in adipocyte	neuropeptide Y receptor Y1	0.0144189	-3.49676	220.013	Chr10	GeneID:681371,Genbank:XM_003750867.4,RGD:1596719	65175951	19.0489	18.6866	29.0362	0.433283	0.0788516	2.86969	0.0626523	GO:0005737,GO:0005829,GO:0010494,GO:0016604,GO:0042788,GO:0003723,GO:0005634,GO:0005654	cytoplasm|cytosol|cytoplasmic stress granule|nuclear body|polysomal ribosome|RNA binding|nucleus|nucleoplasm	Down	65141720	-	sense	0	0.951018	XLOC_003361	exonic
Adam8	TCONS_00031686	0	0.032	1	rno-miR-1956-5p	0.865439	0.0259416	70.9929	GeneID:499285,Genbank:XM_006230501.3,RGD:1566394	0.669948	0.440477	0.945067	0.322885	0.298466	0.269541	0.442916	GO:0005575,GO:0005737,GO:0005886,GO:0005887,GO:0006508,GO:0006954,GO:0008150,GO:0048247,GO:0008237,GO:0050729,GO:0008270,GO:0050839,GO:0009986,GO:0051044,GO:0051092,GO:0051897,GO:0070245,GO:0070820,GO:0071065,GO:0071133,GO:0000902,GO:0001525,GO:0002102,GO:0002523,GO:0002675,GO:0002693,GO:0003674,GO:0004222,GO:0005509,GO:0022407,GO:0032010,GO:0032127,GO:0033089,GO:0042581,GO:0043406,GO:0043524,GO:…	cellular_component|cytoplasm|plasma membrane|integral component of plasma membrane|proteolysis|inflammatory response|biological_process|lymphocyte chemotaxis|metallopeptidase activity|positive regulation of inflammatory response|zinc ion binding|cell adhesion molecule binding|cell surface|positive regulation of membrane protein ectodomain proteolysis|positive regulation of NF-kappaB transcription…	Down		0.359075	-1.17489	0.0010679			ADAM metallopeptidase domain 8	0.0270055	-3.272	1229.29	Chr5	GeneID:108351097,Genbank:XM_017593918.1	91135920	60.0657	85.9523	123.159	15.5166	9.06226	29.4928	0.227887			Down	91133082	+	antisense	1658	0.56504	XLOC_013855	upstream
Pcdha4	TCONS_00031686	0.0002	0.029	2	rno-miR-1956-5p;rno-miR-92b-5p	0.866045	0.0257139	592.898	GeneID:116741,Genbank:XM_017600822.1,RGD:620337	0.517271	0.352785	0.682774	0.251887	0.251864	0.226903	0.480956	GO:0005886,GO:0005887,GO:0007155,GO:0007156,GO:0007267,GO:0007399,GO:0016020,GO:0016021,GO:0042476,GO:0042802,GO:0045202,GO:0005509,GO:0005783	plasma membrane|integral component of plasma membrane|cell adhesion|homophilic cell adhesion via plasma membrane adhesion molecules|cell-cell signaling|nervous system development|membrane|integral component of membrane|odontogenesis|identical protein binding|synapse|calcium ion binding|endoplasmic reticulum	Down		0.228263	-1.05602	3.72176e-06			protocadherin alpha 4	0.000336952	-4.62634	1229.29	Chr5	GeneID:108351097,Genbank:XM_017593918.1	91135920	60.0657	85.9523	123.159	15.5166	9.06226	29.4928	0.227887			Down	91133082	+	antisense	1658	0.56504	XLOC_013855	upstream
Fam129a	TCONS_00031686	0	0.039	1	rno-miR-92b-5p	0.849091	0.0324419	659.325	GeneID:63912,Genbank:NM_022242.2,RGD:71088	11.321	9.26743	10.9132	4.9088	4.42905	4.32441	0.445342	GO:0001934,GO:0003674,GO:0005737,GO:0005829,GO:0005886,GO:0034976,GO:0045727,GO:0001933	positive regulation of protein phosphorylation|molecular_function|cytoplasm|cytosol|plasma membrane|response to endoplasmic reticulum stress|positive regulation of translation|negative regulation of protein phosphorylation	Down		0.123744	-1.16701	4.06763e-21			family with sequence similarity 129, member A	2.24587e-17	-9.43085	1229.29	Chr5	GeneID:108351097,Genbank:XM_017593918.1	91135920	60.0657	85.9523	123.159	15.5166	9.06226	29.4928	0.227887			Down	91133082	+	antisense	1658	0.56504	XLOC_013855	upstream
Npas2	TCONS_00031686	0	0.00051	2	rno-miR-139-3p;rno-miR-532-3p	0.860262	0.0279258	137.1	GeneID:316351,Genbank:XM_008767031.2,RGD:1309681	1.22112	1.2856	1.56628	0.479748	0.822134	0.308161	0.403031	GO:0045944,GO:0005654,GO:0046983,GO:0051775,GO:0005667,GO:0005829,GO:0006351,GO:0007623,GO:0051879,GO:0032922,GO:0060548,GO:0042745,GO:2001020,GO:0042752,GO:0045475,GO:0003677,GO:0045739,GO:0003700,GO:0045893,GO:0005634	positive regulation of transcription by RNA polymerase II|nucleoplasm|protein dimerization activity|response to redox state|transcription factor complex|cytosol|transcription, DNA-templated|circadian rhythm|Hsp90 protein binding|circadian regulation of gene expression|negative regulation of cell death|circadian sleep/wake cycle|regulation of response to DNA damage stimulus|regulation of circadian…	Down	bHLH	0.34174	-1.31104	0.000124876	rno04710	Circadian rhythm	neuronal PAS domain protein 2	0.00514537	-3.83635	1229.29	Chr5	GeneID:108351097,Genbank:XM_017593918.1	91135920	60.0657	85.9523	123.159	15.5166	9.06226	29.4928	0.227887			Down	91133082	+	antisense	1658	0.56504	XLOC_013855	upstream
Hpse2	XR_592181.2	0	0.039	1	rno-miR-667-5p	0.91776	0.00986696	67.6215	GeneID:368128,Genbank:XM_008760445.2,RGD:1307959	0.772535	0.507077	0.343288	0.220357	0.248442	0.0699505	0.342699	GO:0030198,GO:0030305,GO:0043395,GO:0005578,GO:0008284	extracellular matrix organization|heparanase activity|heparan sulfate proteoglycan binding|proteinaceous extracellular matrix|positive regulation of cell proliferation	Down		0.473468	-1.54499	0.00110189	rno00531,rno05205	Glycosaminoglycan degradation|Proteoglycans in cancer	heparanase 2 (inactive)	0.0275706	-3.26313	100.733	Chr4	GeneID:24171,Genbank:XM_017592432.1,RGD:2042	117839060	1.58443	1.18157	1.22078	0.388503	0.424794	0.232164	0.288171	GO:0014069,GO:0016020,GO:0019901,GO:0030097,GO:0050900,GO:0030507,GO:0050901,GO:0031410,GO:0051015,GO:0051016,GO:0051017,GO:0065003,GO:0003779,GO:0005198,GO:0005200,GO:0005516,GO:0005856,GO:0006811,GO:0008290,GO:0032092,GO:0042803,GO:0044853,GO:0046982	postsynaptic density|membrane|protein kinase binding|hemopoiesis|leukocyte migration|spectrin binding|leukocyte tethering or rolling|cytoplasmic vesicle|actin filament binding|barbed-end actin filament capping|actin filament bundle assembly|protein-containing complex assembly|actin binding|structural molecule activity|structural constituent of cytoskeleton|calmodulin binding|cytoskeleton|ion tran…	Down	117832945	-	antisense	0	0.295692	LOC103692177	intronic
Olr1	XR_592181.2	0	0.023	1	rno-miR-298-5p	0.820058	0.0456553	204.854	GeneID:140914,Genbank:NM_133306.2,RGD:620515	3.2143	2.44583	4.95981	1.19679	1.03027	0.712218	0.281768	GO:0042542,GO:0005575,GO:0042802,GO:0005654,GO:0043231,GO:0005886,GO:0006898,GO:0006954,GO:0007159,GO:0043235,GO:0008219,GO:0045121,GO:0010629,GO:0016021,GO:0030246,GO:0002376,GO:0038023,GO:0005041,GO:0042157	response to hydrogen peroxide|cellular_component|identical protein binding|nucleoplasm|intracellular membrane-bounded organelle|plasma membrane|receptor-mediated endocytosis|inflammatory response|leukocyte cell-cell adhesion|receptor complex|cell death|membrane raft|negative regulation of gene expression|integral component of membrane|carbohydrate binding|immune system process|signaling receptor …	Down		0.311599	-1.82742	4.50093e-09	rno04145,rno03320	Phagosome|PPAR signaling pathway	oxidized low density lipoprotein (lectin-like) receptor 1	1.11274e-06	-5.86465	100.733	Chr4	GeneID:24171,Genbank:XM_017592432.1,RGD:2042	117839060	1.58443	1.18157	1.22078	0.388503	0.424794	0.232164	0.288171	GO:0014069,GO:0016020,GO:0019901,GO:0030097,GO:0050900,GO:0030507,GO:0050901,GO:0031410,GO:0051015,GO:0051016,GO:0051017,GO:0065003,GO:0003779,GO:0005198,GO:0005200,GO:0005516,GO:0005856,GO:0006811,GO:0008290,GO:0032092,GO:0042803,GO:0044853,GO:0046982	postsynaptic density|membrane|protein kinase binding|hemopoiesis|leukocyte migration|spectrin binding|leukocyte tethering or rolling|cytoplasmic vesicle|actin filament binding|barbed-end actin filament capping|actin filament bundle assembly|protein-containing complex assembly|actin binding|structural molecule activity|structural constituent of cytoskeleton|calmodulin binding|cytoskeleton|ion tran…	Down	117832945	-	antisense	0	0.295692	LOC103692177	intronic
Wnk2	XR_592181.2	0.0001	4.7e-05	4	rno-miR-298-5p;rno-miR-667-5p;rno-miR-328a-5p;rno-miR-874-3p	0.906465	0.0127141	39.8079	GeneID:306811,Genbank:XM_006253715.3,RGD:1307284	0.13238	0.153115	0.136881	0.0519197	0.0839881	0.0353175	0.41347	GO:2000651,GO:0005737,GO:0005829,GO:0006468,GO:0008285,GO:0032414,GO:0035556,GO:0046777,GO:0050801,GO:0070373,GO:0004674,GO:0090263,GO:0005524	positive regulation of sodium ion transmembrane transporter activity|cytoplasm|cytosol|protein phosphorylation|negative regulation of cell proliferation|positive regulation of ion transmembrane transporter activity|intracellular signal transduction|protein autophosphorylation|ion homeostasis|negative regulation of ERK1 and ERK2 cascade|protein serine/threonine kinase activity|positive regulation …	Down		0.411203	-1.27414	0.00194451			WNK lysine deficient protein kinase 2	0.0424919	-3.09858	100.733	Chr4	GeneID:24171,Genbank:XM_017592432.1,RGD:2042	117839060	1.58443	1.18157	1.22078	0.388503	0.424794	0.232164	0.288171	GO:0014069,GO:0016020,GO:0019901,GO:0030097,GO:0050900,GO:0030507,GO:0050901,GO:0031410,GO:0051015,GO:0051016,GO:0051017,GO:0065003,GO:0003779,GO:0005198,GO:0005200,GO:0005516,GO:0005856,GO:0006811,GO:0008290,GO:0032092,GO:0042803,GO:0044853,GO:0046982	postsynaptic density|membrane|protein kinase binding|hemopoiesis|leukocyte migration|spectrin binding|leukocyte tethering or rolling|cytoplasmic vesicle|actin filament binding|barbed-end actin filament capping|actin filament bundle assembly|protein-containing complex assembly|actin binding|structural molecule activity|structural constituent of cytoskeleton|calmodulin binding|cytoskeleton|ion tran…	Down	117832945	-	antisense	0	0.295692	LOC103692177	intronic
Cacna1h	XR_592181.2	0	0.0075	2	rno-miR-298-5p;rno-miR-328a-5p	0.966469	0.00166763	230.648	GeneID:114862,Genbank:XM_017596953.1,RGD:68943	1.93619	1.30296	1.40723	0.886626	0.661592	0.361868	0.422419	GO:0005887,GO:0005891,GO:0005901,GO:0006816,GO:0008332,GO:0035725,GO:0035865,GO:0042383,GO:0042391,GO:0043204,GO:0045956,GO:0046872,GO:0070509,GO:0005244,GO:0005245,GO:0005248,GO:0005261,GO:0005634,GO:0005737,GO:0005886,GO:0016021,GO:0019228,GO:0019233,GO:0030425,GO:0032342,GO:0032870,GO:0034651,GO:0070588,GO:0086010,GO:0034765,GO:0097110,GO:0098662,GO:2000344	integral component of plasma membrane|voltage-gated calcium channel complex|caveola|calcium ion transport|low voltage-gated calcium channel activity|sodium ion transmembrane transport|cellular response to potassium ion|sarcolemma|regulation of membrane potential|perikaryon|positive regulation of calcium ion-dependent exocytosis|metal ion binding|calcium ion import|voltage-gated ion channel activi…	Down		0.29827	-1.24325	3.07007e-05	rno04010,rno04020,rno04925,rno04927,rno04713,rno04934	MAPK signaling pathway|Calcium signaling pathway|Aldosterone synthesis and secretion|Cortisol synthesis and secretion|Circadian entrainment|Cushing's syndrome	calcium voltage-gated channel subunit alpha1 H	0.0018025	-4.16821	100.733	Chr4	GeneID:24171,Genbank:XM_017592432.1,RGD:2042	117839060	1.58443	1.18157	1.22078	0.388503	0.424794	0.232164	0.288171	GO:0014069,GO:0016020,GO:0019901,GO:0030097,GO:0050900,GO:0030507,GO:0050901,GO:0031410,GO:0051015,GO:0051016,GO:0051017,GO:0065003,GO:0003779,GO:0005198,GO:0005200,GO:0005516,GO:0005856,GO:0006811,GO:0008290,GO:0032092,GO:0042803,GO:0044853,GO:0046982	postsynaptic density|membrane|protein kinase binding|hemopoiesis|leukocyte migration|spectrin binding|leukocyte tethering or rolling|cytoplasmic vesicle|actin filament binding|barbed-end actin filament capping|actin filament bundle assembly|protein-containing complex assembly|actin binding|structural molecule activity|structural constituent of cytoskeleton|calmodulin binding|cytoskeleton|ion tran…	Down	117832945	-	antisense	0	0.295692	LOC103692177	intronic
Ptpn7	XR_592181.2	0	0.0023	2	rno-miR-298-5p;rno-miR-874-3p	0.920548	0.00921806	60.3997	GeneID:246781,Genbank:XM_006249821.3,RGD:708516	1.29335	0.725298	0.766966	0.548098	0.386481	0.325991	0.467999	GO:0005829,GO:0005856,GO:0006470,GO:0009898,GO:0035335,GO:0004725,GO:0005737	cytosol|cytoskeleton|protein dephosphorylation|cytoplasmic side of plasma membrane|peptidyl-tyrosine dephosphorylation|protein tyrosine phosphatase activity|cytoplasm	Down		0.358835	-1.09542	0.00226777	rno04010	MAPK signaling pathway	protein tyrosine phosphatase, non-receptor type 7	0.0471902	-3.05272	100.733	Chr4	GeneID:24171,Genbank:XM_017592432.1,RGD:2042	117839060	1.58443	1.18157	1.22078	0.388503	0.424794	0.232164	0.288171	GO:0014069,GO:0016020,GO:0019901,GO:0030097,GO:0050900,GO:0030507,GO:0050901,GO:0031410,GO:0051015,GO:0051016,GO:0051017,GO:0065003,GO:0003779,GO:0005198,GO:0005200,GO:0005516,GO:0005856,GO:0006811,GO:0008290,GO:0032092,GO:0042803,GO:0044853,GO:0046982	postsynaptic density|membrane|protein kinase binding|hemopoiesis|leukocyte migration|spectrin binding|leukocyte tethering or rolling|cytoplasmic vesicle|actin filament binding|barbed-end actin filament capping|actin filament bundle assembly|protein-containing complex assembly|actin binding|structural molecule activity|structural constituent of cytoskeleton|calmodulin binding|cytoskeleton|ion tran…	Down	117832945	-	antisense	0	0.295692	LOC103692177	intronic
Fam129a	XR_592181.2	0	0.046	1	rno-miR-667-5p	0.979135	0.00064849	659.325	GeneID:63912,Genbank:NM_022242.2,RGD:71088	11.321	9.26743	10.9132	4.9088	4.42905	4.32441	0.445342	GO:0001934,GO:0003674,GO:0005737,GO:0005829,GO:0005886,GO:0034976,GO:0045727,GO:0001933	positive regulation of protein phosphorylation|molecular_function|cytoplasm|cytosol|plasma membrane|response to endoplasmic reticulum stress|positive regulation of translation|negative regulation of protein phosphorylation	Down		0.123744	-1.16701	4.06763e-21			family with sequence similarity 129, member A	2.24587e-17	-9.43085	100.733	Chr4	GeneID:24171,Genbank:XM_017592432.1,RGD:2042	117839060	1.58443	1.18157	1.22078	0.388503	0.424794	0.232164	0.288171	GO:0014069,GO:0016020,GO:0019901,GO:0030097,GO:0050900,GO:0030507,GO:0050901,GO:0031410,GO:0051015,GO:0051016,GO:0051017,GO:0065003,GO:0003779,GO:0005198,GO:0005200,GO:0005516,GO:0005856,GO:0006811,GO:0008290,GO:0032092,GO:0042803,GO:0044853,GO:0046982	postsynaptic density|membrane|protein kinase binding|hemopoiesis|leukocyte migration|spectrin binding|leukocyte tethering or rolling|cytoplasmic vesicle|actin filament binding|barbed-end actin filament capping|actin filament bundle assembly|protein-containing complex assembly|actin binding|structural molecule activity|structural constituent of cytoskeleton|calmodulin binding|cytoskeleton|ion tran…	Down	117832945	-	antisense	0	0.295692	LOC103692177	intronic
Ppm1j	XR_592181.2	0	0.00051	2	rno-miR-667-5p;rno-miR-673-5p	0.929852	0.00720844	70.4391	GeneID:295341,Genbank:XM_008761381.2,RGD:1359104	3.24393	2.47491	1.56578	0.68859	0.951457	0.729927	0.336523	GO:0006470,GO:0004722	protein dephosphorylation|protein serine/threonine phosphatase activity	Down		0.345936	-1.57122	5.57375e-06			protein phosphatase, Mg2+/Mn2+ dependent, 1J	0.000450359	-4.54195	100.733	Chr4	GeneID:24171,Genbank:XM_017592432.1,RGD:2042	117839060	1.58443	1.18157	1.22078	0.388503	0.424794	0.232164	0.288171	GO:0014069,GO:0016020,GO:0019901,GO:0030097,GO:0050900,GO:0030507,GO:0050901,GO:0031410,GO:0051015,GO:0051016,GO:0051017,GO:0065003,GO:0003779,GO:0005198,GO:0005200,GO:0005516,GO:0005856,GO:0006811,GO:0008290,GO:0032092,GO:0042803,GO:0044853,GO:0046982	postsynaptic density|membrane|protein kinase binding|hemopoiesis|leukocyte migration|spectrin binding|leukocyte tethering or rolling|cytoplasmic vesicle|actin filament binding|barbed-end actin filament capping|actin filament bundle assembly|protein-containing complex assembly|actin binding|structural molecule activity|structural constituent of cytoskeleton|calmodulin binding|cytoskeleton|ion tran…	Down	117832945	-	antisense	0	0.295692	LOC103692177	intronic
Art4	XR_592181.2	0	0.023	1	rno-miR-328a-5p	0.960325	0.00232998	59.246	GeneID:312806,Genbank:NM_001173509.1,RGD:1306456	1.6813	1.12825	1.6195	0.598117	0.697331	0.338683	0.377978	GO:0003956,GO:0006471	NAD(P)+-protein-arginine ADP-ribosyltransferase activity|protein ADP-ribosylation	Down		0.363253	-1.40363	0.000111527			ADP-ribosyltransferase 4	0.00484096	-3.86404	100.733	Chr4	GeneID:24171,Genbank:XM_017592432.1,RGD:2042	117839060	1.58443	1.18157	1.22078	0.388503	0.424794	0.232164	0.288171	GO:0014069,GO:0016020,GO:0019901,GO:0030097,GO:0050900,GO:0030507,GO:0050901,GO:0031410,GO:0051015,GO:0051016,GO:0051017,GO:0065003,GO:0003779,GO:0005198,GO:0005200,GO:0005516,GO:0005856,GO:0006811,GO:0008290,GO:0032092,GO:0042803,GO:0044853,GO:0046982	postsynaptic density|membrane|protein kinase binding|hemopoiesis|leukocyte migration|spectrin binding|leukocyte tethering or rolling|cytoplasmic vesicle|actin filament binding|barbed-end actin filament capping|actin filament bundle assembly|protein-containing complex assembly|actin binding|structural molecule activity|structural constituent of cytoskeleton|calmodulin binding|cytoskeleton|ion tran…	Down	117832945	-	antisense	0	0.295692	LOC103692177	intronic
Reep1	XR_592181.2	0	0.039	1	rno-miR-673-5p	0.966904	0.00162489	31.1656	GeneID:362384,Genbank:NM_001108633.1,RGD:1305230	0.676394	0.39928	0.48188	0.182779	0.109509	0.162093	0.302202	GO:0005886,GO:0008017,GO:0016020,GO:0016021,GO:0031849,GO:0032386,GO:0051205,GO:0071782,GO:0071786,GO:0005737,GO:0005783,GO:0005789	plasma membrane|microtubule binding|membrane|integral component of membrane|olfactory receptor binding|regulation of intracellular transport|protein insertion into membrane|endoplasmic reticulum tubular network|endoplasmic reticulum tubular network organization|cytoplasm|endoplasmic reticulum|endoplasmic reticulum membrane	Down		0.442467	-1.72642	9.54803e-05			receptor accessory protein 1	0.00432114	-3.9018	100.733	Chr4	GeneID:24171,Genbank:XM_017592432.1,RGD:2042	117839060	1.58443	1.18157	1.22078	0.388503	0.424794	0.232164	0.288171	GO:0014069,GO:0016020,GO:0019901,GO:0030097,GO:0050900,GO:0030507,GO:0050901,GO:0031410,GO:0051015,GO:0051016,GO:0051017,GO:0065003,GO:0003779,GO:0005198,GO:0005200,GO:0005516,GO:0005856,GO:0006811,GO:0008290,GO:0032092,GO:0042803,GO:0044853,GO:0046982	postsynaptic density|membrane|protein kinase binding|hemopoiesis|leukocyte migration|spectrin binding|leukocyte tethering or rolling|cytoplasmic vesicle|actin filament binding|barbed-end actin filament capping|actin filament bundle assembly|protein-containing complex assembly|actin binding|structural molecule activity|structural constituent of cytoskeleton|calmodulin binding|cytoskeleton|ion tran…	Down	117832945	-	antisense	0	0.295692	LOC103692177	intronic
RGD1561145	XR_592181.2	0	0.023	1	rno-miR-673-5p	0.952455	0.003337	12.8112	GeneID:498580,Genbank:NM_001134605.2,RGD:1561145	0.950235	0.42821	0.581873	0.203283	0.125273	0.0869186	0.219535	GO:0016021	integral component of membrane	Down		0.710099	-2.18748	0.00206636			similar to novel protein	0.0441546	-3.08053	100.733	Chr4	GeneID:24171,Genbank:XM_017592432.1,RGD:2042	117839060	1.58443	1.18157	1.22078	0.388503	0.424794	0.232164	0.288171	GO:0014069,GO:0016020,GO:0019901,GO:0030097,GO:0050900,GO:0030507,GO:0050901,GO:0031410,GO:0051015,GO:0051016,GO:0051017,GO:0065003,GO:0003779,GO:0005198,GO:0005200,GO:0005516,GO:0005856,GO:0006811,GO:0008290,GO:0032092,GO:0042803,GO:0044853,GO:0046982	postsynaptic density|membrane|protein kinase binding|hemopoiesis|leukocyte migration|spectrin binding|leukocyte tethering or rolling|cytoplasmic vesicle|actin filament binding|barbed-end actin filament capping|actin filament bundle assembly|protein-containing complex assembly|actin binding|structural molecule activity|structural constituent of cytoskeleton|calmodulin binding|cytoskeleton|ion tran…	Down	117832945	-	antisense	0	0.295692	LOC103692177	intronic
Grem2	XR_592181.2	0	0.016	1	rno-miR-328a-5p	0.891698	0.0169589	132.538	GeneID:289264,Genbank:NM_001105974.1,RGD:1560008	3.10585	2.26911	1.26179	0.974145	0.7194	0.623271	0.361632	GO:0010172,GO:0019221,GO:0030514,GO:0036122,GO:0038098,GO:0042802,GO:0042803,GO:0048263,GO:0060300,GO:0005125,GO:0005615,GO:0008201	embryonic body morphogenesis|cytokine-mediated signaling pathway|negative regulation of BMP signaling pathway|BMP binding|sequestering of BMP from receptor via BMP binding|identical protein binding|protein homodimerization activity|determination of dorsal identity|regulation of cytokine activity|cytokine activity|extracellular space|heparin binding	Down		0.333653	-1.4674	1.09254e-05			gremlin 2, DAN family BMP antagonist	0.000773369	-4.398	100.733	Chr4	GeneID:24171,Genbank:XM_017592432.1,RGD:2042	117839060	1.58443	1.18157	1.22078	0.388503	0.424794	0.232164	0.288171	GO:0014069,GO:0016020,GO:0019901,GO:0030097,GO:0050900,GO:0030507,GO:0050901,GO:0031410,GO:0051015,GO:0051016,GO:0051017,GO:0065003,GO:0003779,GO:0005198,GO:0005200,GO:0005516,GO:0005856,GO:0006811,GO:0008290,GO:0032092,GO:0042803,GO:0044853,GO:0046982	postsynaptic density|membrane|protein kinase binding|hemopoiesis|leukocyte migration|spectrin binding|leukocyte tethering or rolling|cytoplasmic vesicle|actin filament binding|barbed-end actin filament capping|actin filament bundle assembly|protein-containing complex assembly|actin binding|structural molecule activity|structural constituent of cytoskeleton|calmodulin binding|cytoskeleton|ion tran…	Down	117832945	-	antisense	0	0.295692	LOC103692177	intronic
Dkk3	XR_592181.2	0	0.039	1	rno-miR-328a-5p	0.846971	0.0333349	221.51	GeneID:171548,Genbank:XM_006230009.3,RGD:621846	4.2032	1.45072	1.99425	1.00115	0.959716	0.873049	0.385024	GO:0032348,GO:0039706,GO:0045892,GO:0048019,GO:0090090,GO:2000065,GO:0005615,GO:0030325	negative regulation of aldosterone biosynthetic process|co-receptor binding|negative regulation of transcription, DNA-templated|receptor antagonist activity|negative regulation of canonical Wnt signaling pathway|negative regulation of cortisol biosynthetic process|extracellular space|adrenal gland development	Down		0.338643	-1.37698	4.77927e-05			dickkopf WNT signaling pathway inhibitor 3	0.00257494	-4.06617	100.733	Chr4	GeneID:24171,Genbank:XM_017592432.1,RGD:2042	117839060	1.58443	1.18157	1.22078	0.388503	0.424794	0.232164	0.288171	GO:0014069,GO:0016020,GO:0019901,GO:0030097,GO:0050900,GO:0030507,GO:0050901,GO:0031410,GO:0051015,GO:0051016,GO:0051017,GO:0065003,GO:0003779,GO:0005198,GO:0005200,GO:0005516,GO:0005856,GO:0006811,GO:0008290,GO:0032092,GO:0042803,GO:0044853,GO:0046982	postsynaptic density|membrane|protein kinase binding|hemopoiesis|leukocyte migration|spectrin binding|leukocyte tethering or rolling|cytoplasmic vesicle|actin filament binding|barbed-end actin filament capping|actin filament bundle assembly|protein-containing complex assembly|actin binding|structural molecule activity|structural constituent of cytoskeleton|calmodulin binding|cytoskeleton|ion tran…	Down	117832945	-	antisense	0	0.295692	LOC103692177	intronic
Msln	XR_592181.2	0	0.00015	2	rno-miR-667-5p;rno-miR-673-5p	0.935234	0.0061561	92.4219	GeneID:60333,Genbank:XM_006246022.2,RGD:69333	4.66432	3.06528	1.84148	0.516735	0.0960802	0.391095	0.109281	GO:0005794,GO:0005886,GO:0007160,GO:0009986,GO:0031016,GO:0031225,GO:0003674,GO:0005615	Golgi apparatus|plasma membrane|cell-matrix adhesion|cell surface|pancreas development|anchored component of membrane|molecular_function|extracellular space	Down		0.497327	-3.19388	1.3441e-10			mesothelin	4.63828e-08	-6.4221	100.733	Chr4	GeneID:24171,Genbank:XM_017592432.1,RGD:2042	117839060	1.58443	1.18157	1.22078	0.388503	0.424794	0.232164	0.288171	GO:0014069,GO:0016020,GO:0019901,GO:0030097,GO:0050900,GO:0030507,GO:0050901,GO:0031410,GO:0051015,GO:0051016,GO:0051017,GO:0065003,GO:0003779,GO:0005198,GO:0005200,GO:0005516,GO:0005856,GO:0006811,GO:0008290,GO:0032092,GO:0042803,GO:0044853,GO:0046982	postsynaptic density|membrane|protein kinase binding|hemopoiesis|leukocyte migration|spectrin binding|leukocyte tethering or rolling|cytoplasmic vesicle|actin filament binding|barbed-end actin filament capping|actin filament bundle assembly|protein-containing complex assembly|actin binding|structural molecule activity|structural constituent of cytoskeleton|calmodulin binding|cytoskeleton|ion tran…	Down	117832945	-	antisense	0	0.295692	LOC103692177	intronic
Ptprz1	XR_592181.2	0	0.046	1	rno-miR-328a-5p	0.980334	0.000576321	94.7705	GeneID:25613,Genbank:XM_006236137.3,RGD:3455	0.717387	0.576378	0.535328	0.173145	0.15702	0.208077	0.303864	GO:0005615,GO:0005737,GO:0006470,GO:0007409,GO:0007413,GO:0007420,GO:0030175,GO:0007611,GO:0030335,GO:0030424,GO:0030425,GO:0030426,GO:0031226,GO:0032587,GO:0048814,GO:0035335,GO:0050731,GO:0070445,GO:0072534,GO:0002244,GO:1900006,GO:0004725,GO:1900149,GO:0005515,GO:0005578,GO:0008285,GO:0008542,GO:0010812,GO:0010976,GO:0016020,GO:0016021,GO:0016791,GO:0017134,GO:0043025,GO:0021766,GO:0043197,GO:…	extracellular space|cytoplasm|protein dephosphorylation|axonogenesis|axonal fasciculation|brain development|filopodium|learning or memory|positive regulation of cell migration|axon|dendrite|growth cone|intrinsic component of plasma membrane|ruffle membrane|regulation of dendrite morphogenesis|peptidyl-tyrosine dephosphorylation|positive regulation of peptidyl-tyrosine phosphorylation|regulation o…	Down		0.254804	-1.7185	1.53654e-11			protein tyrosine phosphatase, receptor type Z1	6.87874e-09	-6.74441	100.733	Chr4	GeneID:24171,Genbank:XM_017592432.1,RGD:2042	117839060	1.58443	1.18157	1.22078	0.388503	0.424794	0.232164	0.288171	GO:0014069,GO:0016020,GO:0019901,GO:0030097,GO:0050900,GO:0030507,GO:0050901,GO:0031410,GO:0051015,GO:0051016,GO:0051017,GO:0065003,GO:0003779,GO:0005198,GO:0005200,GO:0005516,GO:0005856,GO:0006811,GO:0008290,GO:0032092,GO:0042803,GO:0044853,GO:0046982	postsynaptic density|membrane|protein kinase binding|hemopoiesis|leukocyte migration|spectrin binding|leukocyte tethering or rolling|cytoplasmic vesicle|actin filament binding|barbed-end actin filament capping|actin filament bundle assembly|protein-containing complex assembly|actin binding|structural molecule activity|structural constituent of cytoskeleton|calmodulin binding|cytoskeleton|ion tran…	Down	117832945	-	antisense	0	0.295692	LOC103692177	intronic
Tnfsf8	XR_592181.2	0	0.031	1	rno-miR-667-5p	0.863401	0.0267146	33.958	GeneID:683163,Genbank:XM_006238271.3,RGD:1590403	0.687325	0.677541	0.271357	0.110279	0.109018	0.137528	0.226089	GO:0043374,GO:0045944,GO:0050830,GO:0005164,GO:0006955,GO:0016021	CD8-positive, alpha-beta T cell differentiation|positive regulation of transcription by RNA polymerase II|defense response to Gram-positive bacterium|tumor necrosis factor receptor binding|immune response|integral component of membrane	Down		0.500685	-2.14504	1.83396e-05	rno04060	Cytokine-cytokine receptor interaction	tumor necrosis factor superfamily member 8	0.00117743	-4.2842	100.733	Chr4	GeneID:24171,Genbank:XM_017592432.1,RGD:2042	117839060	1.58443	1.18157	1.22078	0.388503	0.424794	0.232164	0.288171	GO:0014069,GO:0016020,GO:0019901,GO:0030097,GO:0050900,GO:0030507,GO:0050901,GO:0031410,GO:0051015,GO:0051016,GO:0051017,GO:0065003,GO:0003779,GO:0005198,GO:0005200,GO:0005516,GO:0005856,GO:0006811,GO:0008290,GO:0032092,GO:0042803,GO:0044853,GO:0046982	postsynaptic density|membrane|protein kinase binding|hemopoiesis|leukocyte migration|spectrin binding|leukocyte tethering or rolling|cytoplasmic vesicle|actin filament binding|barbed-end actin filament capping|actin filament bundle assembly|protein-containing complex assembly|actin binding|structural molecule activity|structural constituent of cytoskeleton|calmodulin binding|cytoskeleton|ion tran…	Down	117832945	-	antisense	0	0.295692	LOC103692177	intronic
Ptgis	XR_592181.2	0	0.023	1	rno-miR-874-3p	0.935639	0.00608029	60.6074	GeneID:25527,Genbank:NM_031557.2,RGD:3438	3.75779	1.67776	2.06072	0.742062	0.960319	0.370169	0.285574	GO:0005615,GO:0005634,GO:0005737,GO:0005783,GO:0020037,GO:0005789,GO:0032088,GO:0005901,GO:0035360,GO:0042981,GO:0045019,GO:0097190,GO:1900119,GO:0045766,GO:0001516,GO:0001666,GO:0004497,GO:0005506,GO:0007566,GO:0008116,GO:0016021,GO:0046697,GO:0016705,GO:0050728,GO:0055114,GO:0071347,GO:0071354,GO:0071456	extracellular space|nucleus|cytoplasm|endoplasmic reticulum|heme binding|endoplasmic reticulum membrane|negative regulation of NF-kappaB transcription factor activity|caveola|positive regulation of peroxisome proliferator activated receptor signaling pathway|regulation of apoptotic process|negative regulation of nitric oxide biosynthetic process|apoptotic signaling pathway|positive regulation of …	Down		0.444419	-1.80807	4.73406e-05	rno00590	Arachidonic acid metabolism	prostaglandin I2 (prostacyclin) synthase	0.00256258	-4.06838	100.733	Chr4	GeneID:24171,Genbank:XM_017592432.1,RGD:2042	117839060	1.58443	1.18157	1.22078	0.388503	0.424794	0.232164	0.288171	GO:0014069,GO:0016020,GO:0019901,GO:0030097,GO:0050900,GO:0030507,GO:0050901,GO:0031410,GO:0051015,GO:0051016,GO:0051017,GO:0065003,GO:0003779,GO:0005198,GO:0005200,GO:0005516,GO:0005856,GO:0006811,GO:0008290,GO:0032092,GO:0042803,GO:0044853,GO:0046982	postsynaptic density|membrane|protein kinase binding|hemopoiesis|leukocyte migration|spectrin binding|leukocyte tethering or rolling|cytoplasmic vesicle|actin filament binding|barbed-end actin filament capping|actin filament bundle assembly|protein-containing complex assembly|actin binding|structural molecule activity|structural constituent of cytoskeleton|calmodulin binding|cytoskeleton|ion tran…	Down	117832945	-	antisense	0	0.295692	LOC103692177	intronic
Cd300le	XR_592181.2	0	0.0079	1	rno-miR-673-5p	0.968134	0.00150696	55.9396	GeneID:360655,Genbank:NM_001202463.1,RGD:1305426	6.10643	3.91868	3.86301	2.15479	2.14952	0.967401	0.390907	GO:0016021	integral component of membrane	Down		0.391304	-1.3551	0.000534114			Cd300 molecule-like family member E	0.0158201	-3.46304	100.733	Chr4	GeneID:24171,Genbank:XM_017592432.1,RGD:2042	117839060	1.58443	1.18157	1.22078	0.388503	0.424794	0.232164	0.288171	GO:0014069,GO:0016020,GO:0019901,GO:0030097,GO:0050900,GO:0030507,GO:0050901,GO:0031410,GO:0051015,GO:0051016,GO:0051017,GO:0065003,GO:0003779,GO:0005198,GO:0005200,GO:0005516,GO:0005856,GO:0006811,GO:0008290,GO:0032092,GO:0042803,GO:0044853,GO:0046982	postsynaptic density|membrane|protein kinase binding|hemopoiesis|leukocyte migration|spectrin binding|leukocyte tethering or rolling|cytoplasmic vesicle|actin filament binding|barbed-end actin filament capping|actin filament bundle assembly|protein-containing complex assembly|actin binding|structural molecule activity|structural constituent of cytoskeleton|calmodulin binding|cytoskeleton|ion tran…	Down	117832945	-	antisense	0	0.295692	LOC103692177	intronic
Lcn2	XR_592181.2	0	0.016	1	rno-miR-874-3p	0.908322	0.012222	228.679	GeneID:170496,Genbank:NM_130741.1,RGD:69408	21.6929	19.5765	10.4531	6.93859	3.69282	3.37133	0.279319	GO:0045087,GO:0015891,GO:0005576,GO:0055072,GO:0031346,GO:0070207,GO:0031667,GO:0005615,GO:0070301,GO:0005829,GO:0006811,GO:0006979,GO:0031669,GO:0009615,GO:0071222,GO:0036094,GO:0009617,GO:0071347,GO:0042493,GO:0009635,GO:0071356,GO:0010046,GO:0002020,GO:0097192,GO:0042803,GO:0010628,GO:0005506	innate immune response|siderophore transport|extracellular region|iron ion homeostasis|positive regulation of cell projection organization|protein homotrimerization|response to nutrient levels|extracellular space|cellular response to hydrogen peroxide|cytosol|ion transport|response to oxidative stress|cellular response to nutrient levels|response to virus|cellular response to lipopolysaccharide|s…	Down		0.328478	-1.84001	2.12347e-08	rno04657	IL-17 signaling pathway	lipocalin 2	4.62805e-06	-5.60163	100.733	Chr4	GeneID:24171,Genbank:XM_017592432.1,RGD:2042	117839060	1.58443	1.18157	1.22078	0.388503	0.424794	0.232164	0.288171	GO:0014069,GO:0016020,GO:0019901,GO:0030097,GO:0050900,GO:0030507,GO:0050901,GO:0031410,GO:0051015,GO:0051016,GO:0051017,GO:0065003,GO:0003779,GO:0005198,GO:0005200,GO:0005516,GO:0005856,GO:0006811,GO:0008290,GO:0032092,GO:0042803,GO:0044853,GO:0046982	postsynaptic density|membrane|protein kinase binding|hemopoiesis|leukocyte migration|spectrin binding|leukocyte tethering or rolling|cytoplasmic vesicle|actin filament binding|barbed-end actin filament capping|actin filament bundle assembly|protein-containing complex assembly|actin binding|structural molecule activity|structural constituent of cytoskeleton|calmodulin binding|cytoskeleton|ion tran…	Down	117832945	-	antisense	0	0.295692	LOC103692177	intronic
Aoc3	XR_592181.2	0	0.0014	2	rno-miR-328a-5p;rno-miR-874-3p	0.882222	0.0199904	432.006	GeneID:29473,Genbank:NM_031582.2,RGD:62058	6.51062	4.56223	7.63673	2.87064	3.03108	2.64443	0.467799	GO:0005794,GO:0005886,GO:0005902,GO:0007155,GO:0007568,GO:0042755,GO:0008131,GO:0042803,GO:0043231,GO:0046677,GO:0046982,GO:0048038,GO:0052593,GO:0052594,GO:0052595,GO:0002523,GO:0002675,GO:0002687,GO:0005507,GO:0005509,GO:0005615,GO:0005737,GO:0005769,GO:0005783,GO:0008217,GO:0009308,GO:0009986,GO:0010828,GO:0052596,GO:0016021,GO:0055114,GO:1902283,GO:0035902	Golgi apparatus|plasma membrane|microvillus|cell adhesion|aging|eating behavior|primary amine oxidase activity|protein homodimerization activity|intracellular membrane-bounded organelle|response to antibiotic|protein heterodimerization activity|quinone binding|tryptamine:oxygen oxidoreductase (deaminating) activity|aminoacetone:oxygen oxidoreductase(deaminating) activity|aliphatic-amine oxidase a…	Down		0.20579	-1.09604	1.00398e-07	rno00260,rno00350,rno00360,rno00410	Glycine, serine and threonine metabolism|Tyrosine metabolism|Phenylalanine metabolism|beta-Alanine metabolism	amine oxidase, copper containing 3	1.63038e-05	-5.326	100.733	Chr4	GeneID:24171,Genbank:XM_017592432.1,RGD:2042	117839060	1.58443	1.18157	1.22078	0.388503	0.424794	0.232164	0.288171	GO:0014069,GO:0016020,GO:0019901,GO:0030097,GO:0050900,GO:0030507,GO:0050901,GO:0031410,GO:0051015,GO:0051016,GO:0051017,GO:0065003,GO:0003779,GO:0005198,GO:0005200,GO:0005516,GO:0005856,GO:0006811,GO:0008290,GO:0032092,GO:0042803,GO:0044853,GO:0046982	postsynaptic density|membrane|protein kinase binding|hemopoiesis|leukocyte migration|spectrin binding|leukocyte tethering or rolling|cytoplasmic vesicle|actin filament binding|barbed-end actin filament capping|actin filament bundle assembly|protein-containing complex assembly|actin binding|structural molecule activity|structural constituent of cytoskeleton|calmodulin binding|cytoskeleton|ion tran…	Down	117832945	-	antisense	0	0.295692	LOC103692177	intronic
Slitrk1	XR_592181.2	0	0.023	1	rno-miR-673-5p	0.975696	0.000878844	7.69268	GeneID:306147,Genbank:NM_001107283.1,RGD:1308858	0.15951	0.124593	0.133661	0.0194993	0.0105143	0.0291809	0.147105	GO:0007409,GO:0007416,GO:0016021,GO:0030534,GO:0035264,GO:0042592,GO:0045202,GO:0050772,GO:0051965,GO:0005578,GO:0005615,GO:0007399	axonogenesis|synapse assembly|integral component of membrane|adult behavior|multicellular organism growth|homeostatic process|synapse|positive regulation of axonogenesis|positive regulation of synapse assembly|proteinaceous extracellular matrix|extracellular space|nervous system development	Down		0.90482	-2.76508	0.00224351			SLIT and NTRK-like family, member 1	0.046744	-3.05595	100.733	Chr4	GeneID:24171,Genbank:XM_017592432.1,RGD:2042	117839060	1.58443	1.18157	1.22078	0.388503	0.424794	0.232164	0.288171	GO:0014069,GO:0016020,GO:0019901,GO:0030097,GO:0050900,GO:0030507,GO:0050901,GO:0031410,GO:0051015,GO:0051016,GO:0051017,GO:0065003,GO:0003779,GO:0005198,GO:0005200,GO:0005516,GO:0005856,GO:0006811,GO:0008290,GO:0032092,GO:0042803,GO:0044853,GO:0046982	postsynaptic density|membrane|protein kinase binding|hemopoiesis|leukocyte migration|spectrin binding|leukocyte tethering or rolling|cytoplasmic vesicle|actin filament binding|barbed-end actin filament capping|actin filament bundle assembly|protein-containing complex assembly|actin binding|structural molecule activity|structural constituent of cytoskeleton|calmodulin binding|cytoskeleton|ion tran…	Down	117832945	-	antisense	0	0.295692	LOC103692177	intronic
Slc51a	XR_592181.2	0	0.031	1	rno-miR-298-5p	0.827348	0.04214	316.947	GeneID:303879,Genbank:NM_001107087.1,RGD:1311100	9.67451	9.75603	13.8597	6.04315	5.40447	4.289	0.482045	GO:0032991,GO:0005886,GO:0042803,GO:0046982,GO:0006810,GO:0015125,GO:0015721,GO:0016021,GO:0055085,GO:0071702,GO:0016323,GO:0022857,GO:0005215,GO:0032782,GO:0005789	protein-containing complex|plasma membrane|protein homodimerization activity|protein heterodimerization activity|transport|bile acid transmembrane transporter activity|bile acid and bile salt transport|integral component of membrane|transmembrane transport|organic substance transport|basolateral plasma membrane|transmembrane transporter activity|transporter activity|bile acid secretion|endoplasmi…	Down		0.218614	-1.05276	1.4676e-06	rno04976	Bile secretion	solute carrier family 51, alpha subunit	0.000157853	-4.8156	100.733	Chr4	GeneID:24171,Genbank:XM_017592432.1,RGD:2042	117839060	1.58443	1.18157	1.22078	0.388503	0.424794	0.232164	0.288171	GO:0014069,GO:0016020,GO:0019901,GO:0030097,GO:0050900,GO:0030507,GO:0050901,GO:0031410,GO:0051015,GO:0051016,GO:0051017,GO:0065003,GO:0003779,GO:0005198,GO:0005200,GO:0005516,GO:0005856,GO:0006811,GO:0008290,GO:0032092,GO:0042803,GO:0044853,GO:0046982	postsynaptic density|membrane|protein kinase binding|hemopoiesis|leukocyte migration|spectrin binding|leukocyte tethering or rolling|cytoplasmic vesicle|actin filament binding|barbed-end actin filament capping|actin filament bundle assembly|protein-containing complex assembly|actin binding|structural molecule activity|structural constituent of cytoskeleton|calmodulin binding|cytoskeleton|ion tran…	Down	117832945	-	antisense	0	0.295692	LOC103692177	intronic
Nefm	XR_592181.2	0	0.023	1	rno-miR-667-5p	0.890623	0.0172906	139.65	GeneID:24588,Genbank:NM_017029.2,RGD:3160	2.69634	3.78865	3.18082	0.657387	0.778454	0.295779	0.182454	GO:0097418,GO:0045104,GO:0031103,GO:0005856,GO:1903937,GO:0045105,GO:0031133,GO:0005882,GO:0045110,GO:0031594,GO:0005883,GO:0045111,GO:0008088,GO:0014069,GO:0015643,GO:0046982,GO:0033693,GO:0021510,GO:0060052,GO:0034599,GO:0021766,GO:0061564,GO:0043005,GO:0021987,GO:0000226,GO:0071392,GO:0043204,GO:0030424,GO:0005102,GO:0043209,GO:0005198	neurofibrillary tangle|intermediate filament cytoskeleton organization|axon regeneration|cytoskeleton|response to acrylamide|intermediate filament polymerization or depolymerization|regulation of axon diameter|intermediate filament|intermediate filament bundle assembly|neuromuscular junction|neurofilament|intermediate filament cytoskeleton|axo-dendritic transport|postsynaptic density|toxic substa…	Down		0.33065	-2.4544	1.14538e-13	rno05014	Amyotrophic lateral sclerosis (ALS)	neurofilament, medium polypeptide	8.24876e-11	-7.42295	100.733	Chr4	GeneID:24171,Genbank:XM_017592432.1,RGD:2042	117839060	1.58443	1.18157	1.22078	0.388503	0.424794	0.232164	0.288171	GO:0014069,GO:0016020,GO:0019901,GO:0030097,GO:0050900,GO:0030507,GO:0050901,GO:0031410,GO:0051015,GO:0051016,GO:0051017,GO:0065003,GO:0003779,GO:0005198,GO:0005200,GO:0005516,GO:0005856,GO:0006811,GO:0008290,GO:0032092,GO:0042803,GO:0044853,GO:0046982	postsynaptic density|membrane|protein kinase binding|hemopoiesis|leukocyte migration|spectrin binding|leukocyte tethering or rolling|cytoplasmic vesicle|actin filament binding|barbed-end actin filament capping|actin filament bundle assembly|protein-containing complex assembly|actin binding|structural molecule activity|structural constituent of cytoskeleton|calmodulin binding|cytoskeleton|ion tran…	Down	117832945	-	antisense	0	0.295692	LOC103692177	intronic
Il18r1	XR_592181.2	0	0.00015	2	rno-miR-298-5p;rno-miR-673-5p	0.95035	0.00363649	61.2752	GeneID:301365,Genbank:XM_006244786.3,RGD:1308589	1.19257	0.703257	0.887573	0.536553	0.431142	0.335878	0.482862	GO:0016021,GO:0030101,GO:0032729,GO:0035655,GO:0042008,GO:0045063,GO:1901224,GO:0003674,GO:0005575,GO:0008150	integral component of membrane|natural killer cell activation|positive regulation of interferon-gamma production|interleukin-18-mediated signaling pathway|interleukin-18 receptor activity|T-helper 1 cell differentiation|positive regulation of NIK/NF-kappaB signaling|molecular_function|cellular_component|biological_process	Down		0.333955	-1.05032	0.00166038	rno04668,rno04060,rno05321	TNF signaling pathway|Cytokine-cytokine receptor interaction|Inflammatiory bowel disease (IBD)	interleukin 18 receptor 1	0.0383044	-3.14509	100.733	Chr4	GeneID:24171,Genbank:XM_017592432.1,RGD:2042	117839060	1.58443	1.18157	1.22078	0.388503	0.424794	0.232164	0.288171	GO:0014069,GO:0016020,GO:0019901,GO:0030097,GO:0050900,GO:0030507,GO:0050901,GO:0031410,GO:0051015,GO:0051016,GO:0051017,GO:0065003,GO:0003779,GO:0005198,GO:0005200,GO:0005516,GO:0005856,GO:0006811,GO:0008290,GO:0032092,GO:0042803,GO:0044853,GO:0046982	postsynaptic density|membrane|protein kinase binding|hemopoiesis|leukocyte migration|spectrin binding|leukocyte tethering or rolling|cytoplasmic vesicle|actin filament binding|barbed-end actin filament capping|actin filament bundle assembly|protein-containing complex assembly|actin binding|structural molecule activity|structural constituent of cytoskeleton|calmodulin binding|cytoskeleton|ion tran…	Down	117832945	-	antisense	0	0.295692	LOC103692177	intronic
Cyp1b1	XR_592181.2	0	0.016	1	rno-miR-874-3p	0.915931	0.0103044	167.995	GeneID:25426,Genbank:XM_017594045.1,RGD:2460	3.16613	1.23206	1.92322	0.82555	0.477526	0.419303	0.281499	GO:0048514,GO:0048545,GO:0055114,GO:0061298,GO:0061304,GO:0071603,GO:0061548,GO:0070301,GO:0071680,GO:2000377,GO:2000379,GO:2000573,GO:0005506,GO:0005634,GO:0005739,GO:0005789,GO:0006304,GO:0008202,GO:0006725,GO:0008210,GO:0008285,GO:0010575,GO:0014070,GO:0014911,GO:0008584,GO:0016021,GO:0016491,GO:0016705,GO:0016712,GO:0001525,GO:0030336,GO:0018894,GO:0002930,GO:0031090,GO:0019369,GO:0032088,GO:…	blood vessel morphogenesis|response to steroid hormone|oxidation-reduction process|retina vasculature development in camera-type eye|retinal blood vessel morphogenesis|endothelial cell-cell adhesion|ganglion development|cellular response to hydrogen peroxide|response to indole-3-methanol|regulation of reactive oxygen species metabolic process|positive regulation of reactive oxygen species metabol…	Down		0.365823	-1.8288	5.75893e-07	rno00140,rno00380,rno00980,rno04913,rno05206,rno05204	Steroid hormone biosynthesis|Tryptophan metabolism|Metabolism of xenobiotics by cytochrome P450|Ovarian Steroidogenesis|MicroRNAs in cancer|Chemical carcinogenesis	cytochrome P450, family 1, subfamily b, polypeptide 1	6.86933e-05	-4.99913	100.733	Chr4	GeneID:24171,Genbank:XM_017592432.1,RGD:2042	117839060	1.58443	1.18157	1.22078	0.388503	0.424794	0.232164	0.288171	GO:0014069,GO:0016020,GO:0019901,GO:0030097,GO:0050900,GO:0030507,GO:0050901,GO:0031410,GO:0051015,GO:0051016,GO:0051017,GO:0065003,GO:0003779,GO:0005198,GO:0005200,GO:0005516,GO:0005856,GO:0006811,GO:0008290,GO:0032092,GO:0042803,GO:0044853,GO:0046982	postsynaptic density|membrane|protein kinase binding|hemopoiesis|leukocyte migration|spectrin binding|leukocyte tethering or rolling|cytoplasmic vesicle|actin filament binding|barbed-end actin filament capping|actin filament bundle assembly|protein-containing complex assembly|actin binding|structural molecule activity|structural constituent of cytoskeleton|calmodulin binding|cytoskeleton|ion tran…	Down	117832945	-	antisense	0	0.295692	LOC103692177	intronic
Alox5	XR_592181.2	0	0.046	1	rno-miR-673-5p	0.874119	0.0227715	40.7554	GeneID:25290,Genbank:XM_006237140.2,RGD:2096	0.945845	0.848675	0.386936	0.312958	0.162933	0.150732	0.297141	GO:0005515,GO:0005634,GO:0005635,GO:0005641,GO:0016702,GO:0019233,GO:0019369,GO:0005654,GO:0019370,GO:0019372,GO:0030425,GO:0031965,GO:0002526,GO:0002540,GO:0004051,GO:0005506,GO:0005737,GO:0005829,GO:0006691,GO:0006954,GO:0007584,GO:0016363,GO:0042383,GO:0045907,GO:0055093,GO:0055114	protein binding|nucleus|nuclear envelope|nuclear envelope lumen|oxidoreductase activity, acting on single donors with incorporation of molecular oxygen, incorporation of two atoms of oxygen|sensory perception of pain|arachidonic acid metabolic process|nucleoplasm|leukotriene biosynthetic process|lipoxygenase pathway|dendrite|nuclear membrane|acute inflammatory response|leukotriene production invo…	Down		0.484409	-1.75078	0.000301211	rno00590,rno04664,rno04913,rno04726,rno05145	Arachidonic acid metabolism|Fc epsilon RI signaling pathway|Ovarian Steroidogenesis|Serotonergic synapse|Toxoplasmosis	arachidonate 5-lipoxygenase	0.010266	-3.61426	100.733	Chr4	GeneID:24171,Genbank:XM_017592432.1,RGD:2042	117839060	1.58443	1.18157	1.22078	0.388503	0.424794	0.232164	0.288171	GO:0014069,GO:0016020,GO:0019901,GO:0030097,GO:0050900,GO:0030507,GO:0050901,GO:0031410,GO:0051015,GO:0051016,GO:0051017,GO:0065003,GO:0003779,GO:0005198,GO:0005200,GO:0005516,GO:0005856,GO:0006811,GO:0008290,GO:0032092,GO:0042803,GO:0044853,GO:0046982	postsynaptic density|membrane|protein kinase binding|hemopoiesis|leukocyte migration|spectrin binding|leukocyte tethering or rolling|cytoplasmic vesicle|actin filament binding|barbed-end actin filament capping|actin filament bundle assembly|protein-containing complex assembly|actin binding|structural molecule activity|structural constituent of cytoskeleton|calmodulin binding|cytoskeleton|ion tran…	Down	117832945	-	antisense	0	0.295692	LOC103692177	intronic
Clec11a	XR_592181.2	0	0.016	1	rno-miR-328a-5p	0.90538	0.0130058	180.395	GeneID:29313,Genbank:NM_001012459.1,RGD:3627	8.02399	3.73643	4.99966	2.96311	1.78509	1.93684	0.412265	GO:0005576,GO:0005615,GO:0005737,GO:0008083,GO:0008284,GO:0010469,GO:0030246,GO:0001503	extracellular region|extracellular space|cytoplasm|growth factor activity|positive regulation of cell proliferation|regulation of signaling receptor activity|carbohydrate binding|ossification	Down		0.309225	-1.27836	3.564e-05			C-type lectin domain family 11, member A	0.00203566	-4.13407	100.733	Chr4	GeneID:24171,Genbank:XM_017592432.1,RGD:2042	117839060	1.58443	1.18157	1.22078	0.388503	0.424794	0.232164	0.288171	GO:0014069,GO:0016020,GO:0019901,GO:0030097,GO:0050900,GO:0030507,GO:0050901,GO:0031410,GO:0051015,GO:0051016,GO:0051017,GO:0065003,GO:0003779,GO:0005198,GO:0005200,GO:0005516,GO:0005856,GO:0006811,GO:0008290,GO:0032092,GO:0042803,GO:0044853,GO:0046982	postsynaptic density|membrane|protein kinase binding|hemopoiesis|leukocyte migration|spectrin binding|leukocyte tethering or rolling|cytoplasmic vesicle|actin filament binding|barbed-end actin filament capping|actin filament bundle assembly|protein-containing complex assembly|actin binding|structural molecule activity|structural constituent of cytoskeleton|calmodulin binding|cytoskeleton|ion tran…	Down	117832945	-	antisense	0	0.295692	LOC103692177	intronic
Rhou	XR_592181.2	0	0.046	1	rno-miR-298-5p	0.957049	0.00272752	135.181	GeneID:678766,Genbank:XM_008772678.1,RGD:1596918	2.49115	2.18663	2.1625	0.834148	0.999528	1.2252	0.460556	GO:0008360,GO:0016601,GO:0030036,GO:1903955,GO:0000082,GO:0003924,GO:0007010	regulation of cell shape|Rac protein signal transduction|actin cytoskeleton organization|positive regulation of protein targeting to mitochondrion|G1/S transition of mitotic cell cycle|GTPase activity|cytoskeleton organization	Down		0.221592	-1.11855	4.46968e-07			ras homolog family member U	5.5666e-05	-5.04778	100.733	Chr4	GeneID:24171,Genbank:XM_017592432.1,RGD:2042	117839060	1.58443	1.18157	1.22078	0.388503	0.424794	0.232164	0.288171	GO:0014069,GO:0016020,GO:0019901,GO:0030097,GO:0050900,GO:0030507,GO:0050901,GO:0031410,GO:0051015,GO:0051016,GO:0051017,GO:0065003,GO:0003779,GO:0005198,GO:0005200,GO:0005516,GO:0005856,GO:0006811,GO:0008290,GO:0032092,GO:0042803,GO:0044853,GO:0046982	postsynaptic density|membrane|protein kinase binding|hemopoiesis|leukocyte migration|spectrin binding|leukocyte tethering or rolling|cytoplasmic vesicle|actin filament binding|barbed-end actin filament capping|actin filament bundle assembly|protein-containing complex assembly|actin binding|structural molecule activity|structural constituent of cytoskeleton|calmodulin binding|cytoskeleton|ion tran…	Down	117832945	-	antisense	0	0.295692	LOC103692177	intronic
RT1-DOa	XR_592181.2	0	0.0079	1	rno-miR-667-5p	0.921833	0.00892629	42.6803	GeneID:24984,Genbank:XM_017601546.1,RGD:3477	2.16109	1.44361	1.80678	1.03342	0.293284	0.624037	0.37164	GO:0019882,GO:0019886,GO:0023026,GO:0042613,GO:0045580,GO:0002587,GO:0006955,GO:0016021	antigen processing and presentation|antigen processing and presentation of exogenous peptide antigen via MHC class II|MHC class II protein complex binding|MHC class II protein complex|regulation of T cell differentiation|negative regulation of antigen processing and presentation of peptide antigen via MHC class II|immune response|integral component of membrane	Down		0.466012	-1.42802	0.00218148	rno04514,rno04145,rno04640,rno04612,rno04658,rno04659,rno04672,rno05310,rno05322,rno05323,rno05320,rno05321,rno05330,rno05332,rno05416,rno04940,rno05150,rno05152,rno05166,rno05164,rno05168,rno05145,rno05140	Cell adhesion molecules (CAMs)|Phagosome|Hematopoietic cell lineage|Antigen processing and presentation|Th1 and Th2 cell differentiation|Th17 cell differentiation|Intestinal immune network for IgA production|Asthma|Systemic lupus erythematosus|Rheumatoid arthritis|Autoimmune thyroid disease|Inflammatiory bowel disease (IBD)|Allograft rejection|Graft-versus-host disease|Viral myocarditis|Type I di…	RT1 class II, locus DOa	0.0458553	-3.06434	100.733	Chr4	GeneID:24171,Genbank:XM_017592432.1,RGD:2042	117839060	1.58443	1.18157	1.22078	0.388503	0.424794	0.232164	0.288171	GO:0014069,GO:0016020,GO:0019901,GO:0030097,GO:0050900,GO:0030507,GO:0050901,GO:0031410,GO:0051015,GO:0051016,GO:0051017,GO:0065003,GO:0003779,GO:0005198,GO:0005200,GO:0005516,GO:0005856,GO:0006811,GO:0008290,GO:0032092,GO:0042803,GO:0044853,GO:0046982	postsynaptic density|membrane|protein kinase binding|hemopoiesis|leukocyte migration|spectrin binding|leukocyte tethering or rolling|cytoplasmic vesicle|actin filament binding|barbed-end actin filament capping|actin filament bundle assembly|protein-containing complex assembly|actin binding|structural molecule activity|structural constituent of cytoskeleton|calmodulin binding|cytoskeleton|ion tran…	Down	117832945	-	antisense	0	0.295692	LOC103692177	intronic
Clec5a	XR_592181.2	0	0.016	1	rno-miR-298-5p	0.945518	0.0043715	33.1113	GeneID:679787,Genbank:XM_006236369.3,RGD:1584755	0.96446	0.92719	0.973945	0.412652	0.360253	0.470506	0.446009	GO:0005829,GO:0005886,GO:0009986,GO:0016021,GO:0030099,GO:0030246,GO:0033033,GO:0043066,GO:0045087,GO:0046718,GO:0001618,GO:0050715,GO:0002076	cytosol|plasma membrane|cell surface|integral component of membrane|myeloid cell differentiation|carbohydrate binding|negative regulation of myeloid cell apoptotic process|negative regulation of apoptotic process|innate immune response|viral entry into host cell|virus receptor activity|positive regulation of cytokine secretion|osteoblast development	Down		0.377336	-1.16485	0.00202157			C-type lectin domain family 5, member A	0.0434563	-3.08705	100.733	Chr4	GeneID:24171,Genbank:XM_017592432.1,RGD:2042	117839060	1.58443	1.18157	1.22078	0.388503	0.424794	0.232164	0.288171	GO:0014069,GO:0016020,GO:0019901,GO:0030097,GO:0050900,GO:0030507,GO:0050901,GO:0031410,GO:0051015,GO:0051016,GO:0051017,GO:0065003,GO:0003779,GO:0005198,GO:0005200,GO:0005516,GO:0005856,GO:0006811,GO:0008290,GO:0032092,GO:0042803,GO:0044853,GO:0046982	postsynaptic density|membrane|protein kinase binding|hemopoiesis|leukocyte migration|spectrin binding|leukocyte tethering or rolling|cytoplasmic vesicle|actin filament binding|barbed-end actin filament capping|actin filament bundle assembly|protein-containing complex assembly|actin binding|structural molecule activity|structural constituent of cytoskeleton|calmodulin binding|cytoskeleton|ion tran…	Down	117832945	-	antisense	0	0.295692	LOC103692177	intronic
Fcamr	XR_592181.2	0	0.016	1	rno-miR-673-5p	0.910952	0.0115413	51.0194	GeneID:681070,Genbank:XM_001060181.5,RGD:1584674	1.50499	0.823402	0.552078	0.177995	0.158081	0.208919	0.19728	GO:0016021,GO:0019862,GO:0001791,GO:0004888,GO:0007165	integral component of membrane|IgA binding|IgM binding|transmembrane signaling receptor activity|signal transduction	Down		0.45121	-2.34169	2.10534e-07			Fc fragment of IgA and IgM receptor	2.96225e-05	-5.18979	100.733	Chr4	GeneID:24171,Genbank:XM_017592432.1,RGD:2042	117839060	1.58443	1.18157	1.22078	0.388503	0.424794	0.232164	0.288171	GO:0014069,GO:0016020,GO:0019901,GO:0030097,GO:0050900,GO:0030507,GO:0050901,GO:0031410,GO:0051015,GO:0051016,GO:0051017,GO:0065003,GO:0003779,GO:0005198,GO:0005200,GO:0005516,GO:0005856,GO:0006811,GO:0008290,GO:0032092,GO:0042803,GO:0044853,GO:0046982	postsynaptic density|membrane|protein kinase binding|hemopoiesis|leukocyte migration|spectrin binding|leukocyte tethering or rolling|cytoplasmic vesicle|actin filament binding|barbed-end actin filament capping|actin filament bundle assembly|protein-containing complex assembly|actin binding|structural molecule activity|structural constituent of cytoskeleton|calmodulin binding|cytoskeleton|ion tran…	Down	117832945	-	antisense	0	0.295692	LOC103692177	intronic
Islr	XR_592181.2	0	0.016	1	rno-miR-667-5p	0.937465	0.00574358	989.673	GeneID:686539,Genbank:XM_006243176.3,RGD:1596359	32.3797	20.5463	20.4283	13.5617	9.63906	11.3866	0.486887	GO:0005615,GO:0007155	extracellular space|cell adhesion	Down		0.188215	-1.03834	3.4525e-08			immunoglobulin superfamily containing leucine-rich repeat	6.808e-06	-5.51679	100.733	Chr4	GeneID:24171,Genbank:XM_017592432.1,RGD:2042	117839060	1.58443	1.18157	1.22078	0.388503	0.424794	0.232164	0.288171	GO:0014069,GO:0016020,GO:0019901,GO:0030097,GO:0050900,GO:0030507,GO:0050901,GO:0031410,GO:0051015,GO:0051016,GO:0051017,GO:0065003,GO:0003779,GO:0005198,GO:0005200,GO:0005516,GO:0005856,GO:0006811,GO:0008290,GO:0032092,GO:0042803,GO:0044853,GO:0046982	postsynaptic density|membrane|protein kinase binding|hemopoiesis|leukocyte migration|spectrin binding|leukocyte tethering or rolling|cytoplasmic vesicle|actin filament binding|barbed-end actin filament capping|actin filament bundle assembly|protein-containing complex assembly|actin binding|structural molecule activity|structural constituent of cytoskeleton|calmodulin binding|cytoskeleton|ion tran…	Down	117832945	-	antisense	0	0.295692	LOC103692177	intronic
Stab1	XR_592181.2	0	3.2e-05	3	rno-miR-298-5p;rno-miR-328a-5p;rno-miR-874-3p	0.923149	0.00863221	958.989	GeneID:100363145,Genbank:XM_008771055.2,RGD:2324745	9.15386	6.23251	4.98901	3.83415	2.66598	2.66944	0.464913	GO:0005509,GO:0005540,GO:0005886,GO:0005887,GO:0006898,GO:0007155,GO:0007267,GO:0016525,GO:0030169,GO:0005041,GO:0042742,GO:0005044	calcium ion binding|hyaluronic acid binding|plasma membrane|integral component of plasma membrane|receptor-mediated endocytosis|cell adhesion|cell-cell signaling|negative regulation of angiogenesis|low-density lipoprotein particle binding|low-density lipoprotein particle receptor activity|defense response to bacterium|scavenger receptor activity	Down		0.211525	-1.10497	1.75261e-07			stabilin 1	2.5026e-05	-5.22383	100.733	Chr4	GeneID:24171,Genbank:XM_017592432.1,RGD:2042	117839060	1.58443	1.18157	1.22078	0.388503	0.424794	0.232164	0.288171	GO:0014069,GO:0016020,GO:0019901,GO:0030097,GO:0050900,GO:0030507,GO:0050901,GO:0031410,GO:0051015,GO:0051016,GO:0051017,GO:0065003,GO:0003779,GO:0005198,GO:0005200,GO:0005516,GO:0005856,GO:0006811,GO:0008290,GO:0032092,GO:0042803,GO:0044853,GO:0046982	postsynaptic density|membrane|protein kinase binding|hemopoiesis|leukocyte migration|spectrin binding|leukocyte tethering or rolling|cytoplasmic vesicle|actin filament binding|barbed-end actin filament capping|actin filament bundle assembly|protein-containing complex assembly|actin binding|structural molecule activity|structural constituent of cytoskeleton|calmodulin binding|cytoskeleton|ion tran…	Down	117832945	-	antisense	0	0.295692	LOC103692177	intronic
Col14a1	XR_592181.2	0	0.0014	2	rno-miR-298-5p;rno-miR-328a-5p	0.949507	0.00376002	451.966	GeneID:314981,Genbank:NM_001130548.1,RGD:1305806	5.41139	3.04277	4.83757	1.89434	1.46209	1.0932	0.343608	GO:0005615,GO:0030199,GO:0031012,GO:0048873,GO:0061050,GO:0003229,GO:0005576,GO:0005614	extracellular space|collagen fibril organization|extracellular matrix|homeostasis of number of cells within a tissue|regulation of cell growth involved in cardiac muscle cell development|ventricular cardiac muscle tissue development|extracellular region|interstitial matrix	Down		0.249022	-1.54117	6.05988e-10	rno04974	Protein digestion and absorption	collagen type XIV alpha 1 chain	1.79243e-07	-6.18887	100.733	Chr4	GeneID:24171,Genbank:XM_017592432.1,RGD:2042	117839060	1.58443	1.18157	1.22078	0.388503	0.424794	0.232164	0.288171	GO:0014069,GO:0016020,GO:0019901,GO:0030097,GO:0050900,GO:0030507,GO:0050901,GO:0031410,GO:0051015,GO:0051016,GO:0051017,GO:0065003,GO:0003779,GO:0005198,GO:0005200,GO:0005516,GO:0005856,GO:0006811,GO:0008290,GO:0032092,GO:0042803,GO:0044853,GO:0046982	postsynaptic density|membrane|protein kinase binding|hemopoiesis|leukocyte migration|spectrin binding|leukocyte tethering or rolling|cytoplasmic vesicle|actin filament binding|barbed-end actin filament capping|actin filament bundle assembly|protein-containing complex assembly|actin binding|structural molecule activity|structural constituent of cytoskeleton|calmodulin binding|cytoskeleton|ion tran…	Down	117832945	-	antisense	0	0.295692	LOC103692177	intronic
Hydin	XR_592181.2	0	0.0028	2	rno-miR-298-5p;rno-miR-874-3p	0.939176	0.00543683	366.11	GeneID:292017,Genbank:XM_017601476.1,RGD:1562254	1.50357	1.0133	1.45469	0.672155	0.546362	0.613042	0.47394	GO:0007420,GO:0021591,GO:0060438,GO:1904158,GO:1990718,GO:0002064,GO:0003341,GO:0007275	brain development|ventricular system development|trachea development|axonemal central apparatus assembly|axonemal central pair projection|epithelial cell development|cilium movement|multicellular organism development	Down		0.189016	-1.07722	1.20422e-08			Hydin, axonemal central pair apparatus protein	2.8094e-06	-5.69913	100.733	Chr4	GeneID:24171,Genbank:XM_017592432.1,RGD:2042	117839060	1.58443	1.18157	1.22078	0.388503	0.424794	0.232164	0.288171	GO:0014069,GO:0016020,GO:0019901,GO:0030097,GO:0050900,GO:0030507,GO:0050901,GO:0031410,GO:0051015,GO:0051016,GO:0051017,GO:0065003,GO:0003779,GO:0005198,GO:0005200,GO:0005516,GO:0005856,GO:0006811,GO:0008290,GO:0032092,GO:0042803,GO:0044853,GO:0046982	postsynaptic density|membrane|protein kinase binding|hemopoiesis|leukocyte migration|spectrin binding|leukocyte tethering or rolling|cytoplasmic vesicle|actin filament binding|barbed-end actin filament capping|actin filament bundle assembly|protein-containing complex assembly|actin binding|structural molecule activity|structural constituent of cytoskeleton|calmodulin binding|cytoskeleton|ion tran…	Down	117832945	-	antisense	0	0.295692	LOC103692177	intronic
Bmper	XR_592181.2	0	0.046	1	rno-miR-874-3p	0.825464	0.0430359	8.43854	GeneID:300455,Genbank:NM_001135799.1,RGD:1563373	0.262447	0.0413939	0.0740106	0	0	0.00700182	0.0215024	GO:0005615,GO:0010594,GO:0030514,GO:0042118,GO:0048839,GO:0060393,GO:0070374,GO:0001657,GO:0002043,GO:0005576	extracellular space|regulation of endothelial cell migration|negative regulation of BMP signaling pathway|endothelial cell activation|inner ear development|regulation of pathway-restricted SMAD protein phosphorylation|positive regulation of ERK1 and ERK2 cascade|ureteric bud development|blood vessel endothelial cell proliferation involved in sprouting angiogenesis|extracellular region	Down		1.52724	-5.53936	0.000286682			BMP-binding endothelial regulator	0.00993431	-3.62705	100.733	Chr4	GeneID:24171,Genbank:XM_017592432.1,RGD:2042	117839060	1.58443	1.18157	1.22078	0.388503	0.424794	0.232164	0.288171	GO:0014069,GO:0016020,GO:0019901,GO:0030097,GO:0050900,GO:0030507,GO:0050901,GO:0031410,GO:0051015,GO:0051016,GO:0051017,GO:0065003,GO:0003779,GO:0005198,GO:0005200,GO:0005516,GO:0005856,GO:0006811,GO:0008290,GO:0032092,GO:0042803,GO:0044853,GO:0046982	postsynaptic density|membrane|protein kinase binding|hemopoiesis|leukocyte migration|spectrin binding|leukocyte tethering or rolling|cytoplasmic vesicle|actin filament binding|barbed-end actin filament capping|actin filament bundle assembly|protein-containing complex assembly|actin binding|structural molecule activity|structural constituent of cytoskeleton|calmodulin binding|cytoskeleton|ion tran…	Down	117832945	-	antisense	0	0.295692	LOC103692177	intronic
Cd2	XR_592181.2	0	0.023	1	rno-miR-298-5p	0.962356	0.0020989	61.1456	GeneID:497761,Genbank:NM_012830.1,RGD:2297	3.60532	2.52161	3.18035	1.49057	1.15888	1.45252	0.4544	GO:0045121,GO:0032760,GO:0005102,GO:0046658,GO:0032991,GO:0005515,GO:0098609,GO:0034113,GO:0005576,GO:1902715,GO:0005911,GO:0009897,GO:0009898,GO:0009986,GO:0042110,GO:2000484,GO:0016021,GO:0042803,GO:0019901,GO:0003823,GO:0030971,GO:0043621	membrane raft|positive regulation of tumor necrosis factor production|signaling receptor binding|anchored component of plasma membrane|protein-containing complex|protein binding|cell-cell adhesion|heterotypic cell-cell adhesion|extracellular region|positive regulation of interferon-gamma secretion|cell-cell junction|external side of plasma membrane|cytoplasmic side of plasma membrane|cell surface…	Down		0.301938	-1.13797	0.000163982	rno04514,rno04640	Cell adhesion molecules (CAMs)|Hematopoietic cell lineage	Cd2 molecule	0.00642128	-3.76888	100.733	Chr4	GeneID:24171,Genbank:XM_017592432.1,RGD:2042	117839060	1.58443	1.18157	1.22078	0.388503	0.424794	0.232164	0.288171	GO:0014069,GO:0016020,GO:0019901,GO:0030097,GO:0050900,GO:0030507,GO:0050901,GO:0031410,GO:0051015,GO:0051016,GO:0051017,GO:0065003,GO:0003779,GO:0005198,GO:0005200,GO:0005516,GO:0005856,GO:0006811,GO:0008290,GO:0032092,GO:0042803,GO:0044853,GO:0046982	postsynaptic density|membrane|protein kinase binding|hemopoiesis|leukocyte migration|spectrin binding|leukocyte tethering or rolling|cytoplasmic vesicle|actin filament binding|barbed-end actin filament capping|actin filament bundle assembly|protein-containing complex assembly|actin binding|structural molecule activity|structural constituent of cytoskeleton|calmodulin binding|cytoskeleton|ion tran…	Down	117832945	-	antisense	0	0.295692	LOC103692177	intronic
Itgb7	XR_592181.2	0	0.0011	2	rno-miR-667-5p;rno-miR-328a-5p	0.970775	0.00126868	47.1794	GeneID:25713,Genbank:XM_006242383.3,RGD:2929	1.06259	0.664651	0.774489	0.384695	0.289151	0.314019	0.408006	GO:0009986,GO:0034113,GO:0034446,GO:0034669,GO:0038023,GO:0043113,GO:0043235,GO:0050839,GO:0050900,GO:0050901,GO:0072678,GO:0003366,GO:0007160,GO:0007229	cell surface|heterotypic cell-cell adhesion|substrate adhesion-dependent cell spreading|integrin alpha4-beta7 complex|signaling receptor activity|receptor clustering|receptor complex|cell adhesion molecule binding|leukocyte migration|leukocyte tethering or rolling|T cell migration|cell-matrix adhesion involved in ameboidal cell migration|cell-matrix adhesion|integrin-mediated signaling pathway	Down		0.349372	-1.29334	0.000214	rno04151,rno04512,rno04514,rno04510,rno04810,rno04672,rno05202,rno05410,rno05412,rno05414,rno05165	PI3K-Akt signaling pathway|ECM-receptor interaction|Cell adhesion molecules (CAMs)|Focal adhesion|Regulation of actin cytoskeleton|Intestinal immune network for IgA production|Transcriptional misregulation in cancers|Hypertrophic cardiomyopathy (HCM)|Arrhythmogenic right ventricular cardiomyopathy (ARVC)|Dilated cardiomyopathy (DCM)|Human papillomavirus infection	integrin subunit beta 7	0.00789464	-3.70189	100.733	Chr4	GeneID:24171,Genbank:XM_017592432.1,RGD:2042	117839060	1.58443	1.18157	1.22078	0.388503	0.424794	0.232164	0.288171	GO:0014069,GO:0016020,GO:0019901,GO:0030097,GO:0050900,GO:0030507,GO:0050901,GO:0031410,GO:0051015,GO:0051016,GO:0051017,GO:0065003,GO:0003779,GO:0005198,GO:0005200,GO:0005516,GO:0005856,GO:0006811,GO:0008290,GO:0032092,GO:0042803,GO:0044853,GO:0046982	postsynaptic density|membrane|protein kinase binding|hemopoiesis|leukocyte migration|spectrin binding|leukocyte tethering or rolling|cytoplasmic vesicle|actin filament binding|barbed-end actin filament capping|actin filament bundle assembly|protein-containing complex assembly|actin binding|structural molecule activity|structural constituent of cytoskeleton|calmodulin binding|cytoskeleton|ion tran…	Down	117832945	-	antisense	0	0.295692	LOC103692177	intronic
Fblim1	XR_592181.2	0	0.046	1	rno-miR-298-5p	0.880359	0.0206145	357.762	GeneID:362650,Genbank:XM_008764276.2,RGD:1359551	7.22508	3.1241	4.37231	2.87669	1.60533	1.58534	0.425532	GO:0097157,GO:0001725,GO:0098609,GO:0003674,GO:0005575,GO:0005654,GO:0005925,GO:0006397,GO:0008150,GO:0030054,GO:0031005,GO:0033623,GO:0035770,GO:0000381,GO:0044212,GO:0001650,GO:0046872	pre-mRNA intronic binding|stress fiber|cell-cell adhesion|molecular_function|cellular_component|nucleoplasm|focal adhesion|mRNA processing|biological_process|cell junction|filamin binding|regulation of integrin activation|ribonucleoprotein granule|regulation of alternative mRNA splicing, via spliceosome|transcription regulatory region DNA binding|fibrillar center|metal ion binding	Down		0.31301	-1.23266	8.21325e-05			filamin binding LIM protein 1	0.0038649	-3.93809	100.733	Chr4	GeneID:24171,Genbank:XM_017592432.1,RGD:2042	117839060	1.58443	1.18157	1.22078	0.388503	0.424794	0.232164	0.288171	GO:0014069,GO:0016020,GO:0019901,GO:0030097,GO:0050900,GO:0030507,GO:0050901,GO:0031410,GO:0051015,GO:0051016,GO:0051017,GO:0065003,GO:0003779,GO:0005198,GO:0005200,GO:0005516,GO:0005856,GO:0006811,GO:0008290,GO:0032092,GO:0042803,GO:0044853,GO:0046982	postsynaptic density|membrane|protein kinase binding|hemopoiesis|leukocyte migration|spectrin binding|leukocyte tethering or rolling|cytoplasmic vesicle|actin filament binding|barbed-end actin filament capping|actin filament bundle assembly|protein-containing complex assembly|actin binding|structural molecule activity|structural constituent of cytoskeleton|calmodulin binding|cytoskeleton|ion tran…	Down	117832945	-	antisense	0	0.295692	LOC103692177	intronic
Cnn1	XR_592181.2	0	0.031	1	rno-miR-328a-5p	0.914797	0.0105801	85.5251	GeneID:65204,Genbank:NM_031747.1,RGD:621883	3.61302	3.01257	4.49021	1.38314	1.28689	0.865834	0.324966	GO:0031032,GO:1904706,GO:0003779,GO:0005516,GO:0005856	actomyosin structure organization|negative regulation of vascular smooth muscle cell proliferation|actin binding|calmodulin binding|cytoskeleton	Down		0.305426	-1.62164	1.09965e-07			calponin 1	1.76841e-05	-5.30944	100.733	Chr4	GeneID:24171,Genbank:XM_017592432.1,RGD:2042	117839060	1.58443	1.18157	1.22078	0.388503	0.424794	0.232164	0.288171	GO:0014069,GO:0016020,GO:0019901,GO:0030097,GO:0050900,GO:0030507,GO:0050901,GO:0031410,GO:0051015,GO:0051016,GO:0051017,GO:0065003,GO:0003779,GO:0005198,GO:0005200,GO:0005516,GO:0005856,GO:0006811,GO:0008290,GO:0032092,GO:0042803,GO:0044853,GO:0046982	postsynaptic density|membrane|protein kinase binding|hemopoiesis|leukocyte migration|spectrin binding|leukocyte tethering or rolling|cytoplasmic vesicle|actin filament binding|barbed-end actin filament capping|actin filament bundle assembly|protein-containing complex assembly|actin binding|structural molecule activity|structural constituent of cytoskeleton|calmodulin binding|cytoskeleton|ion tran…	Down	117832945	-	antisense	0	0.295692	LOC103692177	intronic
Chrna2	XR_592181.2	0	0.031	1	rno-miR-667-5p	0.836722	0.0378132	188.316	GeneID:170945,Genbank:NM_133420.1,RGD:621533	5.02844	6.6555	4.79575	2.10047	3.05695	2.60423	0.482812	GO:0045211,GO:0030054,GO:0005892,GO:0050877,GO:0034220,GO:0051291,GO:0007165,GO:0060079,GO:0007268,GO:0007271,GO:0007274,GO:0035094,GO:0008144,GO:0071944,GO:0042166,GO:0015464,GO:0042391,GO:0016020,GO:0005230,GO:0043005,GO:0022848,GO:0005887,GO:0045202	postsynaptic membrane|cell junction|acetylcholine-gated channel complex|nervous system process|ion transmembrane transport|protein heterooligomerization|signal transduction|excitatory postsynaptic potential|chemical synaptic transmission|synaptic transmission, cholinergic|neuromuscular synaptic transmission|response to nicotine|drug binding|cell periphery|acetylcholine binding|acetylcholine recep…	Down		0.228036	-1.05047	4.09361e-06	rno04080	Neuroactive ligand-receptor interaction	cholinergic receptor nicotinic alpha 2 subunit	0.000362602	-4.60657	100.733	Chr4	GeneID:24171,Genbank:XM_017592432.1,RGD:2042	117839060	1.58443	1.18157	1.22078	0.388503	0.424794	0.232164	0.288171	GO:0014069,GO:0016020,GO:0019901,GO:0030097,GO:0050900,GO:0030507,GO:0050901,GO:0031410,GO:0051015,GO:0051016,GO:0051017,GO:0065003,GO:0003779,GO:0005198,GO:0005200,GO:0005516,GO:0005856,GO:0006811,GO:0008290,GO:0032092,GO:0042803,GO:0044853,GO:0046982	postsynaptic density|membrane|protein kinase binding|hemopoiesis|leukocyte migration|spectrin binding|leukocyte tethering or rolling|cytoplasmic vesicle|actin filament binding|barbed-end actin filament capping|actin filament bundle assembly|protein-containing complex assembly|actin binding|structural molecule activity|structural constituent of cytoskeleton|calmodulin binding|cytoskeleton|ion tran…	Down	117832945	-	antisense	0	0.295692	LOC103692177	intronic
Lsamp	XR_592181.2	0	0.0014	2	rno-miR-30c-1-3p;rno-miR-298-5p	0.920189	0.00930048	126.555	GeneID:29561,Genbank:XM_006248339.3,RGD:71102	0.933768	0.580567	0.966285	0.29964	0.402757	0.290278	0.410563	GO:0007155,GO:0016021,GO:0031225,GO:0035641,GO:0005829,GO:0005886	cell adhesion|integral component of membrane|anchored component of membrane|locomotory exploration behavior|cytosol|plasma membrane	Down		0.282513	-1.28433	5.46572e-06			limbic system-associated membrane protein	0.000443795	-4.54607	100.733	Chr4	GeneID:24171,Genbank:XM_017592432.1,RGD:2042	117839060	1.58443	1.18157	1.22078	0.388503	0.424794	0.232164	0.288171	GO:0014069,GO:0016020,GO:0019901,GO:0030097,GO:0050900,GO:0030507,GO:0050901,GO:0031410,GO:0051015,GO:0051016,GO:0051017,GO:0065003,GO:0003779,GO:0005198,GO:0005200,GO:0005516,GO:0005856,GO:0006811,GO:0008290,GO:0032092,GO:0042803,GO:0044853,GO:0046982	postsynaptic density|membrane|protein kinase binding|hemopoiesis|leukocyte migration|spectrin binding|leukocyte tethering or rolling|cytoplasmic vesicle|actin filament binding|barbed-end actin filament capping|actin filament bundle assembly|protein-containing complex assembly|actin binding|structural molecule activity|structural constituent of cytoskeleton|calmodulin binding|cytoskeleton|ion tran…	Down	117832945	-	antisense	0	0.295692	LOC103692177	intronic
Cd8a	XR_592181.2	0	0.046	1	rno-miR-298-5p	0.924312	0.00837611	81.5911	GeneID:24930,Genbank:XM_008762976.2,RGD:2316	1.81291	2.03332	1.60293	0.924531	0.861854	0.844214	0.495346	GO:0051607,GO:0007166,GO:0009897,GO:0009986,GO:0016021,GO:0019901,GO:0042110,GO:0042803,GO:0044853,GO:0045065,GO:0002456,GO:0050850,GO:0006954	defense response to virus|cell surface receptor signaling pathway|external side of plasma membrane|cell surface|integral component of membrane|protein kinase binding|T cell activation|protein homodimerization activity|plasma membrane raft|cytotoxic T cell differentiation|T cell mediated immunity|positive regulation of calcium-mediated signaling|inflammatory response	Down		0.248245	-1.01349	4.45301e-05	rno04514,rno04640,rno04612,rno04660,rno05340	Cell adhesion molecules (CAMs)|Hematopoietic cell lineage|Antigen processing and presentation|T cell receptor signaling pathway|Primary immunodeficiency	CD8a molecule	0.00242631	-4.08262	100.733	Chr4	GeneID:24171,Genbank:XM_017592432.1,RGD:2042	117839060	1.58443	1.18157	1.22078	0.388503	0.424794	0.232164	0.288171	GO:0014069,GO:0016020,GO:0019901,GO:0030097,GO:0050900,GO:0030507,GO:0050901,GO:0031410,GO:0051015,GO:0051016,GO:0051017,GO:0065003,GO:0003779,GO:0005198,GO:0005200,GO:0005516,GO:0005856,GO:0006811,GO:0008290,GO:0032092,GO:0042803,GO:0044853,GO:0046982	postsynaptic density|membrane|protein kinase binding|hemopoiesis|leukocyte migration|spectrin binding|leukocyte tethering or rolling|cytoplasmic vesicle|actin filament binding|barbed-end actin filament capping|actin filament bundle assembly|protein-containing complex assembly|actin binding|structural molecule activity|structural constituent of cytoskeleton|calmodulin binding|cytoskeleton|ion tran…	Down	117832945	-	antisense	0	0.295692	LOC103692177	intronic
Phykpl	XR_592181.2	0	0.016	1	rno-miR-874-3p	0.924716	0.00828823	146.444	GeneID:100169747,Genbank:XM_008767650.2,RGD:2293818	4.3347	1.75154	2.42262	0.649962	0.616346	0.704353	0.240361	GO:0030170,GO:0042802,GO:0005739,GO:0008453,GO:0008483	pyridoxal phosphate binding|identical protein binding|mitochondrion|alanine-glyoxylate transaminase activity|transaminase activity	Down		0.330643	-2.05673	4.95924e-10	rno00310	Lysine degradation	5-phosphohydroxy-L-lysine phospho-lyase	1.5499e-07	-6.22039	100.733	Chr4	GeneID:24171,Genbank:XM_017592432.1,RGD:2042	117839060	1.58443	1.18157	1.22078	0.388503	0.424794	0.232164	0.288171	GO:0014069,GO:0016020,GO:0019901,GO:0030097,GO:0050900,GO:0030507,GO:0050901,GO:0031410,GO:0051015,GO:0051016,GO:0051017,GO:0065003,GO:0003779,GO:0005198,GO:0005200,GO:0005516,GO:0005856,GO:0006811,GO:0008290,GO:0032092,GO:0042803,GO:0044853,GO:0046982	postsynaptic density|membrane|protein kinase binding|hemopoiesis|leukocyte migration|spectrin binding|leukocyte tethering or rolling|cytoplasmic vesicle|actin filament binding|barbed-end actin filament capping|actin filament bundle assembly|protein-containing complex assembly|actin binding|structural molecule activity|structural constituent of cytoskeleton|calmodulin binding|cytoskeleton|ion tran…	Down	117832945	-	antisense	0	0.295692	LOC103692177	intronic
Col8a1	XR_592181.2	0	0.00077	2	rno-miR-328a-5p;rno-miR-874-3p	0.965103	0.00180545	165.068	GeneID:304021,Genbank:XM_017598011.1,RGD:1309361	5.7362	2.69724	3.98407	0.661828	0.802956	0.632777	0.174381	GO:0031012,GO:0035987,GO:0048593,GO:0050673,GO:0005581,GO:0005615,GO:0010811	extracellular matrix|endodermal cell differentiation|camera-type eye morphogenesis|epithelial cell proliferation|collagen trimer|extracellular space|positive regulation of cell-substrate adhesion	Down		0.29947	-2.51969	3.96823e-17			collagen, type VIII, alpha 1	9.38996e-14	-8.41383	100.733	Chr4	GeneID:24171,Genbank:XM_017592432.1,RGD:2042	117839060	1.58443	1.18157	1.22078	0.388503	0.424794	0.232164	0.288171	GO:0014069,GO:0016020,GO:0019901,GO:0030097,GO:0050900,GO:0030507,GO:0050901,GO:0031410,GO:0051015,GO:0051016,GO:0051017,GO:0065003,GO:0003779,GO:0005198,GO:0005200,GO:0005516,GO:0005856,GO:0006811,GO:0008290,GO:0032092,GO:0042803,GO:0044853,GO:0046982	postsynaptic density|membrane|protein kinase binding|hemopoiesis|leukocyte migration|spectrin binding|leukocyte tethering or rolling|cytoplasmic vesicle|actin filament binding|barbed-end actin filament capping|actin filament bundle assembly|protein-containing complex assembly|actin binding|structural molecule activity|structural constituent of cytoskeleton|calmodulin binding|cytoskeleton|ion tran…	Down	117832945	-	antisense	0	0.295692	LOC103692177	intronic
NEWGENE_1305560	TCONS_00009794	0.0006	0.027	1	rno-miR-466b-3p	0.825591	0.0429751	70.7396	GeneID:103690221,Genbank:XM_017596835.1,RGD:9171458	0.120119	0.166583	0.123044	0.222243	0.347529	0.249443	2.04367	GO:0005622,GO:0014065,GO:0048812	intracellular|phosphatidylinositol 3-kinase signaling|neuron projection morphogenesis	Up		0.315588	1.03117	0.00108524			neuronal tyrosine-phosphorylated phosphoinositide-3-kinase adaptor 2	0.0272998	3.26744	59.3896	Chr11		80090113	0.161875	0.198826	0.0720994	2.06357	3.90716	0.093301	14.8196			Up	80081631	-			1.03086
Spock2	TCONS_00009794	0.0005	0.023	1	rno-miR-466b-3p	0.884542	0.0192263	333.958	GeneID:361840,Genbank:XM_006256419.3,RGD:1308568	2.25014	2.76887	1.8797	5.89746	6.27697	3.9408	2.39394	GO:0007165,GO:0010811,GO:0019800,GO:0030198,GO:0050840,GO:1990830,GO:0005509,GO:0005539,GO:0005578	signal transduction|positive regulation of cell-substrate adhesion|peptide cross-linking via chondroitin 4-sulfate glycosaminoglycan|extracellular matrix organization|extracellular matrix binding|cellular response to leukemia inhibitory factor|calcium ion binding|glycosaminoglycan binding|proteinaceous extracellular matrix	Up		0.220389	1.25939	1.10112e-08			sparc/osteonectin, cwcv and kazal-like domains proteoglycan (testican) 2	2.60558e-06	5.71437	59.3896	Chr11		80090113	0.161875	0.198826	0.0720994	2.06357	3.90716	0.093301	14.8196			Up	80081631	-			1.03086
NEWGENE_1305560	TCONS_00009744	0	0.036	1	rno-miR-466b-3p	0.951006	0.00354178	70.7396	GeneID:103690221,Genbank:XM_017596835.1,RGD:9171458	0.120119	0.166583	0.123044	0.222243	0.347529	0.249443	2.04367	GO:0005622,GO:0014065,GO:0048812	intracellular|phosphatidylinositol 3-kinase signaling|neuron projection morphogenesis	Up		0.315588	1.03117	0.00108524			neuronal tyrosine-phosphorylated phosphoinositide-3-kinase adaptor 2	0.0272998	3.26744	45.0047	Chr11		73518755	0.780696	0.326582	0.3635	1.64444	3.23252	1.71423	5.1416			Up	73514561	-			0.511246
Spock2	TCONS_00009744	0	0.031	1	rno-miR-466b-3p	0.881491	0.0202345	333.958	GeneID:361840,Genbank:XM_006256419.3,RGD:1308568	2.25014	2.76887	1.8797	5.89746	6.27697	3.9408	2.39394	GO:0007165,GO:0010811,GO:0019800,GO:0030198,GO:0050840,GO:1990830,GO:0005509,GO:0005539,GO:0005578	signal transduction|positive regulation of cell-substrate adhesion|peptide cross-linking via chondroitin 4-sulfate glycosaminoglycan|extracellular matrix organization|extracellular matrix binding|cellular response to leukemia inhibitory factor|calcium ion binding|glycosaminoglycan binding|proteinaceous extracellular matrix	Up		0.220389	1.25939	1.10112e-08			sparc/osteonectin, cwcv and kazal-like domains proteoglycan (testican) 2	2.60558e-06	5.71437	45.0047	Chr11		73518755	0.780696	0.326582	0.3635	1.64444	3.23252	1.71423	5.1416			Up	73514561	-			0.511246
Tmem178b	TCONS_00009744	0	0.00021	2	rno-miR-466c-3p;rno-miR-466b-3p	0.813082	0.049142	79.5011	GeneID:679651,Genbank:NM_001195277.1,RGD:1585938	0.159218	0.179852	0.287358	0.435985	0.457587	0.411669	2.12171			Up		0.311206	1.08522	0.000488181			transmembrane protein 178B	0.0148363	3.48716	45.0047	Chr11		73518755	0.780696	0.326582	0.3635	1.64444	3.23252	1.71423	5.1416			Up	73514561	-			0.511246
NEWGENE_1305560	TCONS_00002745	0	0.045	1	rno-miR-532-3p	0.887737	0.0181971	70.7396	GeneID:103690221,Genbank:XM_017596835.1,RGD:9171458	0.120119	0.166583	0.123044	0.222243	0.347529	0.249443	2.04367	GO:0005622,GO:0014065,GO:0048812	intracellular|phosphatidylinositol 3-kinase signaling|neuron projection morphogenesis	Up		0.315588	1.03117	0.00108524			neuronal tyrosine-phosphorylated phosphoinositide-3-kinase adaptor 2	0.0272998	3.26744	8194.46	Chr1	GeneID:310926,Genbank:NM_001025002.1,RGD:1560890	11970487	0.343921	8.66764	0.526762	766.297	980.597	318.709	214.995			Up	11905540	-	sense	0	1.3128	XLOC_001189	intronic
Tspan4	TCONS_00002745	0	0.02	1	rno-miR-92b-5p	0.819939	0.0457142	132.467	GeneID:293627,Genbank:NM_001013070.1,RGD:1305810	1.17138	1.04791	1.0235	2.57752	3.77488	3.55569	3.14478	GO:0005887,GO:0007166,GO:0031982,GO:0065003,GO:0003823,GO:0005178,GO:0005886	integral component of plasma membrane|cell surface receptor signaling pathway|vesicle|protein-containing complex assembly|antigen binding|integrin binding|plasma membrane	Up		0.242261	1.65296	8.91261e-12			tetraspanin 4	4.21796e-09	6.82305	8194.46	Chr1	GeneID:310926,Genbank:NM_001025002.1,RGD:1560890	11970487	0.343921	8.66764	0.526762	766.297	980.597	318.709	214.995			Up	11905540	-	sense	0	1.3128	XLOC_001189	intronic
Spock2	TCONS_00007366	0.0003	0.046	1	rno-miR-466b-3p	0.938165	0.0056172	333.958	GeneID:361840,Genbank:XM_006256419.3,RGD:1308568	2.25014	2.76887	1.8797	5.89746	6.27697	3.9408	2.39394	GO:0007165,GO:0010811,GO:0019800,GO:0030198,GO:0050840,GO:1990830,GO:0005509,GO:0005539,GO:0005578	signal transduction|positive regulation of cell-substrate adhesion|peptide cross-linking via chondroitin 4-sulfate glycosaminoglycan|extracellular matrix organization|extracellular matrix binding|cellular response to leukemia inhibitory factor|calcium ion binding|glycosaminoglycan binding|proteinaceous extracellular matrix	Up		0.220389	1.25939	1.10112e-08			sparc/osteonectin, cwcv and kazal-like domains proteoglycan (testican) 2	2.60558e-06	5.71437	712.802	Chr10	GeneID:24522,Genbank:XM_008767660.2,RGD:2967	36602550	4.16529	3.47944	2.547	8.49978	6.94196	5.33767	2.26655	GO:0006355,GO:0003676,GO:0003677,GO:0007576,GO:0003700,GO:0005622,GO:0005634,GO:0046872,GO:0051593,GO:0005730,GO:0005829,GO:0000122,GO:0001666,GO:0006351,GO:0001822	regulation of transcription, DNA-templated|nucleic acid binding|DNA binding|nucleolar fragmentation|DNA binding transcription factor activity|intracellular|nucleus|metal ion binding|response to folic acid|nucleolus|cytosol|negative regulation of transcription by RNA polymerase II|response to hypoxia|transcription, DNA-templated|kidney development	Up	36561962	-	antisense	0	0.232441	XLOC_003175	intronic
Rnase11	TCONS_00007366	0	0.00051	2	rno-miR-298-5p;rno-miR-3557-3p	0.853619	0.0305729	12.1907	GeneID:497651,Genbank:XM_008770562.2,RGD:1359723	0.0119096	0.0300545	0.042989	0.478986	0.142877	0.0711725	8.16493	GO:0004540,GO:0090305,GO:0003676,GO:0004519	ribonuclease activity|nucleic acid phosphodiester bond hydrolysis|nucleic acid binding|endonuclease activity	Up		0.980239	3.02944	0.00199812			ribonuclease A family member 11	0.0432639	3.09051	712.802	Chr10	GeneID:24522,Genbank:XM_008767660.2,RGD:2967	36602550	4.16529	3.47944	2.547	8.49978	6.94196	5.33767	2.26655	GO:0006355,GO:0003676,GO:0003677,GO:0007576,GO:0003700,GO:0005622,GO:0005634,GO:0046872,GO:0051593,GO:0005730,GO:0005829,GO:0000122,GO:0001666,GO:0006351,GO:0001822	regulation of transcription, DNA-templated|nucleic acid binding|DNA binding|nucleolar fragmentation|DNA binding transcription factor activity|intracellular|nucleus|metal ion binding|response to folic acid|nucleolus|cytosol|negative regulation of transcription by RNA polymerase II|response to hypoxia|transcription, DNA-templated|kidney development	Up	36561962	-	antisense	0	0.232441	XLOC_003175	intronic
Dlgap3	TCONS_00002728	0.0003	0.00068	4	rno-miR-5132-5p;rno-miR-1199-3p;rno-miR-328a-5p;rno-miR-1247-5p	0.905542	0.0129622	28.571	GeneID:286923,Genbank:NM_173138.4,RGD:708349	0.0766833	0.0358361	0.0999547	0.481207	0.330241	0.276414	5.2649	GO:0065003,GO:0005886,GO:0097110,GO:0014069,GO:0017146,GO:0019904,GO:0023052,GO:0030054,GO:0030165,GO:0032947,GO:0043025,GO:0043197,GO:0045202,GO:0001540,GO:0045211,GO:0005515	protein-containing complex assembly|plasma membrane|scaffold protein binding|postsynaptic density|NMDA selective glutamate receptor complex|protein domain specific binding|signaling|cell junction|PDZ domain binding|protein-containing complex scaffold activity|neuronal cell body|dendritic spine|synapse|amyloid-beta binding|postsynaptic membrane|protein binding	Up		0.526552	2.39641	5.33584e-06			DLG associated protein 3	0.000437539	4.55113	934.743	Chr1	GeneID:310926,Genbank:NM_001025002.1,RGD:1560890	11967082	2.56863	1.64766	2.06882	19.4584	5.51205	8.33978	5.89788			Up	11860494	-	sense	0	0.462242	XLOC_001189	exonic
Id1	TCONS_00002728	0	0.0034	2	rno-miR-345-3p;rno-miR-5132-5p	0.903962	0.013392	678.374	GeneID:25261,Genbank:XM_006235267.3,RGD:2858	11.1062	9.11555	8.25237	23.9797	18.168	18.6075	2.19648	GO:0005634,GO:0005654,GO:0005737,GO:0005794,GO:0030182,GO:0005813,GO:0030509,GO:0006351,GO:0031648,GO:0032091,GO:0032233,GO:0032963,GO:0045892,GO:0036164,GO:0042803,GO:0046677,GO:0043066,GO:0047485,GO:0050679,GO:0050774,GO:0051726,GO:0000122,GO:0060425,GO:0060426,GO:0001085,GO:0070628,GO:0001191,GO:0001886,GO:0003700,GO:0005515,GO:0007420,GO:0007507,GO:0007623,GO:0008022,GO:0008134,GO:0010628,GO:…	nucleus|nucleoplasm|cytoplasm|Golgi apparatus|neuron differentiation|centrosome|BMP signaling pathway|transcription, DNA-templated|protein destabilization|negative regulation of protein binding|positive regulation of actin filament bundle assembly|collagen metabolic process|negative regulation of transcription, DNA-templated|cell-abiotic substrate adhesion|protein homodimerization activity|respon…	Up	bHLH	0.149456	1.1352	3.06541e-14	rno04015,rno04350,rno04390,rno04550	Rap1 signaling pathway|TGF-beta signaling pathway|Hippo signaling pathway|Signaling pathways regulating pluripotency of stem cells	inhibitor of DNA binding 1, HLH protein	2.90667e-11	7.59553	934.743	Chr1	GeneID:310926,Genbank:NM_001025002.1,RGD:1560890	11967082	2.56863	1.64766	2.06882	19.4584	5.51205	8.33978	5.89788			Up	11860494	-	sense	0	0.462242	XLOC_001189	exonic
Dlgap3	TCONS_00032144	0	0.047	1	rno-miR-296-3p	0.977533	0.000751484	28.571	GeneID:286923,Genbank:NM_173138.4,RGD:708349	0.0766833	0.0358361	0.0999547	0.481207	0.330241	0.276414	5.2649	GO:0065003,GO:0005886,GO:0097110,GO:0014069,GO:0017146,GO:0019904,GO:0023052,GO:0030054,GO:0030165,GO:0032947,GO:0043025,GO:0043197,GO:0045202,GO:0001540,GO:0045211,GO:0005515	protein-containing complex assembly|plasma membrane|scaffold protein binding|postsynaptic density|NMDA selective glutamate receptor complex|protein domain specific binding|signaling|cell junction|PDZ domain binding|protein-containing complex scaffold activity|neuronal cell body|dendritic spine|synapse|amyloid-beta binding|postsynaptic membrane|protein binding	Up		0.526552	2.39641	5.33584e-06			DLG associated protein 3	0.000437539	4.55113	33.2417	Chr5	GeneID:297879,Genbank:XM_006238922.2,RGD:1306498	146999068	0.201898	0.370364	0.244139	2.18454	1.24969	1.15025	5.99641	GO:0003676	nucleic acid binding	Up	146993602	+	antisense	8152	0.56094	XLOC_014055	upstream
Unc5d	TCONS_00032144	0	0.018	1	rno-miR-296-3p	0.962497	0.00208336	239.642	GeneID:306534,Genbank:XM_017600136.1,RGD:1309245	0.670002	0.928027	0.563699	1.68119	1.29704	1.33323	2.0435	GO:0007411,GO:0009986,GO:0016021,GO:0021859,GO:0038007,GO:0098742,GO:2001222,GO:0005042,GO:0005886,GO:0006915	axon guidance|cell surface|integral component of membrane|pyramidal neuron differentiation|netrin-activated signaling pathway|cell-cell adhesion via plasma-membrane adhesion molecules|regulation of neuron migration|netrin receptor activity|plasma membrane|apoptotic process	Up		0.221177	1.03104	3.13731e-06	rno04360	Axon guidance	unc-5 netrin receptor D	0.000295264	4.66162	33.2417	Chr5	GeneID:297879,Genbank:XM_006238922.2,RGD:1306498	146999068	0.201898	0.370364	0.244139	2.18454	1.24969	1.15025	5.99641	GO:0003676	nucleic acid binding	Up	146993602	+	antisense	8152	0.56094	XLOC_014055	upstream
Id1	TCONS_00032144	0	0.01	1	rno-miR-296-3p	0.969231	0.00140551	678.374	GeneID:25261,Genbank:XM_006235267.3,RGD:2858	11.1062	9.11555	8.25237	23.9797	18.168	18.6075	2.19648	GO:0005634,GO:0005654,GO:0005737,GO:0005794,GO:0030182,GO:0005813,GO:0030509,GO:0006351,GO:0031648,GO:0032091,GO:0032233,GO:0032963,GO:0045892,GO:0036164,GO:0042803,GO:0046677,GO:0043066,GO:0047485,GO:0050679,GO:0050774,GO:0051726,GO:0000122,GO:0060425,GO:0060426,GO:0001085,GO:0070628,GO:0001191,GO:0001886,GO:0003700,GO:0005515,GO:0007420,GO:0007507,GO:0007623,GO:0008022,GO:0008134,GO:0010628,GO:…	nucleus|nucleoplasm|cytoplasm|Golgi apparatus|neuron differentiation|centrosome|BMP signaling pathway|transcription, DNA-templated|protein destabilization|negative regulation of protein binding|positive regulation of actin filament bundle assembly|collagen metabolic process|negative regulation of transcription, DNA-templated|cell-abiotic substrate adhesion|protein homodimerization activity|respon…	Up	bHLH	0.149456	1.1352	3.06541e-14	rno04015,rno04350,rno04390,rno04550	Rap1 signaling pathway|TGF-beta signaling pathway|Hippo signaling pathway|Signaling pathways regulating pluripotency of stem cells	inhibitor of DNA binding 1, HLH protein	2.90667e-11	7.59553	33.2417	Chr5	GeneID:297879,Genbank:XM_006238922.2,RGD:1306498	146999068	0.201898	0.370364	0.244139	2.18454	1.24969	1.15025	5.99641	GO:0003676	nucleic acid binding	Up	146993602	+	antisense	8152	0.56094	XLOC_014055	upstream
Dlgap3	TCONS_00039732	0	0.01	2	rno-miR-296-3p;rno-miR-6318	0.923781	0.00849266	28.571	GeneID:286923,Genbank:NM_173138.4,RGD:708349	0.0766833	0.0358361	0.0999547	0.481207	0.330241	0.276414	5.2649	GO:0065003,GO:0005886,GO:0097110,GO:0014069,GO:0017146,GO:0019904,GO:0023052,GO:0030054,GO:0030165,GO:0032947,GO:0043025,GO:0043197,GO:0045202,GO:0001540,GO:0045211,GO:0005515	protein-containing complex assembly|plasma membrane|scaffold protein binding|postsynaptic density|NMDA selective glutamate receptor complex|protein domain specific binding|signaling|cell junction|PDZ domain binding|protein-containing complex scaffold activity|neuronal cell body|dendritic spine|synapse|amyloid-beta binding|postsynaptic membrane|protein binding	Up		0.526552	2.39641	5.33584e-06			DLG associated protein 3	0.000437539	4.55113	451.741	Chr8	GeneID:24546,Genbank:NM_022667.2,RGD:3051	111579142	4.15121	4.01097	3.10184	9.44589	6.37272	4.94901	2.02354	GO:0006811,GO:0015132,GO:0015347,GO:0015732,GO:0016021,GO:0043252,GO:0055085,GO:0005215,GO:0005886,GO:0005887	ion transport|prostaglandin transmembrane transporter activity|sodium-independent organic anion transmembrane transporter activity|prostaglandin transport|integral component of membrane|sodium-independent organic anion transport|transmembrane transport|transporter activity|plasma membrane|integral component of plasma membrane	Up	111526856	+	sense	0	0.280547	XLOC_017399	exonic
Id1	TCONS_00039732	0	0.036	1	rno-miR-296-3p	0.916995	0.0100488	678.374	GeneID:25261,Genbank:XM_006235267.3,RGD:2858	11.1062	9.11555	8.25237	23.9797	18.168	18.6075	2.19648	GO:0005634,GO:0005654,GO:0005737,GO:0005794,GO:0030182,GO:0005813,GO:0030509,GO:0006351,GO:0031648,GO:0032091,GO:0032233,GO:0032963,GO:0045892,GO:0036164,GO:0042803,GO:0046677,GO:0043066,GO:0047485,GO:0050679,GO:0050774,GO:0051726,GO:0000122,GO:0060425,GO:0060426,GO:0001085,GO:0070628,GO:0001191,GO:0001886,GO:0003700,GO:0005515,GO:0007420,GO:0007507,GO:0007623,GO:0008022,GO:0008134,GO:0010628,GO:…	nucleus|nucleoplasm|cytoplasm|Golgi apparatus|neuron differentiation|centrosome|BMP signaling pathway|transcription, DNA-templated|protein destabilization|negative regulation of protein binding|positive regulation of actin filament bundle assembly|collagen metabolic process|negative regulation of transcription, DNA-templated|cell-abiotic substrate adhesion|protein homodimerization activity|respon…	Up	bHLH	0.149456	1.1352	3.06541e-14	rno04015,rno04350,rno04390,rno04550	Rap1 signaling pathway|TGF-beta signaling pathway|Hippo signaling pathway|Signaling pathways regulating pluripotency of stem cells	inhibitor of DNA binding 1, HLH protein	2.90667e-11	7.59553	451.741	Chr8	GeneID:24546,Genbank:NM_022667.2,RGD:3051	111579142	4.15121	4.01097	3.10184	9.44589	6.37272	4.94901	2.02354	GO:0006811,GO:0015132,GO:0015347,GO:0015732,GO:0016021,GO:0043252,GO:0055085,GO:0005215,GO:0005886,GO:0005887	ion transport|prostaglandin transmembrane transporter activity|sodium-independent organic anion transmembrane transporter activity|prostaglandin transport|integral component of membrane|sodium-independent organic anion transport|transmembrane transport|transporter activity|plasma membrane|integral component of plasma membrane	Up	111526856	+	sense	0	0.280547	XLOC_017399	exonic
Rnase11	TCONS_00039732	0	0.045	1	rno-miR-298-5p	0.954157	0.00310419	12.1907	GeneID:497651,Genbank:XM_008770562.2,RGD:1359723	0.0119096	0.0300545	0.042989	0.478986	0.142877	0.0711725	8.16493	GO:0004540,GO:0090305,GO:0003676,GO:0004519	ribonuclease activity|nucleic acid phosphodiester bond hydrolysis|nucleic acid binding|endonuclease activity	Up		0.980239	3.02944	0.00199812			ribonuclease A family member 11	0.0432639	3.09051	451.741	Chr8	GeneID:24546,Genbank:NM_022667.2,RGD:3051	111579142	4.15121	4.01097	3.10184	9.44589	6.37272	4.94901	2.02354	GO:0006811,GO:0015132,GO:0015347,GO:0015732,GO:0016021,GO:0043252,GO:0055085,GO:0005215,GO:0005886,GO:0005887	ion transport|prostaglandin transmembrane transporter activity|sodium-independent organic anion transmembrane transporter activity|prostaglandin transport|integral component of membrane|sodium-independent organic anion transport|transmembrane transport|transporter activity|plasma membrane|integral component of plasma membrane	Up	111526856	+	sense	0	0.280547	XLOC_017399	exonic
Slit1	TCONS_00025583	0.0003	0.017	1	rno-miR-23a-5p	0.967985	0.001521	224.586	GeneID:65047,Genbank:NM_022953.2,RGD:69307	2.294	3.96859	2.41384	0.807427	0.535237	0.517326	0.219215	GO:0050919,GO:0033563,GO:0021510,GO:0005615,GO:0051964,GO:0043395,GO:0021772,GO:0048495,GO:0021834,GO:0005622,GO:0007097,GO:0022028,GO:0007409,GO:0048812,GO:0048843,GO:0022029,GO:0007411,GO:0048846,GO:0031290,GO:0007420,GO:0005509,GO:0008045,GO:0005515,GO:0005578	negative chemotaxis|dorsal/ventral axon guidance|spinal cord development|extracellular space|negative regulation of synapse assembly|heparan sulfate proteoglycan binding|olfactory bulb development|Roundabout binding|chemorepulsion involved in embryonic olfactory bulb interneuron precursor migration|intracellular|nuclear migration|tangential migration from the subventricular zone to the olfactory …	Down		0.283113	-2.18958	1.04272e-14	rno04360	Axon guidance	slit guidance ligand 1	1.07948e-11	-7.73393	7.05152	Chr3		18547100	0.816738	2.15504	1.59282	5.88821e-14	0.00202363	2.5199e-12	0.0132251			Down	18501966	+			1.66959
Cdh22	TCONS_00025583	0.0002	0.013	1	rno-miR-23a-5p	0.873464	0.0230039	10.6606	GeneID:29182,Genbank:NM_019161.2,RGD:2321	0.126917	0.125601	0.107793	0.025554	0.0275584	0.019121	0.205464	GO:0016339,GO:0005886,GO:0016342,GO:0034332,GO:0005913,GO:0007043,GO:0007156,GO:0007275,GO:0042803,GO:0007420,GO:0044331,GO:0045296,GO:0008092,GO:0009986,GO:0000902,GO:0016021,GO:0005509	calcium-dependent cell-cell adhesion via plasma membrane cell adhesion molecules|plasma membrane|catenin complex|adherens junction organization|cell-cell adherens junction|cell-cell junction assembly|homophilic cell adhesion via plasma membrane adhesion molecules|multicellular organism development|protein homodimerization activity|brain development|cell-cell adhesion mediated by cadherin|cadherin…	Down		0.714467	-2.28304	0.00139613			cadherin 22	0.0334667	-3.19545	7.05152	Chr3		18547100	0.816738	2.15504	1.59282	5.88821e-14	0.00202363	2.5199e-12	0.0132251			Down	18501966	+			1.66959
Slc16a3	TCONS_00025583	0.0002	0.016	1	rno-miR-23a-5p	0.983862	0.000388533	109.369	GeneID:80878,Genbank:XM_006247931.3,RGD:620603	0.981458	1.34514	1.1529	0.514045	0.538749	0.462288	0.444793	GO:0005887,GO:0008028,GO:0015129,GO:0015293,GO:0015718,GO:0016021,GO:0031965,GO:0035879,GO:0005215,GO:0005886	integral component of plasma membrane|monocarboxylic acid transmembrane transporter activity|lactate transmembrane transporter activity|symporter activity|monocarboxylic acid transport|integral component of membrane|nuclear membrane|plasma membrane lactate transport|transporter activity|plasma membrane	Down		0.242147	-1.1688	1.38746e-06	rno05230	Central carbon metabolism in cancer	solute carrier family 16 member 3	0.000150208	-4.8268	7.05152	Chr3		18547100	0.816738	2.15504	1.59282	5.88821e-14	0.00202363	2.5199e-12	0.0132251			Down	18501966	+			1.66959
Fam189a2	TCONS_00025583	0.0001	0.0052	1	rno-miR-23a-5p	0.8202	0.0455857	60.4723	GeneID:309415,Genbank:XM_219909.9,RGD:1307524	1.36536	1.32647	1.77007	0.839246	0.567889	0.410439	0.415768	GO:0016021	integral component of membrane	Down		0.355336	-1.26615	0.0003663			family with sequence similarity 189, member A2	0.0119909	-3.56324	7.05152	Chr3		18547100	0.816738	2.15504	1.59282	5.88821e-14	0.00202363	2.5199e-12	0.0132251			Down	18501966	+			1.66959
Synpo2	TCONS_00025583	0.0001	0.0092	1	rno-miR-23a-5p	0.883302	0.019633	354.862	GeneID:499702,Genbank:XM_017591045.1,RGD:1564779	4.02767	4.04199	4.40377	2.01983	1.96216	1.50336	0.450017	GO:0071889,GO:0030335,GO:0001725,GO:0099023,GO:0031005,GO:0003779,GO:2000298,GO:0032233,GO:0005634,GO:0005829,GO:0005925,GO:0043231,GO:0015629,GO:0051371,GO:0030018,GO:0000045,GO:0051393	14-3-3 protein binding|positive regulation of cell migration|stress fiber|tethering complex|filamin binding|actin binding|regulation of Rho-dependent protein serine/threonine kinase activity|positive regulation of actin filament bundle assembly|nucleus|cytosol|focal adhesion|intracellular membrane-bounded organelle|actin cytoskeleton|muscle alpha-actinin binding|Z disc|autophagosome assembly|alph…	Down		0.160354	-1.15195	6.78103e-13			synaptopodin 2	4.32004e-10	-7.18378	7.05152	Chr3		18547100	0.816738	2.15504	1.59282	5.88821e-14	0.00202363	2.5199e-12	0.0132251			Down	18501966	+			1.66959
Slit1	TCONS_00023514	0.0001	0.017	1	rno-miR-328a-5p	0.945251	0.0044141	224.586	GeneID:65047,Genbank:NM_022953.2,RGD:69307	2.294	3.96859	2.41384	0.807427	0.535237	0.517326	0.219215	GO:0050919,GO:0033563,GO:0021510,GO:0005615,GO:0051964,GO:0043395,GO:0021772,GO:0048495,GO:0021834,GO:0005622,GO:0007097,GO:0022028,GO:0007409,GO:0048812,GO:0048843,GO:0022029,GO:0007411,GO:0048846,GO:0031290,GO:0007420,GO:0005509,GO:0008045,GO:0005515,GO:0005578	negative chemotaxis|dorsal/ventral axon guidance|spinal cord development|extracellular space|negative regulation of synapse assembly|heparan sulfate proteoglycan binding|olfactory bulb development|Roundabout binding|chemorepulsion involved in embryonic olfactory bulb interneuron precursor migration|intracellular|nuclear migration|tangential migration from the subventricular zone to the olfactory …	Down		0.283113	-2.18958	1.04272e-14	rno04360	Axon guidance	slit guidance ligand 1	1.07948e-11	-7.73393	9.32581	Chr2	GeneID:311013,Genbank:NM_001047887.1,RGD:1307640	230176872	0.424262	2.12803	1.31931	0.002413	8.95097e-05	0.00157016	0.00999849			Down	230171477	-	antisense	0	1.68511	XLOC_010406	intronic
Wnk2	TCONS_00023514	0.0002	0.045	1	rno-miR-328a-5p	0.825052	0.0432331	39.8079	GeneID:306811,Genbank:XM_006253715.3,RGD:1307284	0.13238	0.153115	0.136881	0.0519197	0.0839881	0.0353175	0.41347	GO:2000651,GO:0005737,GO:0005829,GO:0006468,GO:0008285,GO:0032414,GO:0035556,GO:0046777,GO:0050801,GO:0070373,GO:0004674,GO:0090263,GO:0005524	positive regulation of sodium ion transmembrane transporter activity|cytoplasm|cytosol|protein phosphorylation|negative regulation of cell proliferation|positive regulation of ion transmembrane transporter activity|intracellular signal transduction|protein autophosphorylation|ion homeostasis|negative regulation of ERK1 and ERK2 cascade|protein serine/threonine kinase activity|positive regulation …	Down		0.411203	-1.27414	0.00194451			WNK lysine deficient protein kinase 2	0.0424919	-3.09858	9.32581	Chr2	GeneID:311013,Genbank:NM_001047887.1,RGD:1307640	230176872	0.424262	2.12803	1.31931	0.002413	8.95097e-05	0.00157016	0.00999849			Down	230171477	-	antisense	0	1.68511	XLOC_010406	intronic
Slc16a3	TCONS_00023514	0.0001	0.016	1	rno-miR-328a-5p	0.939845	0.00531916	109.369	GeneID:80878,Genbank:XM_006247931.3,RGD:620603	0.981458	1.34514	1.1529	0.514045	0.538749	0.462288	0.444793	GO:0005887,GO:0008028,GO:0015129,GO:0015293,GO:0015718,GO:0016021,GO:0031965,GO:0035879,GO:0005215,GO:0005886	integral component of plasma membrane|monocarboxylic acid transmembrane transporter activity|lactate transmembrane transporter activity|symporter activity|monocarboxylic acid transport|integral component of membrane|nuclear membrane|plasma membrane lactate transport|transporter activity|plasma membrane	Down		0.242147	-1.1688	1.38746e-06	rno05230	Central carbon metabolism in cancer	solute carrier family 16 member 3	0.000150208	-4.8268	9.32581	Chr2	GeneID:311013,Genbank:NM_001047887.1,RGD:1307640	230176872	0.424262	2.12803	1.31931	0.002413	8.95097e-05	0.00157016	0.00999849			Down	230171477	-	antisense	0	1.68511	XLOC_010406	intronic
Acot5	TCONS_00023514	0	0.0013	1	rno-miR-328a-5p	0.93268	0.00664542	31.6225	GeneID:503049,Genbank:NM_001079709.1,RGD:1565917	0.864546	1.47527	1.00308	0.0845491	0.455904	0.33741	0.26835	GO:0005829,GO:0006631,GO:0006637,GO:0032788,GO:0032789,GO:0047617,GO:0000038,GO:0001676,GO:0005737	cytosol|fatty acid metabolic process|acyl-CoA metabolic process|saturated monocarboxylic acid metabolic process|unsaturated monocarboxylic acid metabolic process|acyl-CoA hydrolase activity|very long-chain fatty acid metabolic process|long-chain fatty acid metabolic process|cytoplasm	Down		0.57966	-1.89781	0.00106033	rno00062,rno01040	Fatty acid elongation|Biosynthesis of unsaturated fatty acids	acyl-CoA thioesterase 5	0.0269349	-3.27401	9.32581	Chr2	GeneID:311013,Genbank:NM_001047887.1,RGD:1307640	230176872	0.424262	2.12803	1.31931	0.002413	8.95097e-05	0.00157016	0.00999849			Down	230171477	-	antisense	0	1.68511	XLOC_010406	intronic
Slc16a3	XR_357970.3	0	0.012	2	rno-miR-328a-5p;rno-miR-346	0.850183	0.0319863	109.369	GeneID:80878,Genbank:XM_006247931.3,RGD:620603	0.981458	1.34514	1.1529	0.514045	0.538749	0.462288	0.444793	GO:0005887,GO:0008028,GO:0015129,GO:0015293,GO:0015718,GO:0016021,GO:0031965,GO:0035879,GO:0005215,GO:0005886	integral component of plasma membrane|monocarboxylic acid transmembrane transporter activity|lactate transmembrane transporter activity|symporter activity|monocarboxylic acid transport|integral component of membrane|nuclear membrane|plasma membrane lactate transport|transporter activity|plasma membrane	Down		0.242147	-1.1688	1.38746e-06	rno05230	Central carbon metabolism in cancer	solute carrier family 16 member 3	0.000150208	-4.8268	134.051	Chr10	GeneID:102549836,Genbank:XM_017597735.1,RGD:7734651	101503079	1.3681	1.03442	1.28794	0.381851	0.550998	0.292474	0.364994			Down	101493136	-	sense	51086	0.300022	LOC102549521	downstream
Scn5a	XR_357970.3	0	0.0054	3	rno-miR-328a-5p;rno-miR-346;rno-miR-324-3p	0.983821	0.00039054	16.2447	GeneID:25665,Genbank:XM_017595481.1,RGD:3637	0.134663	0.12199	0.126194	0.0177282	0.0430171	0.0132652	0.19661	GO:0086060,GO:0086061,GO:0086062,GO:0086063,GO:0086067,GO:0005248,GO:0005261,GO:0005515,GO:0005516,GO:0005622,GO:0014704,GO:0005783,GO:0005886,GO:0014894,GO:0016021,GO:0016328,GO:0030506,GO:0017134,GO:0031625,GO:0019228,GO:0034706,GO:0034765,GO:0035725,GO:0001518,GO:0060048,GO:0060307,GO:0002027,GO:0060371,GO:0003231,GO:0003360,GO:0060372,GO:0005244,GO:0086010,GO:0060373,GO:0086012,GO:0086014,GO:…	voltage-gated sodium channel activity involved in AV node cell action potential|voltage-gated sodium channel activity involved in bundle of His cell action potential|voltage-gated sodium channel activity involved in Purkinje myocyte action potential|voltage-gated sodium channel activity involved in SA node cell action potential|AV node cell to bundle of His cell communication|voltage-gated sodium…	Down		0.636303	-2.34659	0.000226156	rno04261	Adrenergic signaling in cardiomyocytes	sodium voltage-gated channel alpha subunit 5	0.008215	-3.68785	134.051	Chr10	GeneID:102549836,Genbank:XM_017597735.1,RGD:7734651	101503079	1.3681	1.03442	1.28794	0.381851	0.550998	0.292474	0.364994			Down	101493136	-	sense	51086	0.300022	LOC102549521	downstream
Cacna1h	XR_357970.3	0	0.026	2	rno-miR-328a-5p;rno-miR-346	0.931156	0.00694615	230.648	GeneID:114862,Genbank:XM_017596953.1,RGD:68943	1.93619	1.30296	1.40723	0.886626	0.661592	0.361868	0.422419	GO:0005887,GO:0005891,GO:0005901,GO:0006816,GO:0008332,GO:0035725,GO:0035865,GO:0042383,GO:0042391,GO:0043204,GO:0045956,GO:0046872,GO:0070509,GO:0005244,GO:0005245,GO:0005248,GO:0005261,GO:0005634,GO:0005737,GO:0005886,GO:0016021,GO:0019228,GO:0019233,GO:0030425,GO:0032342,GO:0032870,GO:0034651,GO:0070588,GO:0086010,GO:0034765,GO:0097110,GO:0098662,GO:2000344	integral component of plasma membrane|voltage-gated calcium channel complex|caveola|calcium ion transport|low voltage-gated calcium channel activity|sodium ion transmembrane transport|cellular response to potassium ion|sarcolemma|regulation of membrane potential|perikaryon|positive regulation of calcium ion-dependent exocytosis|metal ion binding|calcium ion import|voltage-gated ion channel activi…	Down		0.29827	-1.24325	3.07007e-05	rno04010,rno04020,rno04925,rno04927,rno04713,rno04934	MAPK signaling pathway|Calcium signaling pathway|Aldosterone synthesis and secretion|Cortisol synthesis and secretion|Circadian entrainment|Cushing's syndrome	calcium voltage-gated channel subunit alpha1 H	0.0018025	-4.16821	134.051	Chr10	GeneID:102549836,Genbank:XM_017597735.1,RGD:7734651	101503079	1.3681	1.03442	1.28794	0.381851	0.550998	0.292474	0.364994			Down	101493136	-	sense	51086	0.300022	LOC102549521	downstream
Art4	XR_357970.3	0	0.043	1	rno-miR-328a-5p	0.988544	0.00019611	59.246	GeneID:312806,Genbank:NM_001173509.1,RGD:1306456	1.6813	1.12825	1.6195	0.598117	0.697331	0.338683	0.377978	GO:0003956,GO:0006471	NAD(P)+-protein-arginine ADP-ribosyltransferase activity|protein ADP-ribosylation	Down		0.363253	-1.40363	0.000111527			ADP-ribosyltransferase 4	0.00484096	-3.86404	134.051	Chr10	GeneID:102549836,Genbank:XM_017597735.1,RGD:7734651	101503079	1.3681	1.03442	1.28794	0.381851	0.550998	0.292474	0.364994			Down	101493136	-	sense	51086	0.300022	LOC102549521	downstream
Slitrk1	XR_357970.3	0	0.043	1	rno-miR-324-3p	0.956783	0.0027612	7.69268	GeneID:306147,Genbank:NM_001107283.1,RGD:1308858	0.15951	0.124593	0.133661	0.0194993	0.0105143	0.0291809	0.147105	GO:0007409,GO:0007416,GO:0016021,GO:0030534,GO:0035264,GO:0042592,GO:0045202,GO:0050772,GO:0051965,GO:0005578,GO:0005615,GO:0007399	axonogenesis|synapse assembly|integral component of membrane|adult behavior|multicellular organism growth|homeostatic process|synapse|positive regulation of axonogenesis|positive regulation of synapse assembly|proteinaceous extracellular matrix|extracellular space|nervous system development	Down		0.90482	-2.76508	0.00224351			SLIT and NTRK-like family, member 1	0.046744	-3.05595	134.051	Chr10	GeneID:102549836,Genbank:XM_017597735.1,RGD:7734651	101503079	1.3681	1.03442	1.28794	0.381851	0.550998	0.292474	0.364994			Down	101493136	-	sense	51086	0.300022	LOC102549521	downstream
Clec11a	XR_357970.3	0	0.029	1	rno-miR-328a-5p	0.862239	0.02716	180.395	GeneID:29313,Genbank:NM_001012459.1,RGD:3627	8.02399	3.73643	4.99966	2.96311	1.78509	1.93684	0.412265	GO:0005576,GO:0005615,GO:0005737,GO:0008083,GO:0008284,GO:0010469,GO:0030246,GO:0001503	extracellular region|extracellular space|cytoplasm|growth factor activity|positive regulation of cell proliferation|regulation of signaling receptor activity|carbohydrate binding|ossification	Down		0.309225	-1.27836	3.564e-05			C-type lectin domain family 11, member A	0.00203566	-4.13407	134.051	Chr10	GeneID:102549836,Genbank:XM_017597735.1,RGD:7734651	101503079	1.3681	1.03442	1.28794	0.381851	0.550998	0.292474	0.364994			Down	101493136	-	sense	51086	0.300022	LOC102549521	downstream
Stab1	XR_357970.3	0	0.008	2	rno-miR-328a-5p;rno-miR-324-3p	0.837011	0.037683	958.989	GeneID:100363145,Genbank:XM_008771055.2,RGD:2324745	9.15386	6.23251	4.98901	3.83415	2.66598	2.66944	0.464913	GO:0005509,GO:0005540,GO:0005886,GO:0005887,GO:0006898,GO:0007155,GO:0007267,GO:0016525,GO:0030169,GO:0005041,GO:0042742,GO:0005044	calcium ion binding|hyaluronic acid binding|plasma membrane|integral component of plasma membrane|receptor-mediated endocytosis|cell adhesion|cell-cell signaling|negative regulation of angiogenesis|low-density lipoprotein particle binding|low-density lipoprotein particle receptor activity|defense response to bacterium|scavenger receptor activity	Down		0.211525	-1.10497	1.75261e-07			stabilin 1	2.5026e-05	-5.22383	134.051	Chr10	GeneID:102549836,Genbank:XM_017597735.1,RGD:7734651	101503079	1.3681	1.03442	1.28794	0.381851	0.550998	0.292474	0.364994			Down	101493136	-	sense	51086	0.300022	LOC102549521	downstream
Itgb7	XR_357970.3	0	0.0038	2	rno-miR-328a-5p;rno-miR-324-3p	0.937913	0.00566257	47.1794	GeneID:25713,Genbank:XM_006242383.3,RGD:2929	1.06259	0.664651	0.774489	0.384695	0.289151	0.314019	0.408006	GO:0009986,GO:0034113,GO:0034446,GO:0034669,GO:0038023,GO:0043113,GO:0043235,GO:0050839,GO:0050900,GO:0050901,GO:0072678,GO:0003366,GO:0007160,GO:0007229	cell surface|heterotypic cell-cell adhesion|substrate adhesion-dependent cell spreading|integrin alpha4-beta7 complex|signaling receptor activity|receptor clustering|receptor complex|cell adhesion molecule binding|leukocyte migration|leukocyte tethering or rolling|T cell migration|cell-matrix adhesion involved in ameboidal cell migration|cell-matrix adhesion|integrin-mediated signaling pathway	Down		0.349372	-1.29334	0.000214	rno04151,rno04512,rno04514,rno04510,rno04810,rno04672,rno05202,rno05410,rno05412,rno05414,rno05165	PI3K-Akt signaling pathway|ECM-receptor interaction|Cell adhesion molecules (CAMs)|Focal adhesion|Regulation of actin cytoskeleton|Intestinal immune network for IgA production|Transcriptional misregulation in cancers|Hypertrophic cardiomyopathy (HCM)|Arrhythmogenic right ventricular cardiomyopathy (ARVC)|Dilated cardiomyopathy (DCM)|Human papillomavirus infection	integrin subunit beta 7	0.00789464	-3.70189	134.051	Chr10	GeneID:102549836,Genbank:XM_017597735.1,RGD:7734651	101503079	1.3681	1.03442	1.28794	0.381851	0.550998	0.292474	0.364994			Down	101493136	-	sense	51086	0.300022	LOC102549521	downstream
Cnn1	XR_357970.3	0	0.0011	2	rno-miR-328a-5p;rno-miR-324-3p	0.960873	0.00226638	85.5251	GeneID:65204,Genbank:NM_031747.1,RGD:621883	3.61302	3.01257	4.49021	1.38314	1.28689	0.865834	0.324966	GO:0031032,GO:1904706,GO:0003779,GO:0005516,GO:0005856	actomyosin structure organization|negative regulation of vascular smooth muscle cell proliferation|actin binding|calmodulin binding|cytoskeleton	Down		0.305426	-1.62164	1.09965e-07			calponin 1	1.76841e-05	-5.30944	134.051	Chr10	GeneID:102549836,Genbank:XM_017597735.1,RGD:7734651	101503079	1.3681	1.03442	1.28794	0.381851	0.550998	0.292474	0.364994			Down	101493136	-	sense	51086	0.300022	LOC102549521	downstream
Ephb6	XR_357970.3	0	0.0026	3	rno-miR-328a-5p;rno-miR-3072;rno-miR-324-3p	0.907597	0.012413	85.789	GeneID:312275,Genbank:NM_001107857.1,RGD:1306163	1.60714	1.19006	0.980478	0.513299	0.522226	0.463794	0.409922	GO:0048013,GO:0009986,GO:0004713,GO:0050663,GO:0030154,GO:0004714,GO:0050798,GO:0031434,GO:0004871,GO:0070374,GO:0004888,GO:0005003,GO:0005005,GO:0005524,GO:0032092,GO:0005737,GO:2000525,GO:0033674,GO:0005887,GO:0043005,GO:0043066,GO:0006468,GO:0001806,GO:0043235,GO:0007275,GO:0002456,GO:0043410,GO:0009968,GO:0004709	ephrin receptor signaling pathway|cell surface|protein tyrosine kinase activity|cytokine secretion|cell differentiation|transmembrane receptor protein tyrosine kinase activity|activated T cell proliferation|mitogen-activated protein kinase kinase binding|signal transducer activity|positive regulation of ERK1 and ERK2 cascade|transmembrane signaling receptor activity|ephrin receptor activity|trans…	Down		0.272871	-1.28658	2.41758e-06	rno04360	Axon guidance	Eph receptor B6	0.000241234	-4.71496	134.051	Chr10	GeneID:102549836,Genbank:XM_017597735.1,RGD:7734651	101503079	1.3681	1.03442	1.28794	0.381851	0.550998	0.292474	0.364994			Down	101493136	-	sense	51086	0.300022	LOC102549521	downstream
Atp1a3	XR_357970.3	0	0.008	2	rno-miR-328a-5p;rno-miR-324-3p	0.89724	0.0152969	38.1098	GeneID:24213,Genbank:XM_017588775.1,RGD:2169	0.77545	0.684379	0.493281	0.239318	0.234627	0.206204	0.358966	GO:0005634,GO:0005737,GO:0005783,GO:0005794,GO:0005886,GO:0010107,GO:0010248,GO:0015991,GO:0005890,GO:0016020,GO:0021987,GO:0030007,GO:0044327,GO:0030424,GO:0045202,GO:0046872,GO:0031748,GO:0051087,GO:0060048,GO:0071300,GO:0086036,GO:0001540,GO:0086037,GO:0097067,GO:1904646,GO:0005391,GO:0005515,GO:0005524,GO:0006813,GO:0006814,GO:0006883,GO:0007613,GO:0035235,GO:0008344,GO:0036376,GO:0008542,GO:…	nucleus|cytoplasm|endoplasmic reticulum|Golgi apparatus|plasma membrane|potassium ion import|establishment or maintenance of transmembrane electrochemical gradient|ATP hydrolysis coupled proton transport|sodium:potassium-exchanging ATPase complex|membrane|cerebral cortex development|cellular potassium ion homeostasis|dendritic spine head|axon|synapse|metal ion binding|D1 dopamine receptor binding…	Down		0.375046	-1.47808	8.1121e-05	rno04024,rno04022,rno04911,rno04918,rno04919,rno04925,rno04260,rno04261,rno04970,rno04971,rno04972,rno04976,rno04973,rno04974,rno04978,rno04960,rno04961,rno04964	cAMP signaling pathway|cGMP - PKG signaling pathway|Insulin secretion|Thyroid hormone synthesis|Thyroid hormone signaling pathway|Aldosterone synthesis and secretion|Cardiac muscle contraction|Adrenergic signaling in cardiomyocytes|Salivary secretion|Gastric acid secretion|Pancreatic secretion|Bile secretion|Carbohydrate digestion and absorption|Protein digestion and absorption|Mineral absorption…	ATPase Na+/K+ transporting subunit alpha 3	0.00383911	-3.94106	134.051	Chr10	GeneID:102549836,Genbank:XM_017597735.1,RGD:7734651	101503079	1.3681	1.03442	1.28794	0.381851	0.550998	0.292474	0.364994			Down	101493136	-	sense	51086	0.300022	LOC102549521	downstream
Selp	XR_357970.3	0	0.029	1	rno-miR-324-3p	0.897822	0.0151271	32.6733	GeneID:25651,Genbank:XM_006250150.3,RGD:3656	0.925343	0.546032	0.523454	0.165457	0.101963	0.200445	0.24402	GO:0005615,GO:0005887,GO:0006954,GO:0014070,GO:0007155,GO:0016020,GO:0007157,GO:0016021,GO:0016339,GO:0031092,GO:0050900,GO:0032496,GO:0050901,GO:0033623,GO:0070492,GO:0001530,GO:0098609,GO:0002687,GO:0002691,GO:0005509,GO:0007159,GO:0008201,GO:0009897,GO:0010572,GO:0033691,GO:0014068,GO:0035584,GO:0042806,GO:0045785,GO:0048306	extracellular space|integral component of plasma membrane|inflammatory response|response to organic cyclic compound|cell adhesion|membrane|heterophilic cell-cell adhesion via plasma membrane cell adhesion molecules|integral component of membrane|calcium-dependent cell-cell adhesion via plasma membrane cell adhesion molecules|platelet alpha granule membrane|leukocyte migration|response to lipopoly…	Down		0.466592	-2.03493	1.29318e-05	rno04514,rno05150,rno05144	Cell adhesion molecules (CAMs)|Staphylococcus aureus infection|Malaria	selectin P	0.000888804	-4.36126	134.051	Chr10	GeneID:102549836,Genbank:XM_017597735.1,RGD:7734651	101503079	1.3681	1.03442	1.28794	0.381851	0.550998	0.292474	0.364994			Down	101493136	-	sense	51086	0.300022	LOC102549521	downstream
Mmp2	XR_357970.3	0	0.043	1	rno-miR-324-3p	0.865822	0.0257976	845.471	GeneID:81686,Genbank:NM_031054.2,RGD:621316	26.4194	11.767	14.0699	7.15624	5.73583	4.62203	0.346785	GO:0001957,GO:0001968,GO:0004222,GO:0004252,GO:0005515,GO:0006508,GO:0005578,GO:0006979,GO:0005615,GO:0007162,GO:0007507,GO:0007565,GO:0007566,GO:0030017,GO:0007567,GO:0030335,GO:0007568,GO:0030574,GO:0031012,GO:0032526,GO:0001525,GO:0048771,GO:0034097,GO:0001541,GO:0051602,GO:0035094,GO:0001542,GO:0055093,GO:0035987,GO:0001553,GO:0060325,GO:0001666,GO:0060346,GO:0001955,GO:0060740,GO:0071230,GO:…	intramembranous ossification|fibronectin binding|metalloendopeptidase activity|serine-type endopeptidase activity|protein binding|proteolysis|proteinaceous extracellular matrix|response to oxidative stress|extracellular space|negative regulation of cell adhesion|heart development|female pregnancy|embryo implantation|sarcomere|parturition|positive regulation of cell migration|aging|collagen catabo…	Down		0.264066	-1.52789	7.2074e-09	rno04670,rno04912,rno04915,rno04926,rno05200,rno05205,rno05219,rno05418,rno04933,rno01522	Leukocyte transendothelial migration|GnRH signaling pathway|Estrogen signaling pathway|Relaxin signaling pathway|Pathways in cancer|Proteoglycans in cancer|Bladder cancer|Fluid shear stress and atherosclerosis|AGE-RAGE signaling pathway in diabetic complications|Endocrine resistance	matrix metallopeptidase 2	1.75564e-06	-5.78602	134.051	Chr10	GeneID:102549836,Genbank:XM_017597735.1,RGD:7734651	101503079	1.3681	1.03442	1.28794	0.381851	0.550998	0.292474	0.364994			Down	101493136	-	sense	51086	0.300022	LOC102549521	downstream
Trpv6	XR_357970.3	0	0.029	1	rno-miR-25-5p	0.875702	0.0222148	53.1813	GeneID:114246,Genbank:NM_053686.1,RGD:69335	1.85023	1.18392	0.856234	0.351838	0.175124	0.189011	0.190936	GO:0070509,GO:0016324,GO:0005262,GO:0070588,GO:0035898,GO:0042802,GO:0005516,GO:0005886,GO:0046872,GO:0005887,GO:0098703,GO:0051289,GO:0051592,GO:0005216,GO:0055074,GO:0006816,GO:0005227,GO:0016021	calcium ion import|apical plasma membrane|calcium channel activity|calcium ion transmembrane transport|parathyroid hormone secretion|identical protein binding|calmodulin binding|plasma membrane|metal ion binding|integral component of plasma membrane|calcium ion import across plasma membrane|protein homotetramerization|response to calcium ion|ion channel activity|calcium ion homeostasis|calcium io…	Down		0.434386	-2.38884	3.81205e-08	rno04970,rno04978	Salivary secretion|Mineral absorption	transient receptor potential cation channel, subfamily V, member 6	7.17532e-06	-5.49934	134.051	Chr10	GeneID:102549836,Genbank:XM_017597735.1,RGD:7734651	101503079	1.3681	1.03442	1.28794	0.381851	0.550998	0.292474	0.364994			Down	101493136	-	sense	51086	0.300022	LOC102549521	downstream
Scn5a	XR_360089.3	0	0.035	1	rno-miR-324-3p	0.925888	0.00803541	16.2447	GeneID:25665,Genbank:XM_017595481.1,RGD:3637	0.134663	0.12199	0.126194	0.0177282	0.0430171	0.0132652	0.19661	GO:0086060,GO:0086061,GO:0086062,GO:0086063,GO:0086067,GO:0005248,GO:0005261,GO:0005515,GO:0005516,GO:0005622,GO:0014704,GO:0005783,GO:0005886,GO:0014894,GO:0016021,GO:0016328,GO:0030506,GO:0017134,GO:0031625,GO:0019228,GO:0034706,GO:0034765,GO:0035725,GO:0001518,GO:0060048,GO:0060307,GO:0002027,GO:0060371,GO:0003231,GO:0003360,GO:0060372,GO:0005244,GO:0086010,GO:0060373,GO:0086012,GO:0086014,GO:…	voltage-gated sodium channel activity involved in AV node cell action potential|voltage-gated sodium channel activity involved in bundle of His cell action potential|voltage-gated sodium channel activity involved in Purkinje myocyte action potential|voltage-gated sodium channel activity involved in SA node cell action potential|AV node cell to bundle of His cell communication|voltage-gated sodium…	Down		0.636303	-2.34659	0.000226156	rno04261	Adrenergic signaling in cardiomyocytes	sodium voltage-gated channel alpha subunit 5	0.008215	-3.68785	466.11	Chr15	GeneID:100360752,Genbank:XM_008770913.2,RGD:2321506	59080629	12.5855	9.00845	7.46786	1.12089	3.82931	3.09326	0.317834			Down	59057073	+	sense	79193	0.477072	LOC102546462	upstream
Carmil2	XR_360089.3	0	0.013	1	rno-miR-324-3p	0.985737	0.000303707	91.1966	GeneID:307797,Genbank:XM_006255548.3,RGD:1562390	1.41081	1.06184	0.904589	0.381238	0.445403	0.3962	0.373735	GO:0050852,GO:0044319,GO:0005737,GO:0051639,GO:0044354,GO:0005886,GO:0061339,GO:0044877,GO:0005911,GO:0090091,GO:0007163,GO:0008290,GO:0010592,GO:0015629,GO:0030011,GO:1900029,GO:0045111,GO:0030027,GO:1900042,GO:0045184,GO:0030335,GO:1902715,GO:0045591,GO:0031252,GO:0001726,GO:1902745,GO:0048538,GO:0032729,GO:0001772,GO:2000813,GO:0048872,GO:0042102,GO:0005543	T cell receptor signaling pathway|wound healing, spreading of cells|cytoplasm|actin filament network formation|macropinosome|plasma membrane|establishment or maintenance of monopolar cell polarity|protein-containing complex binding|cell-cell junction|positive regulation of extracellular matrix disassembly|establishment or maintenance of cell polarity|F-actin capping protein complex|positive regul…	Down		0.264294	-1.41991	7.76679e-08			capping protein regulator and myosin 1 linker 2	1.29949e-05	-5.37246	466.11	Chr15	GeneID:100360752,Genbank:XM_008770913.2,RGD:2321506	59080629	12.5855	9.00845	7.46786	1.12089	3.82931	3.09326	0.317834			Down	59057073	+	sense	79193	0.477072	LOC102546462	upstream
Slitrk1	XR_360089.3	0	0.0039	1	rno-miR-324-3p	0.933346	0.00651612	7.69268	GeneID:306147,Genbank:NM_001107283.1,RGD:1308858	0.15951	0.124593	0.133661	0.0194993	0.0105143	0.0291809	0.147105	GO:0007409,GO:0007416,GO:0016021,GO:0030534,GO:0035264,GO:0042592,GO:0045202,GO:0050772,GO:0051965,GO:0005578,GO:0005615,GO:0007399	axonogenesis|synapse assembly|integral component of membrane|adult behavior|multicellular organism growth|homeostatic process|synapse|positive regulation of axonogenesis|positive regulation of synapse assembly|proteinaceous extracellular matrix|extracellular space|nervous system development	Down		0.90482	-2.76508	0.00224351			SLIT and NTRK-like family, member 1	0.046744	-3.05595	466.11	Chr15	GeneID:100360752,Genbank:XM_008770913.2,RGD:2321506	59080629	12.5855	9.00845	7.46786	1.12089	3.82931	3.09326	0.317834			Down	59057073	+	sense	79193	0.477072	LOC102546462	upstream
Stab1	XR_360089.3	0	0.013	1	rno-miR-324-3p	0.914794	0.0105807	958.989	GeneID:100363145,Genbank:XM_008771055.2,RGD:2324745	9.15386	6.23251	4.98901	3.83415	2.66598	2.66944	0.464913	GO:0005509,GO:0005540,GO:0005886,GO:0005887,GO:0006898,GO:0007155,GO:0007267,GO:0016525,GO:0030169,GO:0005041,GO:0042742,GO:0005044	calcium ion binding|hyaluronic acid binding|plasma membrane|integral component of plasma membrane|receptor-mediated endocytosis|cell adhesion|cell-cell signaling|negative regulation of angiogenesis|low-density lipoprotein particle binding|low-density lipoprotein particle receptor activity|defense response to bacterium|scavenger receptor activity	Down		0.211525	-1.10497	1.75261e-07			stabilin 1	2.5026e-05	-5.22383	466.11	Chr15	GeneID:100360752,Genbank:XM_008770913.2,RGD:2321506	59080629	12.5855	9.00845	7.46786	1.12089	3.82931	3.09326	0.317834			Down	59057073	+	sense	79193	0.477072	LOC102546462	upstream
Itgb7	XR_360089.3	0	0.0092	1	rno-miR-324-3p	0.925697	0.00807637	47.1794	GeneID:25713,Genbank:XM_006242383.3,RGD:2929	1.06259	0.664651	0.774489	0.384695	0.289151	0.314019	0.408006	GO:0009986,GO:0034113,GO:0034446,GO:0034669,GO:0038023,GO:0043113,GO:0043235,GO:0050839,GO:0050900,GO:0050901,GO:0072678,GO:0003366,GO:0007160,GO:0007229	cell surface|heterotypic cell-cell adhesion|substrate adhesion-dependent cell spreading|integrin alpha4-beta7 complex|signaling receptor activity|receptor clustering|receptor complex|cell adhesion molecule binding|leukocyte migration|leukocyte tethering or rolling|T cell migration|cell-matrix adhesion involved in ameboidal cell migration|cell-matrix adhesion|integrin-mediated signaling pathway	Down		0.349372	-1.29334	0.000214	rno04151,rno04512,rno04514,rno04510,rno04810,rno04672,rno05202,rno05410,rno05412,rno05414,rno05165	PI3K-Akt signaling pathway|ECM-receptor interaction|Cell adhesion molecules (CAMs)|Focal adhesion|Regulation of actin cytoskeleton|Intestinal immune network for IgA production|Transcriptional misregulation in cancers|Hypertrophic cardiomyopathy (HCM)|Arrhythmogenic right ventricular cardiomyopathy (ARVC)|Dilated cardiomyopathy (DCM)|Human papillomavirus infection	integrin subunit beta 7	0.00789464	-3.70189	466.11	Chr15	GeneID:100360752,Genbank:XM_008770913.2,RGD:2321506	59080629	12.5855	9.00845	7.46786	1.12089	3.82931	3.09326	0.317834			Down	59057073	+	sense	79193	0.477072	LOC102546462	upstream
Ephb6	XR_360089.3	0	0.028	1	rno-miR-324-3p	0.975331	0.000905301	85.789	GeneID:312275,Genbank:NM_001107857.1,RGD:1306163	1.60714	1.19006	0.980478	0.513299	0.522226	0.463794	0.409922	GO:0048013,GO:0009986,GO:0004713,GO:0050663,GO:0030154,GO:0004714,GO:0050798,GO:0031434,GO:0004871,GO:0070374,GO:0004888,GO:0005003,GO:0005005,GO:0005524,GO:0032092,GO:0005737,GO:2000525,GO:0033674,GO:0005887,GO:0043005,GO:0043066,GO:0006468,GO:0001806,GO:0043235,GO:0007275,GO:0002456,GO:0043410,GO:0009968,GO:0004709	ephrin receptor signaling pathway|cell surface|protein tyrosine kinase activity|cytokine secretion|cell differentiation|transmembrane receptor protein tyrosine kinase activity|activated T cell proliferation|mitogen-activated protein kinase kinase binding|signal transducer activity|positive regulation of ERK1 and ERK2 cascade|transmembrane signaling receptor activity|ephrin receptor activity|trans…	Down		0.272871	-1.28658	2.41758e-06	rno04360	Axon guidance	Eph receptor B6	0.000241234	-4.71496	466.11	Chr15	GeneID:100360752,Genbank:XM_008770913.2,RGD:2321506	59080629	12.5855	9.00845	7.46786	1.12089	3.82931	3.09326	0.317834			Down	59057073	+	sense	79193	0.477072	LOC102546462	upstream
Tbx1	XR_360089.3	0	0.013	1	rno-miR-324-3p	0.947902	0.00400053	15.2924	GeneID:360737,Genbank:NM_001108322.1,RGD:1307734	0.397511	0.267505	0.322844	0.0226771	0.0366837	0.0565609	0.12128	GO:0060023,GO:0060037,GO:0060325,GO:0060415,GO:2000027,GO:0060982,GO:2001037,GO:0070166,GO:2001054,GO:0001755,GO:0001934,GO:0001945,GO:0001974,GO:0005634,GO:0002053,GO:0006357,GO:0003007,GO:0006366,GO:0007368,GO:0007389,GO:0008284,GO:0009952,GO:0007498,GO:0021644,GO:0030855,GO:0000122,GO:0042474,GO:0030878,GO:0001162,GO:0042475,GO:0001228,GO:0035176,GO:0001525,GO:0042693,GO:0001568,GO:0042803,GO:…	soft palate development|pharyngeal system development|face morphogenesis|muscle tissue morphogenesis|regulation of organ morphogenesis|coronary artery morphogenesis|positive regulation of tongue muscle cell differentiation|enamel mineralization|negative regulation of mesenchymal cell apoptotic process|neural crest cell migration|positive regulation of protein phosphorylation|lymph vessel developm…	Down	T-box	0.689564	-3.04359	1.01581e-05			T-box 1	0.000737974	-4.41378	466.11	Chr15	GeneID:100360752,Genbank:XM_008770913.2,RGD:2321506	59080629	12.5855	9.00845	7.46786	1.12089	3.82931	3.09326	0.317834			Down	59057073	+	sense	79193	0.477072	LOC102546462	upstream
Sptbn4	XR_360089.3	0	0.026	1	rno-miR-324-3p	0.899817	0.0145522	52.1094	GeneID:308458,Genbank:XM_017589120.1,RGD:1304682	0.522233	0.221822	0.317288	0.132737	0.162235	0.110357	0.395223	GO:0005912,GO:0007010,GO:0007409,GO:0007605,GO:0007628,GO:0008091,GO:0008150,GO:0030534,GO:0009566,GO:0033135,GO:0010459,GO:0033268,GO:0014704,GO:0033270,GO:0034613,GO:0040018,GO:0043025,GO:0043194,GO:0002028,GO:0003674,GO:0003779,GO:0005200,GO:0005543,GO:0005575,GO:0005737,GO:0005886,GO:0016020,GO:0016363,GO:0016605,GO:0019226,GO:0019902,GO:0021952,GO:0022414,GO:0043203,GO:0030424,GO:0045162,GO:…	adherens junction|cytoskeleton organization|axonogenesis|sensory perception of sound|adult walking behavior|spectrin|biological_process|adult behavior|fertilization|regulation of peptidyl-serine phosphorylation|negative regulation of heart rate|node of Ranvier|intercalated disc|paranode region of axon|cellular protein localization|positive regulation of multicellular organism growth|neuronal cell…	Down		0.404859	-1.33926	0.000939765			spectrin, beta, non-erythrocytic 4	0.0243604	-3.30797	466.11	Chr15	GeneID:100360752,Genbank:XM_008770913.2,RGD:2321506	59080629	12.5855	9.00845	7.46786	1.12089	3.82931	3.09326	0.317834			Down	59057073	+	sense	79193	0.477072	LOC102546462	upstream
Cpxm2	XR_360089.3	0	0.01	1	rno-miR-324-3p	0.836129	0.0380805	241.342	GeneID:293566,Genbank:NM_001106306.1,RGD:1310955	5.41162	2.79112	5.44192	1.18305	1.48241	0.92176	0.269639	GO:0005615,GO:0006508,GO:0006518,GO:0016485,GO:0031012,GO:0004180,GO:0004181	extracellular space|proteolysis|peptide metabolic process|protein processing|extracellular matrix|carboxypeptidase activity|metallocarboxypeptidase activity	Down		0.293641	-1.8909	1.19871e-10			carboxypeptidase X (M14 family), member 2	4.3164e-08	-6.4395	466.11	Chr15	GeneID:100360752,Genbank:XM_008770913.2,RGD:2321506	59080629	12.5855	9.00845	7.46786	1.12089	3.82931	3.09326	0.317834			Down	59057073	+	sense	79193	0.477072	LOC102546462	upstream
Wisp2	XR_360089.3	0	0.0052	1	rno-miR-324-3p	0.889597	0.0176105	18.8534	GeneID:29576,Genbank:NM_031590.1,RGD:621867	1.03502	0.401836	0.83821	0.0454196	0.220419	0.181256	0.20262	GO:0005520,GO:0005578,GO:0005615,GO:0005737,GO:0005886,GO:0007155,GO:0007165,GO:0007267,GO:0008201,GO:0008285,GO:0001558,GO:0009986,GO:0060548,GO:0005178	insulin-like growth factor binding|proteinaceous extracellular matrix|extracellular space|cytoplasm|plasma membrane|cell adhesion|signal transduction|cell-cell signaling|heparin binding|negative regulation of cell proliferation|regulation of cell growth|cell surface|negative regulation of cell death|integrin binding	Down		0.69157	-2.30316	0.000867436			WNT1 inducible signaling pathway protein 2	0.0230539	-3.33033	466.11	Chr15	GeneID:100360752,Genbank:XM_008770913.2,RGD:2321506	59080629	12.5855	9.00845	7.46786	1.12089	3.82931	3.09326	0.317834			Down	59057073	+	sense	79193	0.477072	LOC102546462	upstream
Atp1a3	XR_360089.3	0	0.013	1	rno-miR-324-3p	0.96037	0.00232469	38.1098	GeneID:24213,Genbank:XM_017588775.1,RGD:2169	0.77545	0.684379	0.493281	0.239318	0.234627	0.206204	0.358966	GO:0005634,GO:0005737,GO:0005783,GO:0005794,GO:0005886,GO:0010107,GO:0010248,GO:0015991,GO:0005890,GO:0016020,GO:0021987,GO:0030007,GO:0044327,GO:0030424,GO:0045202,GO:0046872,GO:0031748,GO:0051087,GO:0060048,GO:0071300,GO:0086036,GO:0001540,GO:0086037,GO:0097067,GO:1904646,GO:0005391,GO:0005515,GO:0005524,GO:0006813,GO:0006814,GO:0006883,GO:0007613,GO:0035235,GO:0008344,GO:0036376,GO:0008542,GO:…	nucleus|cytoplasm|endoplasmic reticulum|Golgi apparatus|plasma membrane|potassium ion import|establishment or maintenance of transmembrane electrochemical gradient|ATP hydrolysis coupled proton transport|sodium:potassium-exchanging ATPase complex|membrane|cerebral cortex development|cellular potassium ion homeostasis|dendritic spine head|axon|synapse|metal ion binding|D1 dopamine receptor binding…	Down		0.375046	-1.47808	8.1121e-05	rno04024,rno04022,rno04911,rno04918,rno04919,rno04925,rno04260,rno04261,rno04970,rno04971,rno04972,rno04976,rno04973,rno04974,rno04978,rno04960,rno04961,rno04964	cAMP signaling pathway|cGMP - PKG signaling pathway|Insulin secretion|Thyroid hormone synthesis|Thyroid hormone signaling pathway|Aldosterone synthesis and secretion|Cardiac muscle contraction|Adrenergic signaling in cardiomyocytes|Salivary secretion|Gastric acid secretion|Pancreatic secretion|Bile secretion|Carbohydrate digestion and absorption|Protein digestion and absorption|Mineral absorption…	ATPase Na+/K+ transporting subunit alpha 3	0.00383911	-3.94106	466.11	Chr15	GeneID:100360752,Genbank:XM_008770913.2,RGD:2321506	59080629	12.5855	9.00845	7.46786	1.12089	3.82931	3.09326	0.317834			Down	59057073	+	sense	79193	0.477072	LOC102546462	upstream
Tmem119	XR_360089.3	0	0.0092	1	rno-miR-324-3p	0.865338	0.02598	110.964	GeneID:304581,Genbank:XM_006249500.3,RGD:1307573	3.46096	1.71167	2.5268	1.23524	0.754335	0.80178	0.374116	GO:0005783,GO:0005886,GO:0007283,GO:0008150,GO:0016021,GO:0030501,GO:0033690,GO:0045669,GO:0048515,GO:1903012,GO:0001649,GO:0003674,GO:0005575	endoplasmic reticulum|plasma membrane|spermatogenesis|biological_process|integral component of membrane|positive regulation of bone mineralization|positive regulation of osteoblast proliferation|positive regulation of osteoblast differentiation|spermatid differentiation|positive regulation of bone development|osteoblast differentiation|molecular_function|cellular_component	Down		0.32478	-1.41844	1.25737e-05			transmembrane protein 119	0.000867796	-4.36739	466.11	Chr15	GeneID:100360752,Genbank:XM_008770913.2,RGD:2321506	59080629	12.5855	9.00845	7.46786	1.12089	3.82931	3.09326	0.317834			Down	59057073	+	sense	79193	0.477072	LOC102546462	upstream
Selp	XR_360089.3	0	0.0026	1	rno-miR-324-3p	0.957229	0.00270496	32.6733	GeneID:25651,Genbank:XM_006250150.3,RGD:3656	0.925343	0.546032	0.523454	0.165457	0.101963	0.200445	0.24402	GO:0005615,GO:0005887,GO:0006954,GO:0014070,GO:0007155,GO:0016020,GO:0007157,GO:0016021,GO:0016339,GO:0031092,GO:0050900,GO:0032496,GO:0050901,GO:0033623,GO:0070492,GO:0001530,GO:0098609,GO:0002687,GO:0002691,GO:0005509,GO:0007159,GO:0008201,GO:0009897,GO:0010572,GO:0033691,GO:0014068,GO:0035584,GO:0042806,GO:0045785,GO:0048306	extracellular space|integral component of plasma membrane|inflammatory response|response to organic cyclic compound|cell adhesion|membrane|heterophilic cell-cell adhesion via plasma membrane cell adhesion molecules|integral component of membrane|calcium-dependent cell-cell adhesion via plasma membrane cell adhesion molecules|platelet alpha granule membrane|leukocyte migration|response to lipopoly…	Down		0.466592	-2.03493	1.29318e-05	rno04514,rno05150,rno05144	Cell adhesion molecules (CAMs)|Staphylococcus aureus infection|Malaria	selectin P	0.000888804	-4.36126	466.11	Chr15	GeneID:100360752,Genbank:XM_008770913.2,RGD:2321506	59080629	12.5855	9.00845	7.46786	1.12089	3.82931	3.09326	0.317834			Down	59057073	+	sense	79193	0.477072	LOC102546462	upstream
Mmp2	XR_360089.3	0	0.0039	1	rno-miR-324-3p	0.902725	0.0137334	845.471	GeneID:81686,Genbank:NM_031054.2,RGD:621316	26.4194	11.767	14.0699	7.15624	5.73583	4.62203	0.346785	GO:0001957,GO:0001968,GO:0004222,GO:0004252,GO:0005515,GO:0006508,GO:0005578,GO:0006979,GO:0005615,GO:0007162,GO:0007507,GO:0007565,GO:0007566,GO:0030017,GO:0007567,GO:0030335,GO:0007568,GO:0030574,GO:0031012,GO:0032526,GO:0001525,GO:0048771,GO:0034097,GO:0001541,GO:0051602,GO:0035094,GO:0001542,GO:0055093,GO:0035987,GO:0001553,GO:0060325,GO:0001666,GO:0060346,GO:0001955,GO:0060740,GO:0071230,GO:…	intramembranous ossification|fibronectin binding|metalloendopeptidase activity|serine-type endopeptidase activity|protein binding|proteolysis|proteinaceous extracellular matrix|response to oxidative stress|extracellular space|negative regulation of cell adhesion|heart development|female pregnancy|embryo implantation|sarcomere|parturition|positive regulation of cell migration|aging|collagen catabo…	Down		0.264066	-1.52789	7.2074e-09	rno04670,rno04912,rno04915,rno04926,rno05200,rno05205,rno05219,rno05418,rno04933,rno01522	Leukocyte transendothelial migration|GnRH signaling pathway|Estrogen signaling pathway|Relaxin signaling pathway|Pathways in cancer|Proteoglycans in cancer|Bladder cancer|Fluid shear stress and atherosclerosis|AGE-RAGE signaling pathway in diabetic complications|Endocrine resistance	matrix metallopeptidase 2	1.75564e-06	-5.78602	466.11	Chr15	GeneID:100360752,Genbank:XM_008770913.2,RGD:2321506	59080629	12.5855	9.00845	7.46786	1.12089	3.82931	3.09326	0.317834			Down	59057073	+	sense	79193	0.477072	LOC102546462	upstream
Npffr2	XR_360089.3	0	0.0026	1	rno-miR-324-3p	0.893424	0.0164324	19.6737	GeneID:78964,Genbank:XM_006250787.3,RGD:620168	1.09609	0.570774	0.0785016	0.014888	0.0963345	0.0445602	0.0932687	GO:0007186,GO:0007218,GO:0008188,GO:0015629,GO:0031628,GO:0032870,GO:0042277,GO:0043408,GO:0045761,GO:1901652,GO:0004930,GO:2000479,GO:0005886,GO:0005887	G-protein coupled receptor signaling pathway|neuropeptide signaling pathway|neuropeptide receptor activity|actin cytoskeleton|opioid receptor binding|cellular response to hormone stimulus|peptide binding|regulation of MAPK cascade|regulation of adenylate cyclase activity|response to peptide|G-protein coupled receptor activity|regulation of cAMP-dependent protein kinase activity|plasma membrane|in…	Down		0.972464	-3.42246	0.00043257	rno04080	Neuroactive ligand-receptor interaction	neuropeptide FF receptor 2	0.0134936	-3.51937	466.11	Chr15	GeneID:100360752,Genbank:XM_008770913.2,RGD:2321506	59080629	12.5855	9.00845	7.46786	1.12089	3.82931	3.09326	0.317834			Down	59057073	+	sense	79193	0.477072	LOC102546462	upstream
Fbn1	TCONS_00043978	0	0.039	1	rno-miR-150-3p	0.896982	0.0153725	2785.34	GeneID:83727,Genbank:XM_008762202.1,RGD:620908	21.9138	11.7372	14.4219	8.85764	6.93084	6.36426	0.475327	GO:2001205,GO:0042802,GO:0008201,GO:0001822,GO:0043010,GO:0009653,GO:0044877,GO:0031012,GO:0003674,GO:0045671,GO:0005178,GO:0005201,GO:0005509,GO:0005576,GO:0048048,GO:0048050,GO:0005578,GO:0071560,GO:0033627,GO:0005604,GO:0001501,GO:0090287,GO:0035582,GO:0005615,GO:0001527,GO:1990314,GO:0035583,GO:0007507,GO:0001656	negative regulation of osteoclast development|identical protein binding|heparin binding|kidney development|camera-type eye development|anatomical structure morphogenesis|protein-containing complex binding|extracellular matrix|molecular_function|negative regulation of osteoclast differentiation|integrin binding|extracellular matrix structural constituent|calcium ion binding|extracellular region|em…	Down		0.199446	-1.07301	7.4512e-08			fibrillin 1	1.27601e-05	-5.37994	97.8769	ChrX	GeneID:302552,Genbank:XM_006256701.3,RGD:1559711	15078882	15.4745	0.0353687	12.8394	7.69563e-09	7.30758e-11	9.38536e-08	0.000951862	GO:0005776,GO:0006886,GO:0008483,GO:0012505,GO:0017137,GO:0031338,GO:0090630,GO:1901096,GO:0005096	autophagosome|intracellular protein transport|transaminase activity|endomembrane system|Rab GTPase binding|regulation of vesicle fusion|activation of GTPase activity|regulation of autophagosome maturation|GTPase activator activity	Down	15076356	-	antisense	0	2.82122	XLOC_019289	intronic
Col5a3	TCONS_00043978	0.0001	0.044	1	rno-miR-3557-3p	0.811891	0.0497493	47.5635	GeneID:60379,Genbank:XM_017595884.1,RGD:70922	0.832609	0.384893	0.358753	0.115537	0.166132	0.0960568	0.248592	GO:0007160,GO:0008201,GO:0031012,GO:0043394,GO:0005201,GO:0005588	cell-matrix adhesion|heparin binding|extracellular matrix|proteoglycan binding|extracellular matrix structural constituent|collagen type V trimer	Down		0.455774	-2.00815	1.05292e-05	rno04974	Protein digestion and absorption	collagen, type V, alpha 3	0.000758282	-4.40601	97.8769	ChrX	GeneID:302552,Genbank:XM_006256701.3,RGD:1559711	15078882	15.4745	0.0353687	12.8394	7.69563e-09	7.30758e-11	9.38536e-08	0.000951862	GO:0005776,GO:0006886,GO:0008483,GO:0012505,GO:0017137,GO:0031338,GO:0090630,GO:1901096,GO:0005096	autophagosome|intracellular protein transport|transaminase activity|endomembrane system|Rab GTPase binding|regulation of vesicle fusion|activation of GTPase activity|regulation of autophagosome maturation|GTPase activator activity	Down	15076356	-	antisense	0	2.82122	XLOC_019289	intronic
Clu	TCONS_00043978	0	0.0052	1	rno-miR-3557-3p	0.83934	0.036644	4251.9	GeneID:24854,Genbank:NM_053021.2,RGD:3907	182.523	106.827	110.259	48.9015	46.7184	32.96	0.332117	GO:0051131,GO:0051787,GO:0097193,GO:0051788,GO:0097418,GO:0097440,GO:1902004,GO:0106003,GO:1902230,GO:1902430,GO:1905892,GO:1905895,GO:1902847,GO:1905907,GO:0005576,GO:2000060,GO:0005615,GO:2001244,GO:0005634,GO:0007568,GO:0008284,GO:0009416,GO:0005737,GO:0009611,GO:0009615,GO:0009986,GO:0031012,GO:0010628,GO:0031018,GO:0016020,GO:0031625,GO:0031966,GO:0000902,GO:0032760,GO:0032286,GO:0001540,GO:…	chaperone-mediated protein complex assembly|misfolded protein binding|intrinsic apoptotic signaling pathway|response to misfolded protein|neurofibrillary tangle|apical dendrite|positive regulation of amyloid-beta formation|amyloid-beta complex|negative regulation of intrinsic apoptotic signaling pathway in response to DNA damage|negative regulation of amyloid-beta formation|negative regulation of…	Down		0.198795	-1.59023	1.25064e-15	rno04610	Complement and coagulation cascades	clusterin	1.88324e-12	-7.99936	97.8769	ChrX	GeneID:302552,Genbank:XM_006256701.3,RGD:1559711	15078882	15.4745	0.0353687	12.8394	7.69563e-09	7.30758e-11	9.38536e-08	0.000951862	GO:0005776,GO:0006886,GO:0008483,GO:0012505,GO:0017137,GO:0031338,GO:0090630,GO:1901096,GO:0005096	autophagosome|intracellular protein transport|transaminase activity|endomembrane system|Rab GTPase binding|regulation of vesicle fusion|activation of GTPase activity|regulation of autophagosome maturation|GTPase activator activity	Down	15076356	-	antisense	0	2.82122	XLOC_019289	intronic
LOC100910483	TCONS_00013167	0	0.045	1	rno-miR-125b-2-3p	0.84752	0.0331027	139.273	GeneID:100910483,Genbank:XM_008767403.2,RGD:6498319	1.02198	0.611692	0.851297	1.37065	1.85903	1.61914	2.01381			Up		0.250234	1.00993	5.43823e-05			ankyrin repeat domain-containing protein 12-like	0.00282379	4.03595	724.048	Chr14	GeneID:108352829,Genbank:XM_017599544.1	46687009	0.295582	0.175946	0.0104504	0.480983	65.7912	61.6969	338.812			Up	46645059	+	antisense	0	1.87144	XLOC_005706	intronic
Tspan4	TCONS_00013167	0	0.02	1	rno-miR-92b-5p	0.892862	0.0166031	132.467	GeneID:293627,Genbank:NM_001013070.1,RGD:1305810	1.17138	1.04791	1.0235	2.57752	3.77488	3.55569	3.14478	GO:0005887,GO:0007166,GO:0031982,GO:0065003,GO:0003823,GO:0005178,GO:0005886	integral component of plasma membrane|cell surface receptor signaling pathway|vesicle|protein-containing complex assembly|antigen binding|integrin binding|plasma membrane	Up		0.242261	1.65296	8.91261e-12			tetraspanin 4	4.21796e-09	6.82305	724.048	Chr14	GeneID:108352829,Genbank:XM_017599544.1	46687009	0.295582	0.175946	0.0104504	0.480983	65.7912	61.6969	338.812			Up	46645059	+	antisense	0	1.87144	XLOC_005706	intronic
Tspan4	TCONS_00013166	0	0.0079	1	rno-miR-92b-5p	0.888982	0.0178034	132.467	GeneID:293627,Genbank:NM_001013070.1,RGD:1305810	1.17138	1.04791	1.0235	2.57752	3.77488	3.55569	3.14478	GO:0005887,GO:0007166,GO:0031982,GO:0065003,GO:0003823,GO:0005178,GO:0005886	integral component of plasma membrane|cell surface receptor signaling pathway|vesicle|protein-containing complex assembly|antigen binding|integrin binding|plasma membrane	Up		0.242261	1.65296	8.91261e-12			tetraspanin 4	4.21796e-09	6.82305	2638.3	Chr14	GeneID:108352829,Genbank:XM_017599544.1	46686341	3.26122	6.90495	6.87483	4.3447	294.758	258.158	36.0611			Up	46645059	+	antisense	0	1.34354	XLOC_005706	exonic
Tspan4	TCONS_00013135	0	0.012	1	rno-miR-92b-5p	0.952772	0.00329311	132.467	GeneID:293627,Genbank:NM_001013070.1,RGD:1305810	1.17138	1.04791	1.0235	2.57752	3.77488	3.55569	3.14478	GO:0005887,GO:0007166,GO:0031982,GO:0065003,GO:0003823,GO:0005178,GO:0005886	integral component of plasma membrane|cell surface receptor signaling pathway|vesicle|protein-containing complex assembly|antigen binding|integrin binding|plasma membrane	Up		0.242261	1.65296	8.91261e-12			tetraspanin 4	4.21796e-09	6.82305	769.12	Chr14	GeneID:108352751,Genbank:XM_017599469.1	46656115	21.6034	17.3001	29.1645	45.0241	63.9098	49.7446	2.57189			Up	46526142	+	antisense	0	0.31298	XLOC_005703	intronic
LOC108348139	TCONS_00004634	0	0.012	1	rno-miR-328a-5p	0.918043	0.0098001	57.9926	GeneID:108348139,Genbank:XM_017601859.1	0.273476	0.230044	0.560877	1.61685	3.4185	1.57064	6.31949	GO:0006955	immune response	Up		0.494611	2.65981	7.54945e-08			class II histocompatibility antigen, M beta 1 chain	1.27601e-05	5.37758	47.0491	Chr1	GeneID:100126191,Genbank:NM_001109979.2,RGD:1642882	220484659	1.75041e-05	6.61749e-06	0.00014986	3.3762	5.26426	0.555315	540.647	GO:1903020,GO:0012505,GO:0003924,GO:0015031,GO:0005525,GO:2000785,GO:0019068,GO:0005739,GO:0005789,GO:0005793,GO:0005794,GO:0032482,GO:0006886,GO:0034045,GO:0006888,GO:0000045,GO:0000139,GO:0090557,GO:0006914	positive regulation of glycoprotein metabolic process|endomembrane system|GTPase activity|protein transport|GTP binding|regulation of autophagosome assembly|virion assembly|mitochondrion|endoplasmic reticulum membrane|endoplasmic reticulum-Golgi intermediate compartment|Golgi apparatus|Rab protein signal transduction|intracellular protein transport|phagophore assembly site membrane|ER to Golgi ve…	Up	220480833	-	sense	0	1.48454	XLOC_002060	exonic
Corin	TCONS_00004634	0	0.031	1	rno-miR-328a-5p	0.902533	0.0137866	121.742	GeneID:289596,Genbank:XM_008770139.2,RGD:727887	0.567473	0.417682	0.184033	1.03189	2.52841	1.04463	4.09376	GO:0016604,GO:0008217,GO:0004252,GO:0009986,GO:0031410,GO:0005044,GO:0035813,GO:0005576,GO:0005886,GO:0005887,GO:0015629,GO:0006898,GO:0016021,GO:0007565,GO:0016486,GO:0003050	nuclear body|regulation of blood pressure|serine-type endopeptidase activity|cell surface|cytoplasmic vesicle|scavenger receptor activity|regulation of renal sodium excretion|extracellular region|plasma membrane|integral component of plasma membrane|actin cytoskeleton|receptor-mediated endocytosis|integral component of membrane|female pregnancy|peptide hormone processing|regulation of systemic ar…	Up		0.453328	2.03343	7.27231e-06			corin, serine peptidase	0.000557857	4.48556	47.0491	Chr1	GeneID:100126191,Genbank:NM_001109979.2,RGD:1642882	220484659	1.75041e-05	6.61749e-06	0.00014986	3.3762	5.26426	0.555315	540.647	GO:1903020,GO:0012505,GO:0003924,GO:0015031,GO:0005525,GO:2000785,GO:0019068,GO:0005739,GO:0005789,GO:0005793,GO:0005794,GO:0032482,GO:0006886,GO:0034045,GO:0006888,GO:0000045,GO:0000139,GO:0090557,GO:0006914	positive regulation of glycoprotein metabolic process|endomembrane system|GTPase activity|protein transport|GTP binding|regulation of autophagosome assembly|virion assembly|mitochondrion|endoplasmic reticulum membrane|endoplasmic reticulum-Golgi intermediate compartment|Golgi apparatus|Rab protein signal transduction|intracellular protein transport|phagophore assembly site membrane|ER to Golgi ve…	Up	220480833	-	sense	0	1.48454	XLOC_002060	exonic
LOC108348139	ENSRNOT00000091067	0	0.0079	1	rno-miR-328a-5p	0.98525	0.000324756	57.9926	GeneID:108348139,Genbank:XM_017601859.1	0.273476	0.230044	0.560877	1.61685	3.4185	1.57064	6.31949	GO:0006955	immune response	Up		0.494611	2.65981	7.54945e-08			class II histocompatibility antigen, M beta 1 chain	1.27601e-05	5.37758	12.8185	Chr12	GeneID:304379,Genbank:XM_017598593.1,RGD:1305044	22351622	3.34659e-20	0.0337068	5.68283e-18	0.217226	0.614377	0.192554	26.0374	GO:2000359	regulation of binding of sperm to zona pellucida	Up	22340574	+	sense	0	1.31319	AABR07035780.5	exonic
Corin	ENSRNOT00000091067	0	0.021	1	rno-miR-328a-5p	0.987948	0.000216992	121.742	GeneID:289596,Genbank:XM_008770139.2,RGD:727887	0.567473	0.417682	0.184033	1.03189	2.52841	1.04463	4.09376	GO:0016604,GO:0008217,GO:0004252,GO:0009986,GO:0031410,GO:0005044,GO:0035813,GO:0005576,GO:0005886,GO:0005887,GO:0015629,GO:0006898,GO:0016021,GO:0007565,GO:0016486,GO:0003050	nuclear body|regulation of blood pressure|serine-type endopeptidase activity|cell surface|cytoplasmic vesicle|scavenger receptor activity|regulation of renal sodium excretion|extracellular region|plasma membrane|integral component of plasma membrane|actin cytoskeleton|receptor-mediated endocytosis|integral component of membrane|female pregnancy|peptide hormone processing|regulation of systemic ar…	Up		0.453328	2.03343	7.27231e-06			corin, serine peptidase	0.000557857	4.48556	12.8185	Chr12	GeneID:304379,Genbank:XM_017598593.1,RGD:1305044	22351622	3.34659e-20	0.0337068	5.68283e-18	0.217226	0.614377	0.192554	26.0374	GO:2000359	regulation of binding of sperm to zona pellucida	Up	22340574	+	sense	0	1.31319	AABR07035780.5	exonic
Corin	TCONS_00002748	0	0.017	2	rno-miR-1247-5p;rno-miR-328a-5p	0.979797	0.000608104	121.742	GeneID:289596,Genbank:XM_008770139.2,RGD:727887	0.567473	0.417682	0.184033	1.03189	2.52841	1.04463	4.09376	GO:0016604,GO:0008217,GO:0004252,GO:0009986,GO:0031410,GO:0005044,GO:0035813,GO:0005576,GO:0005886,GO:0005887,GO:0015629,GO:0006898,GO:0016021,GO:0007565,GO:0016486,GO:0003050	nuclear body|regulation of blood pressure|serine-type endopeptidase activity|cell surface|cytoplasmic vesicle|scavenger receptor activity|regulation of renal sodium excretion|extracellular region|plasma membrane|integral component of plasma membrane|actin cytoskeleton|receptor-mediated endocytosis|integral component of membrane|female pregnancy|peptide hormone processing|regulation of systemic ar…	Up		0.453328	2.03343	7.27231e-06			corin, serine peptidase	0.000557857	4.48556	1453.71	Chr1	GeneID:310926,Genbank:NM_001025002.1,RGD:1560890	11967086	2.96885	2.04738	3.08889	21.148	54.3043	13.1947	11.7497			Up	11905565	-	sense	0	0.48238	XLOC_001189	intronic
Wnt10a	TCONS_00002748	0	0.031	2	rno-miR-667-5p;rno-miR-3552	0.816222	0.0475581	45.8132	GeneID:316527,Genbank:NM_001108227.1,RGD:1307015	0.373527	0.329916	0.168536	1.00684	1.43052	1.25961	4.3855	GO:0043588,GO:0005575,GO:0045165,GO:0005578,GO:0048018,GO:0005615,GO:0008150,GO:0010469,GO:0010628,GO:0014033,GO:0048730,GO:0016055,GO:0048733,GO:0030182,GO:0060070,GO:0031069,GO:0071560,GO:0042476,GO:0001942,GO:0042487,GO:0003674,GO:0043586,GO:0005109	skin development|cellular_component|cell fate commitment|proteinaceous extracellular matrix|receptor ligand activity|extracellular space|biological_process|regulation of signaling receptor activity|positive regulation of gene expression|neural crest cell differentiation|epidermis morphogenesis|Wnt signaling pathway|sebaceous gland development|neuron differentiation|canonical Wnt signaling pathway…	Up		0.397417	2.13274	8.02769e-08	rno04310,rno04390,rno04150,rno04550,rno04916,rno05200,rno05205,rno05225,rno05226,rno05217,rno05224,rno04934,rno05166,rno05165	Wnt signaling pathway|Hippo signaling pathway|mTOR signaling pathway|Signaling pathways regulating pluripotency of stem cells|Melanogenesis|Pathways in cancer|Proteoglycans in cancer|Hepatocellular carcinoma|Gastric cancer|Basal cell carcinoma|Breast cancer|Cushing's syndrome|HTLV-I infection|Human papillomavirus infection	wingless-type MMTV integration site family, member 10A	1.32514e-05	5.36651	1453.71	Chr1	GeneID:310926,Genbank:NM_001025002.1,RGD:1560890	11967086	2.96885	2.04738	3.08889	21.148	54.3043	13.1947	11.7497			Up	11905565	-	sense	0	0.48238	XLOC_001189	intronic
Ptprz1	TCONS_00013726	0	0.0079	1	rno-miR-711	0.86494	0.02613	94.7705	GeneID:25613,Genbank:XM_006236137.3,RGD:3455	0.717387	0.576378	0.535328	0.173145	0.15702	0.208077	0.303864	GO:0005615,GO:0005737,GO:0006470,GO:0007409,GO:0007413,GO:0007420,GO:0030175,GO:0007611,GO:0030335,GO:0030424,GO:0030425,GO:0030426,GO:0031226,GO:0032587,GO:0048814,GO:0035335,GO:0050731,GO:0070445,GO:0072534,GO:0002244,GO:1900006,GO:0004725,GO:1900149,GO:0005515,GO:0005578,GO:0008285,GO:0008542,GO:0010812,GO:0010976,GO:0016020,GO:0016021,GO:0016791,GO:0017134,GO:0043025,GO:0021766,GO:0043197,GO:…	extracellular space|cytoplasm|protein dephosphorylation|axonogenesis|axonal fasciculation|brain development|filopodium|learning or memory|positive regulation of cell migration|axon|dendrite|growth cone|intrinsic component of plasma membrane|ruffle membrane|regulation of dendrite morphogenesis|peptidyl-tyrosine dephosphorylation|positive regulation of peptidyl-tyrosine phosphorylation|regulation o…	Down		0.254804	-1.7185	1.53654e-11			protein tyrosine phosphatase, receptor type Z1	6.87874e-09	-6.74441	80.1735	Chr14	GeneID:360997,Genbank:NM_001037205.1,RGD:1588538	5767165	4.67169	4.05934	6.84597	0.329246	0.551508	0.94831	0.135488			Down	5603938	-	sense	0	0.55861	XLOC_005928	exonic
LOC500956	TCONS_00013726	0	0.01	1	rno-miR-711	0.90822	0.0122488	206.286	GeneID:500956,Genbank:XM_008765978.2,RGD:1565995	5.79891	3.17068	6.65334	2.67605	2.50371	2.26317	0.488195	GO:0051607,GO:0034341,GO:0005634,GO:0034342,GO:0005654,GO:0005737,GO:0005829,GO:0045071,GO:0034340,GO:0003723	defense response to virus|response to interferon-gamma|nucleus|response to type III interferon|nucleoplasm|cytoplasm|cytosol|negative regulation of viral genome replication|response to type I interferon|RNA binding	Down		0.281724	-1.03447	0.000240725			hypothetical protein LOC500956	0.00864938	-3.67193	80.1735	Chr14	GeneID:360997,Genbank:NM_001037205.1,RGD:1588538	5767165	4.67169	4.05934	6.84597	0.329246	0.551508	0.94831	0.135488			Down	5603938	-	sense	0	0.55861	XLOC_005928	exonic
Unc5d	TCONS_00002758	0	0.045	1	rno-miR-532-3p	0.926048	0.0080012	239.642	GeneID:306534,Genbank:XM_017600136.1,RGD:1309245	0.670002	0.928027	0.563699	1.68119	1.29704	1.33323	2.0435	GO:0007411,GO:0009986,GO:0016021,GO:0021859,GO:0038007,GO:0098742,GO:2001222,GO:0005042,GO:0005886,GO:0006915	axon guidance|cell surface|integral component of membrane|pyramidal neuron differentiation|netrin-activated signaling pathway|cell-cell adhesion via plasma-membrane adhesion molecules|regulation of neuron migration|netrin receptor activity|plasma membrane|apoptotic process	Up		0.221177	1.03104	3.13731e-06	rno04360	Axon guidance	unc-5 netrin receptor D	0.000295264	4.66162	160.727	Chr1	GeneID:310926,Genbank:NM_001025002.1,RGD:1560890	11971617	0.207545	0.000245229	0.00926785	19.3253	7.59781	15.5344	258.363			Up	11905587	-	sense	0	0.923065	XLOC_001189	intronic
Id1	XR_001836016.1	0	0.031	1	rno-miR-296-3p	0.821292	0.045051	678.374	GeneID:25261,Genbank:XM_006235267.3,RGD:2858	11.1062	9.11555	8.25237	23.9797	18.168	18.6075	2.19648	GO:0005634,GO:0005654,GO:0005737,GO:0005794,GO:0030182,GO:0005813,GO:0030509,GO:0006351,GO:0031648,GO:0032091,GO:0032233,GO:0032963,GO:0045892,GO:0036164,GO:0042803,GO:0046677,GO:0043066,GO:0047485,GO:0050679,GO:0050774,GO:0051726,GO:0000122,GO:0060425,GO:0060426,GO:0001085,GO:0070628,GO:0001191,GO:0001886,GO:0003700,GO:0005515,GO:0007420,GO:0007507,GO:0007623,GO:0008022,GO:0008134,GO:0010628,GO:…	nucleus|nucleoplasm|cytoplasm|Golgi apparatus|neuron differentiation|centrosome|BMP signaling pathway|transcription, DNA-templated|protein destabilization|negative regulation of protein binding|positive regulation of actin filament bundle assembly|collagen metabolic process|negative regulation of transcription, DNA-templated|cell-abiotic substrate adhesion|protein homodimerization activity|respon…	Up	bHLH	0.149456	1.1352	3.06541e-14	rno04015,rno04350,rno04390,rno04550	Rap1 signaling pathway|TGF-beta signaling pathway|Hippo signaling pathway|Signaling pathways regulating pluripotency of stem cells	inhibitor of DNA binding 1, HLH protein	2.90667e-11	7.59553	12.9887	Chr1	GeneID:25022,Genbank:XM_006230389.3,RGD:2611	200743130	4.42816e-08	7.20526e-05	2.52711e-10	0.217097	0.330383	0.147561	149.284	GO:0048701,GO:0048730,GO:0048755,GO:0048762,GO:0003416,GO:0050673,GO:0004709,GO:0050678,GO:0004713,GO:0050679,GO:0004714,GO:0060449,GO:0050680,GO:0004871,GO:0060463,GO:0051150,GO:0004888,GO:0060484,GO:0051781,GO:0005007,GO:0060501,GO:0005938,GO:0060512,GO:0007267,GO:0060523,GO:0007275,GO:0060527,GO:0007409,GO:0070372,GO:0060529,GO:0007417,GO:0070374,GO:0060595,GO:0007528,GO:0060601,GO:0008284,GO:…	embryonic cranial skeleton morphogenesis|epidermis morphogenesis|branching morphogenesis of a nerve|mesenchymal cell differentiation|endochondral bone growth|epithelial cell proliferation|MAP kinase kinase kinase activity|regulation of epithelial cell proliferation|protein tyrosine kinase activity|positive regulation of epithelial cell proliferation|transmembrane receptor protein tyrosine kinase …	Up	200735959	-	sense	39013	1.43147	LOC102553996	upstream
Slc26a11	XR_001836016.1	0	0.046	1	rno-miR-3577	0.886608	0.0185578	896.625	GeneID:360670,Genbank:XM_006247940.3,RGD:1306178	9.56229	8.82209	8.38549	22.8321	21.0825	21.8409	2.52486	GO:0019531,GO:0005765,GO:0019532,GO:0005783,GO:0042391,GO:0005794,GO:0005886,GO:0005887,GO:0008271,GO:0008272,GO:0043231,GO:0008509,GO:0051453,GO:0015106,GO:1902358,GO:0015116,GO:0015301,GO:0005254,GO:1902476,GO:0015701,GO:0005654,GO:0016021	oxalate transmembrane transporter activity|lysosomal membrane|oxalate transport|endoplasmic reticulum|regulation of membrane potential|Golgi apparatus|plasma membrane|integral component of plasma membrane|secondary active sulfate transmembrane transporter activity|sulfate transport|intracellular membrane-bounded organelle|anion transmembrane transporter activity|regulation of intracellular pH|bic…	Up		0.0919171	1.3362	7.05719e-48			solute carrier family 26 member 11	1.16895e-43	14.537	12.9887	Chr1	GeneID:25022,Genbank:XM_006230389.3,RGD:2611	200743130	4.42816e-08	7.20526e-05	2.52711e-10	0.217097	0.330383	0.147561	149.284	GO:0048701,GO:0048730,GO:0048755,GO:0048762,GO:0003416,GO:0050673,GO:0004709,GO:0050678,GO:0004713,GO:0050679,GO:0004714,GO:0060449,GO:0050680,GO:0004871,GO:0060463,GO:0051150,GO:0004888,GO:0060484,GO:0051781,GO:0005007,GO:0060501,GO:0005938,GO:0060512,GO:0007267,GO:0060523,GO:0007275,GO:0060527,GO:0007409,GO:0070372,GO:0060529,GO:0007417,GO:0070374,GO:0060595,GO:0007528,GO:0060601,GO:0008284,GO:…	embryonic cranial skeleton morphogenesis|epidermis morphogenesis|branching morphogenesis of a nerve|mesenchymal cell differentiation|endochondral bone growth|epithelial cell proliferation|MAP kinase kinase kinase activity|regulation of epithelial cell proliferation|protein tyrosine kinase activity|positive regulation of epithelial cell proliferation|transmembrane receptor protein tyrosine kinase …	Up	200735959	-	sense	39013	1.43147	LOC102553996	upstream
Cpvl	XR_001836016.1	0	0.031	1	rno-miR-347	0.97949	0.000626653	51.5161	GeneID:502774,Genbank:XM_017592849.1,RGD:1563609	0.34565	0.290756	0.113424	0.967999	1.68188	0.92551	4.94193	GO:0004185,GO:0051603	serine-type carboxypeptidase activity|proteolysis involved in cellular protein catabolic process	Up		0.459329	2.30507	5.21178e-07			carboxypeptidase, vitellogenic-like	6.30131e-05	5.01835	12.9887	Chr1	GeneID:25022,Genbank:XM_006230389.3,RGD:2611	200743130	4.42816e-08	7.20526e-05	2.52711e-10	0.217097	0.330383	0.147561	149.284	GO:0048701,GO:0048730,GO:0048755,GO:0048762,GO:0003416,GO:0050673,GO:0004709,GO:0050678,GO:0004713,GO:0050679,GO:0004714,GO:0060449,GO:0050680,GO:0004871,GO:0060463,GO:0051150,GO:0004888,GO:0060484,GO:0051781,GO:0005007,GO:0060501,GO:0005938,GO:0060512,GO:0007267,GO:0060523,GO:0007275,GO:0060527,GO:0007409,GO:0070372,GO:0060529,GO:0007417,GO:0070374,GO:0060595,GO:0007528,GO:0060601,GO:0008284,GO:…	embryonic cranial skeleton morphogenesis|epidermis morphogenesis|branching morphogenesis of a nerve|mesenchymal cell differentiation|endochondral bone growth|epithelial cell proliferation|MAP kinase kinase kinase activity|regulation of epithelial cell proliferation|protein tyrosine kinase activity|positive regulation of epithelial cell proliferation|transmembrane receptor protein tyrosine kinase …	Up	200735959	-	sense	39013	1.43147	LOC102553996	upstream
Havcr1	TCONS_00035976	0	0.0026	1	rno-miR-6334	0.943116	0.00476173	133.34	GeneID:286934,Genbank:XM_017597052.1,RGD:708425	1.11619	1.10365	3.11013	0.603249	0.28914	0.769027	0.316116	GO:0045335,GO:0005615,GO:0046677,GO:0005737,GO:0046718,GO:0006911,GO:0007584,GO:0009986,GO:0010046,GO:0016021,GO:0016324,GO:0031514,GO:0033005,GO:0001618,GO:0033574,GO:0001786,GO:0042493,GO:0003674	phagocytic vesicle|extracellular space|response to antibiotic|cytoplasm|viral entry into host cell|phagocytosis, engulfment|response to nutrient|cell surface|response to mycotoxin|integral component of membrane|apical plasma membrane|motile cilium|positive regulation of mast cell activation|virus receptor activity|response to testosterone|phosphatidylserine binding|response to drug|molecular_func…	Down		0.482012	-1.66147	0.000566957			hepatitis A virus cellular receptor 1	0.0164581	-3.44695	11.1997	Chr6		139784399	2.43005	0.426973	5.30054	5.36196e-16	1.80432e-28	1.4182e-10	0.00832646			Down	139739582	-			1.77545
LOC108349760	TCONS_00035976	0	0.0052	1	rno-miR-6334	0.920071	0.00932762	60.0918	GeneID:108349760,Genbank:XM_017590445.1	0.75252	0.815403	1.62288	0.294686	0.470814	0.163334	0.294461			Down		0.484342	-1.76385	0.000270799			dentin sialophosphoprotein-like	0.0094631	-3.64174	11.1997	Chr6		139784399	2.43005	0.426973	5.30054	5.36196e-16	1.80432e-28	1.4182e-10	0.00832646			Down	139739582	-			1.77545
Ackr2	TCONS_00035976	0	0.023	1	rno-miR-6334	0.930807	0.0070159	13.3517	GeneID:140473,Genbank:XM_017595421.1,RGD:620323	0.266985	0.142917	0.328539	0.0207694	0.0447969	0.0725239	0.192463	GO:0043231,GO:0006954,GO:0005654,GO:0055037,GO:0007165,GO:0070098,GO:0007186,GO:0005769,GO:0005829,GO:0005884,GO:0016493,GO:0005886,GO:0019957,GO:0005887,GO:0005044,GO:0031965,GO:0006898,GO:0006935	intracellular membrane-bounded organelle|inflammatory response|nucleoplasm|recycling endosome|signal transduction|chemokine-mediated signaling pathway|G-protein coupled receptor signaling pathway|early endosome|cytosol|actin filament|C-C chemokine receptor activity|plasma membrane|C-C chemokine binding|integral component of plasma membrane|scavenger receptor activity|nuclear membrane|receptor-med…	Down		0.745445	-2.37735	0.00142685			atypical chemokine receptor 2	0.0340062	-3.18916	11.1997	Chr6		139784399	2.43005	0.426973	5.30054	5.36196e-16	1.80432e-28	1.4182e-10	0.00832646			Down	139739582	-			1.77545
Rxfp1	TCONS_00028174	0	0.0013	1	rno-miR-6315	0.825337	0.0430964	13.4344	GeneID:295144,Genbank:XM_006232508.3,RGD:1302973	0.246128	0.0752872	0.141341	0.0191469	0.0344145	0.0318373	0.191646	GO:0030198,GO:0004930,GO:0042562,GO:0005622,GO:0005886,GO:0007188,GO:0007189,GO:0046872,GO:0007567,GO:0060427,GO:0016021,GO:0060658,GO:0030154	extracellular matrix organization|G-protein coupled receptor activity|hormone binding|intracellular|plasma membrane|adenylate cyclase-modulating G-protein coupled receptor signaling pathway|adenylate cyclase-activating G-protein coupled receptor signaling pathway|metal ion binding|parturition|lung connective tissue development|integral component of membrane|nipple morphogenesis|cell differentiati…	Down		0.74784	-2.38348	0.00143679	rno04080,rno04926	Neuroactive ligand-receptor interaction|Relaxin signaling pathway	relaxin/insulin-like family peptide receptor 1	0.0340959	-3.18716	11.3416	Chr3	GeneID:296318,Genbank:NM_001013923.1,RGD:1359424	153004975	1.01036	0.513809	1.38385	6.47941e-13	1.67769e-18	2.31727e-12	0.00822155	GO:0007165,GO:0005737	signal transduction|cytoplasm	Down	152972113	-	sense	0	1.50377	XLOC_012323	exonic
Lonrf3	TCONS_00000325	0	0.0066	1	rno-miR-466b-3p	0.905404	0.0129994	244.911	GeneID:298322,Genbank:XM_006257447.3,RGD:1565451	1.15394	1.64849	1.50813	2.28135	2.95601	3.46502	2.06561	GO:0032436,GO:0046872,GO:0061630,GO:0000209,GO:0005622,GO:0031624	positive regulation of proteasomal ubiquitin-dependent protein catabolic process|metal ion binding|ubiquitin protein ligase activity|protein polyubiquitination|intracellular|ubiquitin conjugating enzyme binding	Up		0.23363	1.04656	7.47877e-06			LON peptidase N-terminal domain and ring finger 3	0.00056825	4.47959	26.354	Chr1	GeneID:282546,Genbank:XM_017590420.1,RGD:708504	46057186	0.0321343	0.0341542	0.0894167	0.334645	0.25528	0.638728	9.22329	GO:0007270,GO:0003700,GO:0008150,GO:0005575,GO:0016514,GO:0005634,GO:0005654,GO:0005737,GO:0060996,GO:0005829,GO:0071565,GO:0097026,GO:0005886,GO:1904385,GO:0002931,GO:0006338,GO:0003674,GO:0006355,GO:0003677	neuron-neuron synaptic transmission|DNA binding transcription factor activity|biological_process|cellular_component|SWI/SNF complex|nucleus|nucleoplasm|cytoplasm|dendritic spine development|cytosol|nBAF complex|dendritic cell dendrite assembly|plasma membrane|cellular response to angiotensin|response to ischemia|chromatin remodeling|molecular_function|regulation of transcription, DNA-templated|DN…	Up	45988200	+	sense	0	0.795122	XLOC_000136	intronic
Igf2bp3	XR_001838971.1	0	0.0042	2	rno-miR-328a-3p;rno-miR-6318	0.826849	0.0423761	23.2404	GeneID:312320,Genbank:XM_017592993.1,RGD:1306512	0.0854304	0.0958173	0.0856587	0.268048	0.359151	0.283633	3.49231	GO:0005829,GO:0048027,GO:0003730,GO:0005737	cytosol|mRNA 5'-UTR binding|mRNA 3'-UTR binding|cytoplasm	Up		0.475482	1.80418	0.000147985			insulin-like growth factor 2 mRNA binding protein 3	0.00594958	3.79443	6.25245	Chr7	GeneID:315073,Genbank:XM_006241728.2,RGD:1306316	115942322	0.000620922	0.000381834	0	0.154782	0.104969	0.0547238	71.9316	GO:0005737,GO:0005840,GO:0090263,GO:0003677,GO:0003729,GO:0005634	cytoplasm|ribosome|positive regulation of canonical Wnt signaling pathway|DNA binding|mRNA binding|nucleus	Up	115915196	+	antisense	0	1.65169	LOC103692938	exonic
[truncated: 11 more columns]

## Sheet: circRNA
mRNA	circRNA	CeRNA_Score(MuTATE)	Pvalue	Shared_miRNA_Number	Shared_miRNA	r	pvalue	BaseMean	Dbxref	Expression_mod1_1	Expression_mod1_2	Expression_mod1_3	Expression_nor1	Expression_nor2	Expression_nor3	FoldChange	GO_id	GO_term	Regulation	Tf_Family	lfcSE	log2FoldChange	pValue	pathway	pathway_description	product	qValue	stat	CIRCpedia_id	Dbxref_circRNA	Expression_mod1_1_circRNA	Expression_mod1_2_circRNA	Expression_mod1_3_circRNA	Expression_nor1_circRNA	Expression_nor2_circRNA	Expression_nor3_circRNA	FoldChange_circRNA	GO_id_circRNA	GO_term_circRNA	Regulation_circRNA	best.transcript	case_value	circAtlas_data	circAtlas_id	circRNA_length	control_value	gene	genesymbol_CIRCpedia	genomic_length
Ahnak2	circRNA_5739|Chr7:116505011_116561061_-	0.0036	7.5e-08	10	rno-miR-1306-5p;rno-miR-770-5p;rno-miR-328a-3p;rno-miR-344g;rno-miR-188-3p;rno-miR-3588;rno-miR-328b-3p;rno-miR-665;rno-miR-351-5p;rno-miR-346	0.951202	0.0035137	293.424	GeneID:314478,Genbank:XM_017594522.1,RGD:1309696	0.903514	0.602312	0.451174	0.36824	0.217511	0.307932	0.47295	GO:0043484,GO:0005829,GO:0005886,GO:0008366,GO:0019226,GO:0021675,GO:0030018,GO:0030315,GO:0030659,GO:0032287,GO:0001778,GO:0032290,GO:0003723,GO:0043034,GO:0005737	regulation of RNA splicing|cytosol|plasma membrane|axon ensheathment|transmission of nerve impulse|nerve development|Z disc|T-tubule|cytoplasmic vesicle membrane|peripheral nervous system myelin maintenance|plasma membrane repair|peripheral nervous system myelin formation|RNA binding|costamere|cytoplasm	Down		0.268252	-1.08024	5.65014e-05			AHNAK nucleoprotein 2	0.00289749	-4.02697		GeneID:362935,Genbank:NM_001128099.1,RGD:1307571	63.9826	29.7312	0	0	0	0	0.00477813			Down	NM_001128099.1	0	http://159.226.67.237:8080/new/circ_detail.php?ID=rno-Ly6al_0001	rno-Ly6al_0001	53309	93.7139	Ly6al		56051
Stab1	circRNA_5739|Chr7:116505011_116561061_-	0	0.013	3	rno-miR-298-5p;rno-miR-324-3p;rno-miR-615	0.93815	0.00561979	958.989	GeneID:100363145,Genbank:XM_008771055.2,RGD:2324745	9.15386	6.23251	4.98901	3.83415	2.66598	2.66944	0.464913	GO:0005509,GO:0005540,GO:0005886,GO:0005887,GO:0006898,GO:0007155,GO:0007267,GO:0016525,GO:0030169,GO:0005041,GO:0042742,GO:0005044	calcium ion binding|hyaluronic acid binding|plasma membrane|integral component of plasma membrane|receptor-mediated endocytosis|cell adhesion|cell-cell signaling|negative regulation of angiogenesis|low-density lipoprotein particle binding|low-density lipoprotein particle receptor activity|defense response to bacterium|scavenger receptor activity	Down		0.211525	-1.10497	1.75261e-07			stabilin 1	2.5026e-05	-5.22383		GeneID:362935,Genbank:NM_001128099.1,RGD:1307571	63.9826	29.7312	0	0	0	0	0.00477813			Down	NM_001128099.1	0	http://159.226.67.237:8080/new/circ_detail.php?ID=rno-Ly6al_0001	rno-Ly6al_0001	53309	93.7139	Ly6al		56051
Ephb6	circRNA_5739|Chr7:116505011_116561061_-	0.0003	5.2e-05	7	rno-miR-339-5p;rno-miR-328a-3p;rno-miR-344g;rno-miR-328b-3p;rno-miR-324-3p;rno-miR-3102;rno-miR-326-3p	0.909549	0.011902	85.789	GeneID:312275,Genbank:NM_001107857.1,RGD:1306163	1.60714	1.19006	0.980478	0.513299	0.522226	0.463794	0.409922	GO:0048013,GO:0009986,GO:0004713,GO:0050663,GO:0030154,GO:0004714,GO:0050798,GO:0031434,GO:0004871,GO:0070374,GO:0004888,GO:0005003,GO:0005005,GO:0005524,GO:0032092,GO:0005737,GO:2000525,GO:0033674,GO:0005887,GO:0043005,GO:0043066,GO:0006468,GO:0001806,GO:0043235,GO:0007275,GO:0002456,GO:0043410,GO:0009968,GO:0004709	ephrin receptor signaling pathway|cell surface|protein tyrosine kinase activity|cytokine secretion|cell differentiation|transmembrane receptor protein tyrosine kinase activity|activated T cell proliferation|mitogen-activated protein kinase kinase binding|signal transducer activity|positive regulation of ERK1 and ERK2 cascade|transmembrane signaling receptor activity|ephrin receptor activity|trans…	Down		0.272871	-1.28658	2.41758e-06	rno04360	Axon guidance	Eph receptor B6	0.000241234	-4.71496		GeneID:362935,Genbank:NM_001128099.1,RGD:1307571	63.9826	29.7312	0	0	0	0	0.00477813			Down	NM_001128099.1	0	http://159.226.67.237:8080/new/circ_detail.php?ID=rno-Ly6al_0001	rno-Ly6al_0001	53309	93.7139	Ly6al		56051
Muc4	circRNA_5739|Chr7:116505011_116561061_-	0	0.05	2	rno-miR-298-5p;rno-miR-615	0.966103	0.00170406	316.979	GeneID:303887,Genbank:XM_008768776.2,RGD:621331	5.27847	4.06474	0.504794	0.142584	0.0988509	0.355632	0.0637446	GO:0043066,GO:0031077,GO:0005176,GO:0044849,GO:0031528,GO:0005615,GO:0044877,GO:0032355,GO:0005737,GO:0046677,GO:0005783,GO:0007160,GO:0007595,GO:0009725,GO:0032570,GO:0010469,GO:0048565,GO:0032869,GO:0016021,GO:0071560,GO:0032991,GO:0016324,GO:0033189,GO:0022408,GO:0001953,GO:0034097,GO:0030277,GO:0002244,GO:0042493,GO:0030879,GO:0002853	negative regulation of apoptotic process|post-embryonic camera-type eye development|ErbB-2 class receptor binding|estrous cycle|microvillus membrane|extracellular space|protein-containing complex binding|response to estradiol|cytoplasm|response to antibiotic|endoplasmic reticulum|cell-matrix adhesion|lactation|response to hormone|response to progesterone|regulation of signaling receptor activity|…	Down		0.983536	-3.97155	5.39009e-05			mucin 4, cell surface associated	0.00280759	-4.03803		GeneID:362935,Genbank:NM_001128099.1,RGD:1307571	63.9826	29.7312	0	0	0	0	0.00477813			Down	NM_001128099.1	0	http://159.226.67.237:8080/new/circ_detail.php?ID=rno-Ly6al_0001	rno-Ly6al_0001	53309	93.7139	Ly6al		56051
Matk	circRNA_5739|Chr7:116505011_116561061_-	0.0002	0.0013	3	rno-miR-615;rno-miR-351-5p;rno-miR-1306-5p	0.842828	0.0351132	38.9278	GeneID:60450,Genbank:XM_008765128.2,RGD:69058	0.944208	0.651029	0.68444	0.357627	0.314256	0.317152	0.447948	GO:0005737,GO:0007169,GO:0030154,GO:0031234,GO:0038083,GO:0042127,GO:0045087,GO:0004715,GO:0005102,GO:0005524	cytoplasm|transmembrane receptor protein tyrosine kinase signaling pathway|cell differentiation|extrinsic component of cytoplasmic side of plasma membrane|peptidyl-tyrosine autophosphorylation|regulation of cell proliferation|innate immune response|non-membrane spanning protein tyrosine kinase activity|signaling receptor binding|ATP binding	Down		0.359858	-1.1586	0.00128371	rno04722	Neurotrophin signaling pathway	megakaryocyte-associated tyrosine kinase	0.0311323	-3.2196		GeneID:362935,Genbank:NM_001128099.1,RGD:1307571	63.9826	29.7312	0	0	0	0	0.00477813			Down	NM_001128099.1	0	http://159.226.67.237:8080/new/circ_detail.php?ID=rno-Ly6al_0001	rno-Ly6al_0001	53309	93.7139	Ly6al		56051
Sptbn4	circRNA_5739|Chr7:116505011_116561061_-	0.0002	0.003	5	rno-miR-328a-3p;rno-miR-320-5p;rno-miR-324-3p;rno-miR-615;rno-miR-3102	0.832082	0.0399276	52.1094	GeneID:308458,Genbank:XM_017589120.1,RGD:1304682	0.522233	0.221822	0.317288	0.132737	0.162235	0.110357	0.395223	GO:0005912,GO:0007010,GO:0007409,GO:0007605,GO:0007628,GO:0008091,GO:0008150,GO:0030534,GO:0009566,GO:0033135,GO:0010459,GO:0033268,GO:0014704,GO:0033270,GO:0034613,GO:0040018,GO:0043025,GO:0043194,GO:0002028,GO:0003674,GO:0003779,GO:0005200,GO:0005543,GO:0005575,GO:0005737,GO:0005886,GO:0016020,GO:0016363,GO:0016605,GO:0019226,GO:0019902,GO:0021952,GO:0022414,GO:0043203,GO:0030424,GO:0045162,GO:…	adherens junction|cytoskeleton organization|axonogenesis|sensory perception of sound|adult walking behavior|spectrin|biological_process|adult behavior|fertilization|regulation of peptidyl-serine phosphorylation|negative regulation of heart rate|node of Ranvier|intercalated disc|paranode region of axon|cellular protein localization|positive regulation of multicellular organism growth|neuronal cell…	Down		0.404859	-1.33926	0.000939765			spectrin, beta, non-erythrocytic 4	0.0243604	-3.30797		GeneID:362935,Genbank:NM_001128099.1,RGD:1307571	63.9826	29.7312	0	0	0	0	0.00477813			Down	NM_001128099.1	0	http://159.226.67.237:8080/new/circ_detail.php?ID=rno-Ly6al_0001	rno-Ly6al_0001	53309	93.7139	Ly6al		56051
Col5a3	circRNA_5739|Chr7:116505011_116561061_-	0	0.01	4	rno-miR-615;rno-miR-351-5p;rno-miR-665;rno-miR-125a-5p	0.931027	0.00697177	47.5635	GeneID:60379,Genbank:XM_017595884.1,RGD:70922	0.832609	0.384893	0.358753	0.115537	0.166132	0.0960568	0.248592	GO:0007160,GO:0008201,GO:0031012,GO:0043394,GO:0005201,GO:0005588	cell-matrix adhesion|heparin binding|extracellular matrix|proteoglycan binding|extracellular matrix structural constituent|collagen type V trimer	Down		0.455774	-2.00815	1.05292e-05	rno04974	Protein digestion and absorption	collagen, type V, alpha 3	0.000758282	-4.40601		GeneID:362935,Genbank:NM_001128099.1,RGD:1307571	63.9826	29.7312	0	0	0	0	0.00477813			Down	NM_001128099.1	0	http://159.226.67.237:8080/new/circ_detail.php?ID=rno-Ly6al_0001	rno-Ly6al_0001	53309	93.7139	Ly6al		56051
Flnc	circRNA_5739|Chr7:116505011_116561061_-	0.0001	0.003	5	rno-miR-344g;rno-miR-378a-5p;rno-miR-615;rno-miR-351-5p;rno-miR-296-3p	0.861941	0.0272748	138.023	GeneID:362332,Genbank:XM_006236214.3,RGD:1308807	1.51545	0.711012	0.871077	0.243951	0.212314	0.217764	0.225485	GO:0005856,GO:0005886,GO:0008092,GO:0016528,GO:0030018,GO:0030506,GO:0042383,GO:0042802,GO:0043034,GO:0005737,GO:0048747,GO:0005829,GO:0051015	cytoskeleton|plasma membrane|cytoskeletal protein binding|sarcoplasm|Z disc|ankyrin binding|sarcolemma|identical protein binding|costamere|cytoplasm|muscle fiber development|cytosol|actin filament binding	Down		0.307912	-2.1489	2.97437e-12	rno04010,rno04510,rno05205,rno05132	MAPK signaling pathway|Focal adhesion|Proteoglycans in cancer|Salmonella infection	filamin C	1.64225e-09	-6.97893		GeneID:362935,Genbank:NM_001128099.1,RGD:1307571	63.9826	29.7312	0	0	0	0	0.00477813			Down	NM_001128099.1	0	http://159.226.67.237:8080/new/circ_detail.php?ID=rno-Ly6al_0001	rno-Ly6al_0001	53309	93.7139	Ly6al		56051
Scn2b	circRNA_5739|Chr7:116505011_116561061_-	0.0001	0.05	3	rno-miR-3102;rno-miR-466b-3p;rno-miR-207	0.841931	0.0355039	23.1285	GeneID:25349,Genbank:NM_012877.1,RGD:3633	0.410611	0.353825	0.262088	0.111409	0.0646947	0.05985	0.237244	GO:0005248,GO:0005515,GO:0007399,GO:0017080,GO:0035725,GO:0046684,GO:0060048,GO:0060371,GO:0086002,GO:0086006,GO:0086012,GO:0001518,GO:0086091,GO:2000649,GO:0005244	voltage-gated sodium channel activity|protein binding|nervous system development|sodium channel regulator activity|sodium ion transmembrane transport|response to pyrethroid|cardiac muscle contraction|regulation of atrial cardiac muscle cell membrane depolarization|cardiac muscle cell action potential involved in contraction|voltage-gated sodium channel activity involved in cardiac muscle cell act…	Down		0.51195	-2.07555	5.03028e-05			sodium voltage-gated channel beta subunit 2	0.00265355	-4.05422		GeneID:362935,Genbank:NM_001128099.1,RGD:1307571	63.9826	29.7312	0	0	0	0	0.00477813			Down	NM_001128099.1	0	http://159.226.67.237:8080/new/circ_detail.php?ID=rno-Ly6al_0001	rno-Ly6al_0001	53309	93.7139	Ly6al		56051
Col1a1	circRNA_5739|Chr7:116505011_116561061_-	0.0001	9e-05	6	rno-miR-339-5p;rno-miR-320-5p;rno-miR-665;rno-miR-1956-5p;rno-miR-615;rno-miR-351-5p	0.90207	0.0139158	7549.22	GeneID:29393,Genbank:NM_053304.1,RGD:61817	144.351	50.3445	60.5589	31.9031	24.0838	15.5841	0.290811	GO:0005576,GO:0005578,GO:0005581,GO:0005584,GO:0005615,GO:0031012,GO:0005737,GO:0005783,GO:0031667,GO:0005794,GO:0031960,GO:0032355,GO:0032964,GO:0034504,GO:0048407,GO:0034505,GO:0048545,GO:0038063,GO:0048705,GO:0042060,GO:0048706,GO:0051591,GO:0055093,GO:0060325,GO:0001501,GO:1902618,GO:0060346,GO:0001503,GO:0060351,GO:0001568,GO:0070208,GO:0001649,GO:0001957,GO:0001958,GO:0002020,GO:0005201,GO:…	extracellular region|proteinaceous extracellular matrix|collagen trimer|collagen type I trimer|extracellular space|extracellular matrix|cytoplasm|endoplasmic reticulum|response to nutrient levels|Golgi apparatus|response to corticosteroid|response to estradiol|collagen biosynthetic process|protein localization to nucleus|platelet-derived growth factor binding|tooth mineralization|response to ster…	Down		0.544962	-1.78185	0.00107674	rno04151,rno04512,rno04510,rno04611,rno04926,rno04974,rno04933,rno05165,rno05146	PI3K-Akt signaling pathway|ECM-receptor interaction|Focal adhesion|Platelet activation|Relaxin signaling pathway|Protein digestion and absorption|AGE-RAGE signaling pathway in diabetic complications|Human papillomavirus infection|Amoebiasis	collagen, type I, alpha 1	0.0271462	-3.26967		GeneID:362935,Genbank:NM_001128099.1,RGD:1307571	63.9826	29.7312	0	0	0	0	0.00477813			Down	NM_001128099.1	0	http://159.226.67.237:8080/new/circ_detail.php?ID=rno-Ly6al_0001	rno-Ly6al_0001	53309	93.7139	Ly6al		56051
Tnc	circRNA_5739|Chr7:116505011_116561061_-	0.0001	0.00075	4	rno-miR-378a-5p;rno-miR-326-3p;rno-miR-326-5p;rno-miR-615	0.904779	0.013169	1383.53	GeneID:116640,Genbank:XM_008763755.2,RGD:621057	21.8966	6.75183	8.53838	3.0343	2.71021	2.87279	0.241416	GO:0071305,GO:0031175,GO:0005604,GO:0071774,GO:0042060,GO:0005614,GO:0071799,GO:0042475,GO:0005615,GO:0007155,GO:0007162,GO:0007528,GO:0008284,GO:0045471,GO:0009611,GO:0045545,GO:0009612,GO:0060447,GO:0010628,GO:0060739,GO:0014012,GO:0003674,GO:0060740,GO:0031012,GO:0005576,GO:0071300,GO:0005578	cellular response to vitamin D|neuron projection development|basement membrane|response to fibroblast growth factor|wound healing|interstitial matrix|cellular response to prostaglandin D stimulus|odontogenesis of dentin-containing tooth|extracellular space|cell adhesion|negative regulation of cell adhesion|neuromuscular junction development|positive regulation of cell proliferation|response to et…	Down		0.49703	-2.0504	3.70227e-05	rno04151,rno04512,rno04510,rno05206,rno05165	PI3K-Akt signaling pathway|ECM-receptor interaction|Focal adhesion|MicroRNAs in cancer|Human papillomavirus infection	tenascin C	0.00209298	-4.12532		GeneID:362935,Genbank:NM_001128099.1,RGD:1307571	63.9826	29.7312	0	0	0	0	0.00477813			Down	NM_001128099.1	0	http://159.226.67.237:8080/new/circ_detail.php?ID=rno-Ly6al_0001	rno-Ly6al_0001	53309	93.7139	Ly6al		56051
Rtp4	circRNA_5739|Chr7:116505011_116561061_-	0	0.0044	3	rno-miR-339-5p;rno-miR-207;rno-miR-320-5p	0.824377	0.043557	129.184	GeneID:360733,Genbank:NM_001108321.1,RGD:1306974	3.50847	4.12242	1.57465	0.921326	1.25055	1.64819	0.429907	GO:0005737,GO:0006612,GO:0009986,GO:0016021,GO:0031849,GO:0051205,GO:0051607,GO:0001580	cytoplasm|protein targeting to membrane|cell surface|integral component of membrane|olfactory receptor binding|protein insertion into membrane|defense response to virus|detection of chemical stimulus involved in sensory perception of bitter taste	Down		0.372919	-1.2179	0.0010913			receptor (chemosensory) transporter protein 4	0.0273883	-3.26587		GeneID:362935,Genbank:NM_001128099.1,RGD:1307571	63.9826	29.7312	0	0	0	0	0.00477813			Down	NM_001128099.1	0	http://159.226.67.237:8080/new/circ_detail.php?ID=rno-Ly6al_0001	rno-Ly6al_0001	53309	93.7139	Ly6al		56051
Lamc2	circRNA_5739|Chr7:116505011_116561061_-	0	0.016	2	rno-miR-351-5p;rno-miR-339-5p	0.833602	0.0392288	359.037	GeneID:192362,Genbank:XM_008769603.2,RGD:621053	4.92548	5.80353	1.90949	1.23249	2.09219	1.41179	0.387938	GO:0005604,GO:0005607,GO:0005610,GO:0005615,GO:0005938,GO:0008150,GO:0008201,GO:0008284,GO:0016020,GO:0030335,GO:0048471,GO:0003674,GO:0048731,GO:0005578,GO:0070831	basement membrane|laminin-2 complex|laminin-5 complex|extracellular space|cell cortex|biological_process|heparin binding|positive regulation of cell proliferation|membrane|positive regulation of cell migration|perinuclear region of cytoplasm|molecular_function|system development|proteinaceous extracellular matrix|basement membrane assembly	Down		0.351842	-1.3661	0.000103297	rno04151,rno04512,rno04510,rno05200,rno05222,rno05165,rno05146,rno05145	PI3K-Akt signaling pathway|ECM-receptor interaction|Focal adhesion|Pathways in cancer|Small cell lung cancer|Human papillomavirus infection|Amoebiasis|Toxoplasmosis	laminin subunit gamma 2	0.00457491	-3.88271		GeneID:362935,Genbank:NM_001128099.1,RGD:1307571	63.9826	29.7312	0	0	0	0	0.00477813			Down	NM_001128099.1	0	http://159.226.67.237:8080/new/circ_detail.php?ID=rno-Ly6al_0001	rno-Ly6al_0001	53309	93.7139	Ly6al		56051
Hpse2	circRNA_5739|Chr7:116505011_116561061_-	0	0.025	2	rno-miR-351-5p;rno-miR-466b-3p	0.934194	0.00635319	67.6215	GeneID:368128,Genbank:XM_008760445.2,RGD:1307959	0.772535	0.507077	0.343288	0.220357	0.248442	0.0699505	0.342699	GO:0030198,GO:0030305,GO:0043395,GO:0005578,GO:0008284	extracellular matrix organization|heparanase activity|heparan sulfate proteoglycan binding|proteinaceous extracellular matrix|positive regulation of cell proliferation	Down		0.473468	-1.54499	0.00110189	rno00531,rno05205	Glycosaminoglycan degradation|Proteoglycans in cancer	heparanase 2 (inactive)	0.0275706	-3.26313		GeneID:362935,Genbank:NM_001128099.1,RGD:1307571	63.9826	29.7312	0	0	0	0	0.00477813			Down	NM_001128099.1	0	http://159.226.67.237:8080/new/circ_detail.php?ID=rno-Ly6al_0001	rno-Ly6al_0001	53309	93.7139	Ly6al		56051
Rtn1	circRNA_5739|Chr7:116505011_116561061_-	0	0.0044	3	rno-miR-665;rno-miR-207;rno-miR-320-5p	0.865509	0.0259156	85.441	GeneID:116644,Genbank:NM_053865.1,RGD:620986	1.72858	1.43251	1.13235	0.701235	0.413567	0.535636	0.396952	GO:0005790,GO:0012505,GO:0016021,GO:0030182,GO:0005783,GO:0005789	smooth endoplasmic reticulum|endomembrane system|integral component of membrane|neuron differentiation|endoplasmic reticulum|endoplasmic reticulum membrane	Down		0.292734	-1.33296	5.27601e-06			reticulon 1	0.000434785	-4.5535		GeneID:362935,Genbank:NM_001128099.1,RGD:1307571	63.9826	29.7312	0	0	0	0	0.00477813			Down	NM_001128099.1	0	http://159.226.67.237:8080/new/circ_detail.php?ID=rno-Ly6al_0001	rno-Ly6al_0001	53309	93.7139	Ly6al		56051
Col6a1	circRNA_5739|Chr7:116505011_116561061_-	0	0.00075	4	rno-miR-326-3p;rno-miR-615;rno-miR-207;rno-miR-320-5p	0.813982	0.0486855	2001.38	GeneID:294337,Genbank:XM_215375.7,RGD:1565398	43.7968	19.6474	28.223	13.669	10.8298	7.99557	0.365567	GO:0005576,GO:0005578,GO:0005615,GO:0008150,GO:0031012,GO:0035987,GO:0042383,GO:0048407,GO:0070208,GO:0071230,GO:0003674,GO:0005575	extracellular region|proteinaceous extracellular matrix|extracellular space|biological_process|extracellular matrix|endodermal cell differentiation|sarcolemma|platelet-derived growth factor binding|protein heterotrimerization|cellular response to amino acid stimulus|molecular_function|cellular_component	Down		0.368548	-1.45179	8.17457e-05	rno04151,rno04512,rno04510,rno04974,rno05165	PI3K-Akt signaling pathway|ECM-receptor interaction|Focal adhesion|Protein digestion and absorption|Human papillomavirus infection	collagen, type VI, alpha 1	0.00385765	-3.93922		GeneID:362935,Genbank:NM_001128099.1,RGD:1307571	63.9826	29.7312	0	0	0	0	0.00477813			Down	NM_001128099.1	0	http://159.226.67.237:8080/new/circ_detail.php?ID=rno-Ly6al_0001	rno-Ly6al_0001	53309	93.7139	Ly6al		56051
Ptpn7	circRNA_5739|Chr7:116505011_116561061_-	0	7.3e-05	5	rno-miR-320-5p;rno-miR-298-5p;rno-miR-1956-5p;rno-miR-296-3p;rno-miR-532-3p	0.884866	0.0191205	60.3997	GeneID:246781,Genbank:XM_006249821.3,RGD:708516	1.29335	0.725298	0.766966	0.548098	0.386481	0.325991	0.467999	GO:0005829,GO:0005856,GO:0006470,GO:0009898,GO:0035335,GO:0004725,GO:0005737	cytosol|cytoskeleton|protein dephosphorylation|cytoplasmic side of plasma membrane|peptidyl-tyrosine dephosphorylation|protein tyrosine phosphatase activity|cytoplasm	Down		0.358835	-1.09542	0.00226777	rno04010	MAPK signaling pathway	protein tyrosine phosphatase, non-receptor type 7	0.0471902	-3.05272		GeneID:362935,Genbank:NM_001128099.1,RGD:1307571	63.9826	29.7312	0	0	0	0	0.00477813			Down	NM_001128099.1	0	http://159.226.67.237:8080/new/circ_detail.php?ID=rno-Ly6al_0001	rno-Ly6al_0001	53309	93.7139	Ly6al		56051
Nnmt	circRNA_5739|Chr7:116505011_116561061_-	0	0.05	2	rno-miR-665;rno-miR-207	0.902124	0.0139009	24.7112	GeneID:300691,Genbank:XM_008766195.2,RGD:1309606	0.319851	0.153745	0.154626	0.0782003	0.042167	0.0243808	0.238782	GO:0008112,GO:0010243,GO:0031100,GO:0032259,GO:0042493,GO:0098603,GO:0003674,GO:0005829	nicotinamide N-methyltransferase activity|response to organonitrogen compound|animal organ regeneration|methylation|response to drug|selenol Se-methyltransferase activity|molecular_function|cytosol	Down		0.587577	-2.06623	0.000437232	rno00760	Nicotinate and nicotinamide metabolism	nicotinamide N-methyltransferase	0.0135878	-3.51653		GeneID:362935,Genbank:NM_001128099.1,RGD:1307571	63.9826	29.7312	0	0	0	0	0.00477813			Down	NM_001128099.1	0	http://159.226.67.237:8080/new/circ_detail.php?ID=rno-Ly6al_0001	rno-Ly6al_0001	53309	93.7139	Ly6al		56051
Siglec1	circRNA_5739|Chr7:116505011_116561061_-	0	0.0014	5	rno-miR-339-5p;rno-miR-370-5p;rno-miR-207;rno-miR-3541;rno-miR-1956-5p	0.936501	0.00592016	108.211	GeneID:311426,Genbank:NM_001107777.1,RGD:1311953	1.05062	0.927716	0.481901	0.347693	0.294615	0.317152	0.40365	GO:2001238,GO:0016021,GO:0030246,GO:0070234	positive regulation of extrinsic apoptotic signaling pathway|integral component of membrane|carbohydrate binding|positive regulation of T cell apoptotic process	Down		0.312272	-1.30882	2.77363e-05	rno04514	Cell adhesion molecules (CAMs)	sialic acid binding Ig like lectin 1	0.00165857	-4.1913		GeneID:362935,Genbank:NM_001128099.1,RGD:1307571	63.9826	29.7312	0	0	0	0	0.00477813			Down	NM_001128099.1	0	http://159.226.67.237:8080/new/circ_detail.php?ID=rno-Ly6al_0001	rno-Ly6al_0001	53309	93.7139	Ly6al		56051
Pkp1	circRNA_5739|Chr7:116505011_116561061_-	0	0.0018	4	rno-miR-1224;rno-miR-296-3p;rno-miR-346;rno-miR-466b-3p	0.910438	0.0116728	53.4471	GeneID:304822,Genbank:NM_001107181.1,RGD:1307472	1.10305	0.545328	0.55882	0.206995	0.178585	0.231296	0.290616	GO:0005634,GO:0005654,GO:0005886,GO:0008150,GO:0010628,GO:0030057,GO:0043231,GO:0045110,GO:0098609,GO:0003674,GO:1902373,GO:0005521,GO:1990124,GO:0005575	nucleus|nucleoplasm|plasma membrane|biological_process|positive regulation of gene expression|desmosome|intracellular membrane-bounded organelle|intermediate filament bundle assembly|cell-cell adhesion|molecular_function|negative regulation of mRNA catabolic process|lamin binding|messenger ribonucleoprotein complex|cellular_component	Down		0.395664	-1.78282	6.60965e-06			plakophilin 1	0.000518873	-4.50589		GeneID:362935,Genbank:NM_001128099.1,RGD:1307571	63.9826	29.7312	0	0	0	0	0.00477813			Down	NM_001128099.1	0	http://159.226.67.237:8080/new/circ_detail.php?ID=rno-Ly6al_0001	rno-Ly6al_0001	53309	93.7139	Ly6al		56051
Col15a1	circRNA_5739|Chr7:116505011_116561061_-	0	0.05	2	rno-miR-615;rno-miR-665	0.890703	0.0172659	152.199	GeneID:298069,Genbank:NM_001100535.1,RGD:1310820	2.63191	1.44613	1.5034	0.705223	0.605159	0.461491	0.328213	GO:0005615,GO:0007155,GO:0031012,GO:0005198,GO:0005581,GO:0005604	extracellular space|cell adhesion|extracellular matrix|structural molecule activity|collagen trimer|basement membrane	Down		0.286238	-1.60729	1.96301e-08	rno04974	Protein digestion and absorption	collagen type XV alpha 1 chain	4.33538e-06	-5.61523		GeneID:362935,Genbank:NM_001128099.1,RGD:1307571	63.9826	29.7312	0	0	0	0	0.00477813			Down	NM_001128099.1	0	http://159.226.67.237:8080/new/circ_detail.php?ID=rno-Ly6al_0001	rno-Ly6al_0001	53309	93.7139	Ly6al		56051
Col5a2	circRNA_5739|Chr7:116505011_116561061_-	0	0.00075	4	rno-miR-615;rno-miR-351-5p;rno-miR-665;rno-miR-125a-5p	0.908819	0.0120919	1326	GeneID:85250,Genbank:NM_053488.1,RGD:70921	18.2179	9.27896	10.0227	6.35769	5.33117	5.47562	0.473554	GO:0005581,GO:0005588,GO:0005615,GO:0030199,GO:0031012,GO:0043588,GO:0046332,GO:0048592,GO:0071230,GO:1903225,GO:0001501,GO:0001503,GO:0005201	collagen trimer|collagen type V trimer|extracellular space|collagen fibril organization|extracellular matrix|skin development|SMAD binding|eye morphogenesis|cellular response to amino acid stimulus|negative regulation of endodermal cell differentiation|skeletal system development|ossification|extracellular matrix structural constituent	Down		0.215725	-1.0784	5.76453e-07	rno04974	Protein digestion and absorption	collagen type V alpha 2 chain	6.86933e-05	-4.99894		GeneID:362935,Genbank:NM_001128099.1,RGD:1307571	63.9826	29.7312	0	0	0	0	0.00477813			Down	NM_001128099.1	0	http://159.226.67.237:8080/new/circ_detail.php?ID=rno-Ly6al_0001	rno-Ly6al_0001	53309	93.7139	Ly6al		56051
Fblim1	circRNA_5739|Chr7:116505011_116561061_-	0	0.0026	3	rno-miR-339-5p;rno-miR-298-5p;rno-miR-1224	0.821158	0.0451164	357.762	GeneID:362650,Genbank:XM_008764276.2,RGD:1359551	7.22508	3.1241	4.37231	2.87669	1.60533	1.58534	0.425532	GO:0097157,GO:0001725,GO:0098609,GO:0003674,GO:0005575,GO:0005654,GO:0005925,GO:0006397,GO:0008150,GO:0030054,GO:0031005,GO:0033623,GO:0035770,GO:0000381,GO:0044212,GO:0001650,GO:0046872	pre-mRNA intronic binding|stress fiber|cell-cell adhesion|molecular_function|cellular_component|nucleoplasm|focal adhesion|mRNA processing|biological_process|cell junction|filamin binding|regulation of integrin activation|ribonucleoprotein granule|regulation of alternative mRNA splicing, via spliceosome|transcription regulatory region DNA binding|fibrillar center|metal ion binding	Down		0.31301	-1.23266	8.21325e-05			filamin binding LIM protein 1	0.0038649	-3.93809		GeneID:362935,Genbank:NM_001128099.1,RGD:1307571	63.9826	29.7312	0	0	0	0	0.00477813			Down	NM_001128099.1	0	http://159.226.67.237:8080/new/circ_detail.php?ID=rno-Ly6al_0001	rno-Ly6al_0001	53309	93.7139	Ly6al		56051
Ltbp2	circRNA_5739|Chr7:116505011_116561061_-	0	0.0012	4	rno-miR-450b-3p;rno-miR-296-3p;rno-miR-615;rno-miR-346	0.88789	0.0181483	637.318	GeneID:59106,Genbank:NM_021586.2,RGD:68380	10.5644	4.32646	5.17945	1.16553	1.50709	0.92563	0.185897	GO:0005615,GO:0007179,GO:0008201,GO:0019838,GO:0031012,GO:0097435,GO:0005509,GO:0005576,GO:0005578	extracellular space|transforming growth factor beta receptor signaling pathway|heparin binding|growth factor binding|extracellular matrix|supramolecular fiber organization|calcium ion binding|extracellular region|proteinaceous extracellular matrix	Down		0.296945	-2.42742	2.96718e-16			latent transforming growth factor beta binding protein 2	5.46093e-13	-8.17465		GeneID:362935,Genbank:NM_001128099.1,RGD:1307571	63.9826	29.7312	0	0	0	0	0.00477813			Down	NM_001128099.1	0	http://159.226.67.237:8080/new/circ_detail.php?ID=rno-Ly6al_0001	rno-Ly6al_0001	53309	93.7139	Ly6al		56051
[truncated: 590 more rows]
[truncated: 10 more columns]
