# Supplementary material for: Identification of core noncoding RNA-associated competing endogenous RNA networks in renal fibrosis via whole-transcriptome sequencing
Source: Ren Fail. 2025 Jun 25;47(1):2522973. doi: 10.1080/0886022X.2025.2522973 (PMC12893494; doi:10.1080/0886022X.2025.2522973)
Supplement: Supplementary Table S1.xlsx [file IRNF_A_2522973_SM7306.xlsx]

## Sheet: model1-vs-normal-diff-mRNA
gene_id	BaseMean	lfcSE	stat	FoldChange	log2FoldChange	pValue	qValue	Regulation	Expression_nor1	Expression_nor2	Expression_nor3	Expression_mod1_1	Expression_mod1_2	Expression_mod1_3	Dbxref	product	GO_id	GO_term	pathway	pathway_description
A2m	19.579516650256	0.897615550417949	4.0210183117576	12.2043923867903	3.60932856514895	5.79470997289047e-05	0.00296001494461298	Up	0.0258277794942488	0.0185690653317127	0.0343569969410111	0.74450613101147	0.118483247001245	0.15434296751359	GeneID:24153,Genbank:NM_012488.2,RGD:2004	alpha-2-macroglobulin	GO:0051384,GO:0019966,GO:0002438,GO:1990402,GO:0034695,GO:0004866,GO:0042803,GO:0004867,GO:0005102,GO:0005615,GO:0006953,GO:0007584,GO:0043120,GO:0009611,GO:0048306,GO:0010037,GO:0048403,GO:0010951,GO:0048406,GO:0019838,GO:0001553,GO:0048863,GO:0019899,GO:0001869,GO:0051289,GO:0019959,GO:0002020	response to glucocorticoid|interleukin-1 binding|acute inflammatory response to antigenic stimulus|embryonic liver development|response to prostaglandin E|endopeptidase inhibitor activity|protein homodimerization activity|serine-type endopeptidase inhibitor activity|signaling receptor binding|extracellular space|acute-phase response|response to nutrient|tumor necrosis factor binding|response to w…	rno04610	Complement and coagulation cascades
A2ml1	68.882372989935	0.507345233504021	4.30777136752666	4.54893011372671	2.18552727033975	1.64907713140213e-05	0.00107965666421126	Up	0.251567852228905	0.26225641396831	0.133857669512934	1.75411338212256	0.890267950727653	0.424470227522093	GeneID:362442,Genbank:XM_008763339.2,RGD:1565709	alpha-2-macroglobulin-like 1	GO:0030414,GO:0052548,GO:0004866,GO:0005615,GO:0010951	peptidase inhibitor activity|regulation of endopeptidase activity|endopeptidase inhibitor activity|extracellular space|negative regulation of endopeptidase activity
Ackr1	7.30233996070089	1.13159974784753	3.33294204561051	13.6568833603879	3.77155637840327	0.000859328403485656	0.0228841088027916	Up	0.0351596022043732	0.0758347364529054	0	0.534143624061342	0.622127722710872	0.370779796957542	GeneID:689105,Genbank:XM_002728033.4,RGD:1596198	atypical chemokine receptor 1	GO:0008150,GO:0019957,GO:0032642,GO:0003674,GO:0005575,GO:0006954	biological_process|C-C chemokine binding|regulation of chemokine production|molecular_function|cellular_component|inflammatory response	rno05144	Malaria
Ackr2	13.3516618279493	0.745478213409415	3.18902620288051	5.19581317236785	2.37734955623918	0.00142752937349986	0.0340224410685636	Up	0.0207693852684061	0.0447968907316741	0.0725238876620052	0.266985128547376	0.14291729213705	0.328539060595291	GeneID:140473,Genbank:XM_017595421.1,RGD:620323	atypical chemokine receptor 2	GO:0043231,GO:0006954,GO:0005654,GO:0055037,GO:0007165,GO:0070098,GO:0007186,GO:0005769,GO:0005829,GO:0005884,GO:0016493,GO:0005886,GO:0019957,GO:0005887,GO:0005044,GO:0031965,GO:0006898,GO:0006935	intracellular membrane-bounded organelle|inflammatory response|nucleoplasm|recycling endosome|signal transduction|chemokine-mediated signaling pathway|G-protein coupled receptor signaling pathway|early endosome|cytosol|actin filament|C-C chemokine receptor activity|plasma membrane|C-C chemokine binding|integral component of plasma membrane|scavenger receptor activity|nuclear membrane|receptor-med…
Ackr4	34.9102603759159	0.574454867119115	3.48516086477679	4.00573677384586	2.00206762146409	0.000491841255799253	0.0148526725839328	Up	0.110718147522675	0.159203195552491	0.128870938151042	0.98118228974717	0.235816402235507	0.44757673709589	GeneID:685243,Genbank:XM_006243689.3,RGD:1596453	atypical chemokine receptor 4	GO:0006935,GO:0007186,GO:0016021,GO:0019956,GO:0070098,GO:0004950,GO:0005044,GO:0006898	chemotaxis|G-protein coupled receptor signaling pathway|integral component of membrane|chemokine binding|chemokine-mediated signaling pathway|chemokine receptor activity|scavenger receptor activity|receptor-mediated endocytosis
Acot5	31.622486682665	0.579644460626295	3.27409838278705	3.72647864233753	1.89781299112803	0.00105999698981999	0.0269017952050683	Up	0.0845491239267804	0.455903944322351	0.337410421917735	0.864545607300244	1.4752667892279	1.00307577920881	GeneID:503049,Genbank:NM_001079709.1,RGD:1565917	acyl-CoA thioesterase 5	GO:0005829,GO:0006631,GO:0006637,GO:0032788,GO:0032789,GO:0047617,GO:0000038,GO:0001676,GO:0005737	cytosol|fatty acid metabolic process|acyl-CoA metabolic process|saturated monocarboxylic acid metabolic process|unsaturated monocarboxylic acid metabolic process|acyl-CoA hydrolase activity|very long-chain fatty acid metabolic process|long-chain fatty acid metabolic process|cytoplasm	rno00062,rno01040	Fatty acid elongation|Biosynthesis of unsaturated fatty acids
Acta2	1451.40504915413	0.154837917275615	7.79391300996491	2.30824003427864	1.20679325789029	6.49652806280979e-15	8.27757621787549e-12	Up	30.769062631612	25.0847174113467	21.1221645172292	61.5889541581047	53.0565189375536	67.1879571283981	GeneID:81633,Genbank:NM_031004.2,RGD:621676	actin, alpha 2, smooth muscle, aorta	GO:0030485,GO:0005737,GO:0044297,GO:0061041,GO:0005856,GO:0006936,GO:0008217,GO:0009615,GO:0010628,GO:0061870,GO:0014829,GO:0061874,GO:0015629,GO:0070374,GO:0072144,GO:0019901,GO:0001725,GO:0090131,GO:0030027,GO:0005524,GO:2000491,GO:0030175	smooth muscle contractile fiber|cytoplasm|cell body|regulation of wound healing|cytoskeleton|muscle contraction|regulation of blood pressure|response to virus|positive regulation of gene expression|positive regulation of hepatic stellate cell migration|vascular smooth muscle contraction|positive regulation of hepatic stellate cell contraction|actin cytoskeleton|positive regulation of ERK1 and ERK…	rno04371,rno04926,rno04270	Apelin signaling pathway|Relaxin signaling pathway|Vascular smooth muscle contraction
Actg2	115.844173260361	0.327919321451926	7.59183589961322	5.61587053421654	2.48950967677554	3.15404307764268e-14	2.90242052989297e-11	Up	0.850323067459449	1.01188270829193	1.31639997773051	5.20835159861406	4.84237413358475	8.19415068778843	GeneID:25365,Genbank:XM_006236728.2,RGD:2027	actin, gamma 2, smooth muscle, enteric	GO:0005737,GO:0008150,GO:0010628,GO:0030027,GO:0030175,GO:0032982,GO:0044297,GO:0071944,GO:0090131,GO:0003674,GO:0005524,GO:0005575	cytoplasm|biological_process|positive regulation of gene expression|lamellipodium|filopodium|myosin filament|cell body|cell periphery|mesenchyme migration|molecular_function|ATP binding|cellular_component	rno04270	Vascular smooth muscle contraction
Adam33	22.4702002719914	0.609972447970503	3.67248	4.72434419467474	2.24011407689871	0.000240204162112517	0.00864242805596059	Up	0.180085767388253	0.0647369701427241	0.0479112512220076	0.645381789672616	0.365858308477667	0.417805527303377	GeneID:311425,Genbank:XM_017592341.1,RGD:1305278	ADAM metallopeptidase domain 33	GO:0006508,GO:0008150,GO:0016021,GO:0046872,GO:0003674,GO:0004222,GO:0005575	proteolysis|biological_process|integral component of membrane|metal ion binding|molecular_function|metalloendopeptidase activity|cellular_component
Adam8	70.9928630237429	0.359074647025724	3.27200666066536	2.25776391402667	1.17489463674423	0.00106787060249082	0.0270048987170351	Up	0.322884700297189	0.298466031019467	0.269540874512031	0.669948444142431	0.440477161996691	0.945066577519626	GeneID:499285,Genbank:XM_006230501.3,RGD:1566394	ADAM metallopeptidase domain 8	GO:0005575,GO:0005737,GO:0005886,GO:0005887,GO:0006508,GO:0006954,GO:0008150,GO:0048247,GO:0008237,GO:0050729,GO:0008270,GO:0050839,GO:0009986,GO:0051044,GO:0051092,GO:0051897,GO:0070245,GO:0070820,GO:0071065,GO:0071133,GO:0000902,GO:0001525,GO:0002102,GO:0002523,GO:0002675,GO:0002693,GO:0003674,GO:0004222,GO:0005509,GO:0022407,GO:0032010,GO:0032127,GO:0033089,GO:0042581,GO:0043406,GO:0043524,GO:…	cellular_component|cytoplasm|plasma membrane|integral component of plasma membrane|proteolysis|inflammatory response|biological_process|lymphocyte chemotaxis|metallopeptidase activity|positive regulation of inflammatory response|zinc ion binding|cell adhesion molecule binding|cell surface|positive regulation of membrane protein ectodomain proteolysis|positive regulation of NF-kappaB transcription…
Adamts2	390.188318736835	0.263958737705039	5.16602403949152	2.57329558634568	1.36361718441807	2.39126049380577e-07	3.22023079832511e-05	Up	1.58954606767067	1.50075384005506	0.981432606905649	4.95584143507801	2.42933584131086	3.41580534957992	GeneID:287899,Genbank:NM_001137622.1,RGD:1565950	ADAM metallopeptidase with thrombospondin type 1 motif, 2	GO:0005578,GO:0005615,GO:0007229,GO:0007283,GO:0008150,GO:0008233,GO:0008270,GO:0016485,GO:0030199,GO:0030324,GO:0043588,GO:0003674,GO:0004222,GO:0005575	proteinaceous extracellular matrix|extracellular space|integrin-mediated signaling pathway|spermatogenesis|biological_process|peptidase activity|zinc ion binding|protein processing|collagen fibril organization|lung development|skin development|molecular_function|metalloendopeptidase activity|cellular_component
Adcy7	309.415810845278	0.206001014903758	5.62862028065691	2.23380227344662	1.1595014903232	1.81656806929773e-08	4.0661666891686e-06	Up	0.657540739656278	0.473762424363912	0.551389741643804	1.56331834119757	0.991854060102998	1.31510208680493	GeneID:84420,Genbank:XM_017601388.1,RGD:619966	adenylate cyclase 7	GO:0046872,GO:0004383,GO:0060135,GO:0005524,GO:0071361,GO:0005886,GO:0006171,GO:0006182,GO:0007165,GO:0007189,GO:0008074,GO:0009190,GO:0004016,GO:0016020,GO:0016021	metal ion binding|guanylate cyclase activity|maternal process involved in female pregnancy|ATP binding|cellular response to ethanol|plasma membrane|cAMP biosynthetic process|cGMP biosynthetic process|signal transduction|adenylate cyclase-activating G-protein coupled receptor signaling pathway|guanylate cyclase complex, soluble|cyclic nucleotide biosynthetic process|adenylate cyclase activity|memb…	rno00230,rno04015,rno04371,rno04020,rno04072,rno04024,rno04022,rno04114,rno04540,rno04611,rno04062,rno04911,rno04923,rno04912,rno04913,rno04915,rno04914,rno04921,rno04926,rno04918,rno04916,rno04925,rno04927,rno04261,rno04270,rno04970,rno04971,rno04972,rno04976,rno04724,rno04727,rno04725,rno04723,rno04750,rno04211,rno04213,rno04713,rno04714,rno05200,rno05032,rno05414,rno04934,rno05166,rno01522	Purine metabolism|Rap1 signaling pathway|Apelin signaling pathway|Calcium signaling pathway|Phospholipase D signaling pathway|cAMP signaling pathway|cGMP - PKG signaling pathway|Oocyte meiosis|Gap junction|Platelet activation|Chemokine signaling pathway|Insulin secretion|Regulation of lipolysis in adipocyte|GnRH signaling pathway|Ovarian Steroidogenesis|Estrogen signaling pathway|Progesterone-med…
Ahnak2	293.423914895735	0.268232427098515	4.0272569700695	2.11438912760279	1.08024091163115	5.64313475030758e-05	0.00289389733758807	Up	0.368239943621155	0.217511396810444	0.307931850551503	0.903514471961353	0.60231173112919	0.451173926454622	GeneID:314478,Genbank:XM_017594522.1,RGD:1309696	AHNAK nucleoprotein 2	GO:0043484,GO:0005829,GO:0005886,GO:0008366,GO:0019226,GO:0021675,GO:0030018,GO:0030315,GO:0030659,GO:0032287,GO:0001778,GO:0032290,GO:0003723,GO:0043034,GO:0005737	regulation of RNA splicing|cytosol|plasma membrane|axon ensheathment|transmission of nerve impulse|nerve development|Z disc|T-tubule|cytoplasmic vesicle membrane|peripheral nervous system myelin maintenance|plasma membrane repair|peripheral nervous system myelin formation|RNA binding|costamere|cytoplasm
Aldh1a3	346.055196853715	0.242716179044163	4.42006839393618	2.1035441695714	1.07282211169006	9.86696680379046e-06	0.000723170080256572	Up	7.48606530268112	5.14254306571265	5.14110184011152	15.6091490140362	14.465909663497	8.48931243450706	GeneID:266603,Genbank:NM_153300.1,RGD:628662	aldehyde dehydrogenase 1 family, member A3	GO:0002138,GO:0004028,GO:0004029,GO:0007626,GO:0021768,GO:0004030,GO:0021983,GO:0031076,GO:0042472,GO:0051289,GO:0042493,GO:0042572,GO:0042573,GO:0055114,GO:0060013,GO:0060166,GO:0001758,GO:0060324,GO:0001822,GO:0002072,GO:0005634,GO:0005737,GO:0005829,GO:0042574,GO:0005886,GO:0042803,GO:0043065,GO:0043584,GO:0070324,GO:0048048,GO:0050885,GO:0070384,GO:0070403	retinoic acid biosynthetic process|3-chloroallyl aldehyde dehydrogenase activity|aldehyde dehydrogenase (NAD) activity|locomotory behavior|nucleus accumbens development|aldehyde dehydrogenase [NAD(P)+] activity|pituitary gland development|embryonic camera-type eye development|inner ear morphogenesis|protein homotetramerization|response to drug|retinol metabolic process|retinoic acid metabolic pro…	rno00010,rno00340,rno00350,rno00360,rno00410,rno00980,rno00982,rno05204	Glycolysis / Gluconeogenesis|Histidine metabolism|Tyrosine metabolism|Phenylalanine metabolism|beta-Alanine metabolism|Metabolism of xenobiotics by cytochrome P450|Drug metabolism - cytochrome P450|Chemical carcinogenesis
Alox5	40.7554438482186	0.48440531612529	3.61429	3.36540468547284	1.75077999744199	0.00030117491223322	0.0102647350745495	Up	0.312958037708424	0.162933497887306	0.150732026316428	0.945845319500658	0.848674582913038	0.386936000771258	GeneID:25290,Genbank:XM_006237140.2,RGD:2096	arachidonate 5-lipoxygenase	GO:0005515,GO:0005634,GO:0005635,GO:0005641,GO:0016702,GO:0019233,GO:0019369,GO:0005654,GO:0019370,GO:0019372,GO:0030425,GO:0031965,GO:0002526,GO:0002540,GO:0004051,GO:0005506,GO:0005737,GO:0005829,GO:0006691,GO:0006954,GO:0007584,GO:0016363,GO:0042383,GO:0045907,GO:0055093,GO:0055114	protein binding|nucleus|nuclear envelope|nuclear envelope lumen|oxidoreductase activity, acting on single donors with incorporation of molecular oxygen, incorporation of two atoms of oxygen|sensory perception of pain|arachidonic acid metabolic process|nucleoplasm|leukotriene biosynthetic process|lipoxygenase pathway|dendrite|nuclear membrane|acute inflammatory response|leukotriene production invo…	rno00590,rno04664,rno04913,rno04726,rno05145	Arachidonic acid metabolism|Fc epsilon RI signaling pathway|Ovarian Steroidogenesis|Serotonergic synapse|Toxoplasmosis
Aoc3	432.005853290241	0.205780707386052	5.32625438241669	2.1376718350184	1.09604039453177	1.00258695826639e-07	1.62812258595338e-05	Up	2.87063818455009	3.03107801072624	2.64442847105467	6.51062227065567	4.56223485082248	7.63672648607904	GeneID:29473,Genbank:NM_031582.2,RGD:62058	amine oxidase, copper containing 3	GO:0005794,GO:0005886,GO:0005902,GO:0007155,GO:0007568,GO:0042755,GO:0008131,GO:0042803,GO:0043231,GO:0046677,GO:0046982,GO:0048038,GO:0052593,GO:0052594,GO:0052595,GO:0002523,GO:0002675,GO:0002687,GO:0005507,GO:0005509,GO:0005615,GO:0005737,GO:0005769,GO:0005783,GO:0008217,GO:0009308,GO:0009986,GO:0010828,GO:0052596,GO:0016021,GO:0055114,GO:1902283,GO:0035902	Golgi apparatus|plasma membrane|microvillus|cell adhesion|aging|eating behavior|primary amine oxidase activity|protein homodimerization activity|intracellular membrane-bounded organelle|response to antibiotic|protein heterodimerization activity|quinone binding|tryptamine:oxygen oxidoreductase (deaminating) activity|aminoacetone:oxygen oxidoreductase(deaminating) activity|aliphatic-amine oxidase a…	rno00260,rno00350,rno00360,rno00410	Glycine, serine and threonine metabolism|Tyrosine metabolism|Phenylalanine metabolism|beta-Alanine metabolism
Apln	145.416190891255	0.327530956290357	5.25686884095045	3.29844781149187	1.72178727856948	1.46528735660272e-07	2.17536104678702e-05	Up	1.09882312924245	0.523609082322462	1.05802717656387	3.24011047750882	3.79314443957252	2.08849359999446	GeneID:58812,Genbank:NM_031612.3,RGD:620672	apelin	GO:0007631,GO:0008284,GO:0010469,GO:0010629,GO:0031652,GO:0031704,GO:0051466,GO:0060183,GO:0040037,GO:0060976,GO:0097755,GO:1902895,GO:1904022,GO:0001525,GO:0001664,GO:0002026,GO:0005179,GO:0005576,GO:0005615,GO:0007369,GO:0042327,GO:0042756,GO:0043576,GO:0045776,GO:0045823,GO:0045906,GO:0048471,GO:1904706,GO:0050878,GO:0051461,GO:1905564	feeding behavior|positive regulation of cell proliferation|regulation of signaling receptor activity|negative regulation of gene expression|positive regulation of heat generation|apelin receptor binding|positive regulation of corticotropin-releasing hormone secretion|apelin receptor signaling pathway|negative regulation of fibroblast growth factor receptor signaling pathway|coronary vasculature d…	rno04371,rno04080	Apelin signaling pathway|Neuroactive ligand-receptor interaction
Apoh	256.507287314121	0.281102067911511	-3.84671	0.472596992745651	-1.08132	0.000119715376955082	0.00502016583261768	Down	10.1456179636025	13.1667647221289	13.8277310732093	4.7827116032849	8.79008213747724	4.42474685207673	GeneID:287774,Genbank:NM_001009626.1,RGD:1310625	apolipoprotein H	GO:0006641,GO:0007568,GO:0007596,GO:0007597,GO:0008201,GO:0031012,GO:0008289,GO:0009986,GO:0031100,GO:0031639,GO:0033033,GO:0051006,GO:0034014,GO:0051917,GO:0034197,GO:0051918,GO:0060230,GO:0001937,GO:0060268,GO:0005543,GO:0005576,GO:0005615,GO:0005737,GO:0005886,GO:0010596,GO:0010898,GO:0016525,GO:0034361,GO:0030193,GO:0030195,GO:0034364,GO:0034392,GO:0042627,GO:0042802	triglyceride metabolic process|aging|blood coagulation|blood coagulation, intrinsic pathway|heparin binding|extracellular matrix|lipid binding|cell surface|animal organ regeneration|plasminogen activation|negative regulation of myeloid cell apoptotic process|positive regulation of lipoprotein lipase activity|response to triglyceride|regulation of fibrinolysis|triglyceride transport|negative regul…	rno04979	Cholesterol metabolism
Arhgap40	8.46406937729717	1.14947231788019	3.0918621422635	11.7452860379657	3.55400994323362	0.00198905198833165	0.0431238967732008	Up	0.0159428155744526	0.0343866011446373	0.0159057595149985	0.409881622450061	0.344786934043992	0.0504380614484754	GeneID:296323,Genbank:XM_008762437.2,RGD:1562428	Rho GTPase activating protein 40	GO:0030833,GO:0032956,GO:0051056,GO:0005096,GO:0005737,GO:0007165	regulation of actin filament polymerization|regulation of actin cytoskeleton organization|regulation of small GTPase mediated signal transduction|GTPase activator activity|cytoplasm|signal transduction
Art4	59.2459793672916	0.363262912761365	3.86394105082464	2.64565782043802	1.40362648086077	0.000111572158123703	0.00484005331164126	Up	0.598117370833015	0.697330909911774	0.338682982776261	1.68130088563959	1.12825206417553	1.6194979637226	GeneID:312806,Genbank:NM_001173509.1,RGD:1306456	ADP-ribosyltransferase 4	GO:0003956,GO:0006471	NAD(P)+-protein-arginine ADP-ribosyltransferase activity|protein ADP-ribosylation
Atp1a3	38.1097910390085	0.375082957411549	3.94067356449443	2.78577645777001	1.47807949476408	8.12531354471908e-05	0.00384536267299219	Up	0.239318397324794	0.234626808915067	0.206203672386431	0.775450327154077	0.684378685756834	0.493280525455117	GeneID:24213,Genbank:XM_017588775.1,RGD:2169	ATPase Na+/K+ transporting subunit alpha 3	GO:0005634,GO:0005737,GO:0005783,GO:0005794,GO:0005886,GO:0010107,GO:0010248,GO:0015991,GO:0005890,GO:0016020,GO:0021987,GO:0030007,GO:0044327,GO:0030424,GO:0045202,GO:0046872,GO:0031748,GO:0051087,GO:0060048,GO:0071300,GO:0086036,GO:0001540,GO:0086037,GO:0097067,GO:1904646,GO:0005391,GO:0005515,GO:0005524,GO:0006813,GO:0006814,GO:0006883,GO:0007613,GO:0035235,GO:0008344,GO:0036376,GO:0008542,GO:…	nucleus|cytoplasm|endoplasmic reticulum|Golgi apparatus|plasma membrane|potassium ion import|establishment or maintenance of transmembrane electrochemical gradient|ATP hydrolysis coupled proton transport|sodium:potassium-exchanging ATPase complex|membrane|cerebral cortex development|cellular potassium ion homeostasis|dendritic spine head|axon|synapse|metal ion binding|D1 dopamine receptor binding…	rno04024,rno04022,rno04911,rno04918,rno04919,rno04925,rno04260,rno04261,rno04970,rno04971,rno04972,rno04976,rno04973,rno04974,rno04978,rno04960,rno04961,rno04964	cAMP signaling pathway|cGMP - PKG signaling pathway|Insulin secretion|Thyroid hormone synthesis|Thyroid hormone signaling pathway|Aldosterone synthesis and secretion|Cardiac muscle contraction|Adrenergic signaling in cardiomyocytes|Salivary secretion|Gastric acid secretion|Pancreatic secretion|Bile secretion|Carbohydrate digestion and absorption|Protein digestion and absorption|Mineral absorption…
B3gnt9	39.6127124592097	0.392124656818393	3.77831207436007	2.79252331417995	1.48156932551123	0.000157894937062336	0.00625687018540799	Up	0.188145028518385	0.253627881113396	0.168936948886009	0.758547158430308	0.564099458719631	0.43650330611724	GeneID:291958,Genbank:XM_008772556.2,RGD:1310170	UDP-GlcNAc:betaGal beta-1,3-N-acetylglucosaminyltransferase 9	GO:0030311,GO:0005783,GO:0005794,GO:0006486,GO:0006493,GO:0008375,GO:0008376,GO:0008378,GO:0008532,GO:0016020,GO:0000139,GO:0016021,GO:0001650,GO:0016758	poly-N-acetyllactosamine biosynthetic process|endoplasmic reticulum|Golgi apparatus|protein glycosylation|protein O-linked glycosylation|acetylglucosaminyltransferase activity|acetylgalactosaminyltransferase activity|galactosyltransferase activity|N-acetyllactosaminide beta-1,3-N-acetylglucosaminyltransferase activity|membrane|Golgi membrane|integral component of membrane|fibrillar center|transfe…
B4galnt4	39.9843338739657	0.365256108496867	3.61575333506978	2.49783121308991	1.32067599245216	0.000299475437951687	0.0102278580499624	Up	0.210700178797257	0.310941639750578	0.265528984525235	0.764599585771581	0.708578150338739	0.54964372041242	GeneID:309105,Genbank:NM_001107562.1,RGD:1310052	beta-1,4-N-acetyl-galactosaminyl transferase 4	GO:0008376,GO:0032580,GO:0033842	acetylgalactosaminyltransferase activity|Golgi cisterna membrane|N-acetyl-beta-glucosaminyl-glycoprotein 4-beta-N-acetylgalactosaminyltransferase activity
Bcat1	59.2419550384362	0.444866350338697	5.04168133961533	4.7333919082958	2.24287437712539	4.61459270528886e-07	5.66193433854849e-05	Up	0.314642783095067	0.182711841976269	0.277690902903216	1.81019407936821	1.36806068915455	0.638096761819987	GeneID:29592,Genbank:XM_008763371.1,RGD:2195	branched chain amino acid transaminase 1	GO:0004084,GO:0005737,GO:0005739,GO:0005829,GO:0008150,GO:0009082,GO:0009083,GO:0009098,GO:0009099,GO:0042802,GO:0052654,GO:0052655,GO:0052656	branched-chain-amino-acid transaminase activity|cytoplasm|mitochondrion|cytosol|biological_process|branched-chain amino acid biosynthetic process|branched-chain amino acid catabolic process|leucine biosynthetic process|valine biosynthetic process|identical protein binding|L-leucine transaminase activity|L-valine transaminase activity|L-isoleucine transaminase activity	rno00270,rno00280,rno00290,rno00770	Cysteine and methionine metabolism|Valine, leucine and isoleucine degradation|Valine, leucine and isoleucine biosynthesis|Pantothenate and CoA biosynthesis
Bmper	8.43853886873284	1.52722413341776	3.62707583808218	46.5064126277934	5.53935775365554	0.000286649121981444	0.00993317166631934	Up	0	0	0.00700182249189917	0.262447493061137	0.0413938721223892	0.0740105814636335	GeneID:300455,Genbank:NM_001135799.1,RGD:1563373	BMP-binding endothelial regulator	GO:0005615,GO:0010594,GO:0030514,GO:0042118,GO:0048839,GO:0060393,GO:0070374,GO:0001657,GO:0002043,GO:0005576	extracellular space|regulation of endothelial cell migration|negative regulation of BMP signaling pathway|endothelial cell activation|inner ear development|regulation of pathway-restricted SMAD protein phosphorylation|positive regulation of ERK1 and ERK2 cascade|ureteric bud development|blood vessel endothelial cell proliferation involved in sprouting angiogenesis|extracellular region
C3	925.511330866421	0.244248760367522	6.21747027355994	2.86514749005639	1.51860940693893	5.05233835150534e-10	1.5497580084136e-07	Up	3.68714929484063	2.62857876165561	5.19647716289632	10.0963180034558	14.2692719894611	9.54482066711598	GeneID:24232,Genbank:NM_016994.2,RGD:2232	complement component 3	GO:0005515,GO:0005615,GO:0006631,GO:0006911,GO:0010828,GO:0006935,GO:0010866,GO:0006954,GO:0006956,GO:0010884,GO:0045766,GO:0010951,GO:0031715,GO:0048037,GO:0048639,GO:0050766,GO:0051384,GO:0070374,GO:0001798,GO:0097242,GO:0001934,GO:2000427,GO:0001970,GO:0002507,GO:0004866,GO:0006957,GO:0006958,GO:0007596,GO:0008289,GO:0010575,GO:0032026,GO:0032355,GO:0032570,GO:0032991,GO:0043627,GO:0045745	protein binding|extracellular space|fatty acid metabolic process|phagocytosis, engulfment|positive regulation of glucose transmembrane transport|chemotaxis|regulation of triglyceride biosynthetic process|inflammatory response|complement activation|positive regulation of lipid storage|positive regulation of angiogenesis|negative regulation of endopeptidase activity|C5L2 anaphylatoxin chemotactic r…	rno04145,rno04610,rno05203,rno05322,rno05133,rno05134,rno05150,rno05152,rno05168,rno05167,rno05140,rno05142	Phagosome|Complement and coagulation cascades|Viral carcinogenesis|Systemic lupus erythematosus|Pertussis|Legionellosis|Staphylococcus aureus infection|Tuberculosis|Herpes simplex infection|Kaposi's sarcoma-associated herpesvirus infection|Leishmaniasis|Chagas disease (American trypanosomiasis)
Cacna1h	230.648108250716	0.298247332400532	4.16853024108737	2.36731719470207	1.24325302443526	3.06570091147713e-05	0.00180071879069884	Up	0.886626493614032	0.661592106057187	0.36186778555444	1.93619004050856	1.30295771506525	1.40722612045201	GeneID:114862,Genbank:XM_017596953.1,RGD:68943	calcium voltage-gated channel subunit alpha1 H	GO:0005887,GO:0005891,GO:0005901,GO:0006816,GO:0008332,GO:0035725,GO:0035865,GO:0042383,GO:0042391,GO:0043204,GO:0045956,GO:0046872,GO:0070509,GO:0005244,GO:0005245,GO:0005248,GO:0005261,GO:0005634,GO:0005737,GO:0005886,GO:0016021,GO:0019228,GO:0019233,GO:0030425,GO:0032342,GO:0032870,GO:0034651,GO:0070588,GO:0086010,GO:0034765,GO:0097110,GO:0098662,GO:2000344	integral component of plasma membrane|voltage-gated calcium channel complex|caveola|calcium ion transport|low voltage-gated calcium channel activity|sodium ion transmembrane transport|cellular response to potassium ion|sarcolemma|regulation of membrane potential|perikaryon|positive regulation of calcium ion-dependent exocytosis|metal ion binding|calcium ion import|voltage-gated ion channel activi…	rno04010,rno04020,rno04925,rno04927,rno04713,rno04934	MAPK signaling pathway|Calcium signaling pathway|Aldosterone synthesis and secretion|Cortisol synthesis and secretion|Circadian entrainment|Cushing's syndrome
Camk2b	55.5568657480935	0.380019009814385	3.31153993177373	2.39238259323399	1.25844812583345	0.00092783996974106	0.0240889361423055	Up	0.355997084906588	0.354387641838334	0.218565930470355	1.09872701529397	0.583254754717863	0.616075471625328	GeneID:24245,Genbank:NM_001042356.1,RGD:2262	calcium/calmodulin-dependent protein kinase II beta	GO:0005516,GO:0005524,GO:0005737,GO:0005815,GO:0005829,GO:0006468,GO:0006816,GO:0042803,GO:0010976,GO:0014069,GO:0043005,GO:0043204,GO:0043274,GO:0046686,GO:0046777,GO:0048169,GO:0000082,GO:0002030,GO:0004674,GO:0004683,GO:0005515,GO:0018105,GO:0018107,GO:0019901,GO:0030425,GO:0032222,GO:0032430,GO:0048858,GO:0033017,GO:0050885,GO:0035556,GO:0051233,GO:0042802,GO:0060291,GO:0060466,GO:0061003,GO:…	calmodulin binding|ATP binding|cytoplasm|microtubule organizing center|cytosol|protein phosphorylation|calcium ion transport|protein homodimerization activity|positive regulation of neuron projection development|postsynaptic density|neuron projection|perikaryon|phospholipase binding|response to cadmium ion|protein autophosphorylation|regulation of long-term neuronal synaptic plasticity|G1/S trans…	rno04012,rno04310,rno04066,rno04020,rno04024,rno04114,rno04217,rno04911,rno04922,rno04912,rno04921,rno04916,rno04925,rno04261,rno04971,rno04725,rno04728,rno04720,rno04722,rno04740,rno04750,rno04360,rno04713,rno05200,rno05205,rno05214,rno05031,rno04934,rno05152	ErbB signaling pathway|Wnt signaling pathway|HIF-1 signaling pathway|Calcium signaling pathway|cAMP signaling pathway|Oocyte meiosis|Necroptosis|Insulin secretion|Glucagon signaling pathway|GnRH signaling pathway|Oxytocin signaling pathway|Melanogenesis|Aldosterone synthesis and secretion|Adrenergic signaling in cardiomyocytes|Gastric acid secretion|Cholinergic synapse|Dopaminergic synapse|Long-t…
Car3	82.4072754593077	0.328426455917897	8.76400435222826	7.35298931794041	2.87833088905136	1.884345534089e-18	7.80307485666253e-15	Up	0.557998545105841	0.343866011446373	0.31811519029997	3.72619656772783	3.09524633971311	2.43783963667631	GeneID:54232,Genbank:XM_006232116.1,RGD:2241	carbonic anhydrase 3	GO:0006730,GO:0006979,GO:0008270,GO:0016151,GO:0016311,GO:0016791,GO:0045471,GO:0004089,GO:0005829	one-carbon metabolic process|response to oxidative stress|zinc ion binding|nickel cation binding|dephosphorylation|phosphatase activity|response to ethanol|carbonate dehydratase activity|cytosol	rno00910	Nitrogen metabolism
Carmil2	91.1965806981014	0.264312715958376	5.37208932765192	2.67569100635722	1.41991152056269	7.78295341789088e-08	1.30219030721156e-05	Up	0.381238445846531	0.44540288937245	0.396200342900829	1.41081407763991	1.06183603069472	0.904589032674149	GeneID:307797,Genbank:XM_006255548.3,RGD:1562390	capping protein regulator and myosin 1 linker 2	GO:0050852,GO:0044319,GO:0005737,GO:0051639,GO:0044354,GO:0005886,GO:0061339,GO:0044877,GO:0005911,GO:0090091,GO:0007163,GO:0008290,GO:0010592,GO:0015629,GO:0030011,GO:1900029,GO:0045111,GO:0030027,GO:1900042,GO:0045184,GO:0030335,GO:1902715,GO:0045591,GO:0031252,GO:0001726,GO:1902745,GO:0048538,GO:0032729,GO:0001772,GO:2000813,GO:0048872,GO:0042102,GO:0005543	T cell receptor signaling pathway|wound healing, spreading of cells|cytoplasm|actin filament network formation|macropinosome|plasma membrane|establishment or maintenance of monopolar cell polarity|protein-containing complex binding|cell-cell junction|positive regulation of extracellular matrix disassembly|establishment or maintenance of cell polarity|F-actin capping protein complex|positive regul…
Casp12	86.5202688691549	0.302727453035007	3.70244763209462	2.1747243396794	1.1208325416595	0.000213529444834678	0.00789486992018214	Up	2.19448167318936	1.41339044410678	1.55081155271235	4.80843748261937	4.01483181219675	2.76420356369586	GeneID:156117,Genbank:NM_130422.1,RGD:621758	caspase 12	GO:0005783,GO:0005829,GO:0006508,GO:0006915,GO:0042981,GO:0006919,GO:0043065,GO:0007568,GO:0043231,GO:0008234,GO:0043280,GO:0045471,GO:0050727,GO:0097194,GO:0070059,GO:0097199,GO:0097200,GO:0071287,GO:0097264,GO:0002020,GO:0004175,GO:0004197,GO:0005515,GO:0005634,GO:0005737,GO:0009409,GO:0010035,GO:0010041,GO:0010243,GO:0016540,GO:0030968,GO:0034059,GO:0072557,GO:0034976,GO:0035094,GO:0072559,GO:…	endoplasmic reticulum|cytosol|proteolysis|apoptotic process|regulation of apoptotic process|activation of cysteine-type endopeptidase activity involved in apoptotic process|positive regulation of apoptotic process|aging|intracellular membrane-bounded organelle|cysteine-type peptidase activity|positive regulation of cysteine-type endopeptidase activity involved in apoptotic process|response to eth…	rno04141,rno04210,rno04621,rno05010,rno05014,rno05020,rno05161	Protein processing in endoplasmic reticulum|Apoptosis|NOD-like receptor signaling pathway|Alzheimer's disease|Amyotrophic lateral sclerosis (ALS)|Prion diseases|Hepatitis B
Ccl21	449.884142608868	0.31768268163581	4.4860110839448	2.6853833075116	1.42512803099555	7.25689678515823e-06	0.000556592545146281	Up	19.9243340033565	8.81782424817554	7.03231969010374	30.6973233112103	33.7212692978261	33.5489347547836	GeneID:298006,Genbank:NM_001008513.1,RGD:1311996	C-C motif chemokine ligand 21	GO:0007186,GO:0008009,GO:0030593,GO:0030838,GO:0031274,GO:0031529,GO:0050930,GO:0031732,GO:0051209,GO:0033630,GO:0051491,GO:0034695,GO:0051897,GO:0060326,GO:0070098,GO:0070374,GO:0071346,GO:0071347,GO:0001768,GO:0001954,GO:0002407,GO:0002548,GO:0005578,GO:0005615,GO:0005623,GO:0006954,GO:0035759,GO:0042379,GO:0043123,GO:0043547,GO:0043552,GO:0045860,GO:0046330,GO:0071356,GO:0048020,GO:0090023,GO:…	G-protein coupled receptor signaling pathway|chemokine activity|neutrophil chemotaxis|positive regulation of actin filament polymerization|positive regulation of pseudopodium assembly|ruffle organization|induction of positive chemotaxis|CCR7 chemokine receptor binding|release of sequestered calcium ion into cytosol|positive regulation of cell adhesion mediated by integrin|positive regulation of f…	rno04064,rno04060,rno04062	NF-kappa B signaling pathway|Cytokine-cytokine receptor interaction|Chemokine signaling pathway
Ccl4	41.4551320764479	0.35007790144139	3.13581282781848	2.14024918133025	1.09777877407568	0.0017137854269349	0.0391546783610342	Up	1.63227997798541	1.48526064140924	1.06869397155825	2.98047458623308	2.95841968312712	3.22751325849052	GeneID:116637,Genbank:XM_006246966.3,RGD:620441	C-C motif chemokine ligand 4	GO:0071346,GO:0048020,GO:0031726,GO:0005615,GO:0071347,GO:0048245,GO:0031730,GO:0006954,GO:0071356,GO:0048247,GO:0032760,GO:2000503,GO:0050729,GO:0006955,GO:0007186,GO:0008009,GO:0035690,GO:0050850,GO:0051928,GO:0042802,GO:0009636,GO:0060326,GO:0043117,GO:0010469,GO:0002548,GO:0070098,GO:0043547,GO:0030593,GO:0070374,GO:0043922,GO:0030595	cellular response to interferon-gamma|CCR chemokine receptor binding|CCR1 chemokine receptor binding|extracellular space|cellular response to interleukin-1|eosinophil chemotaxis|CCR5 chemokine receptor binding|inflammatory response|cellular response to tumor necrosis factor|lymphocyte chemotaxis|positive regulation of tumor necrosis factor production|positive regulation of natural killer cell che…	rno04064,rno04060,rno04620,rno04623,rno04062,rno05132	NF-kappa B signaling pathway|Cytokine-cytokine receptor interaction|Toll-like receptor signaling pathway|Cytosolic DNA-sensing pathway|Chemokine signaling pathway|Salmonella infection
Cd163	56.9935375132384	0.374283017885562	4.77941502775784	3.45540276023258	1.78885388031681	1.75805953078558e-06	0.000186669859409822	Up	0.151177650755904	0.215206684528515	0.114627962843808	0.770273266223406	0.451777161455343	0.491032704078907	GeneID:312701,Genbank:XM_006237352.3,RGD:1310382	CD163 molecule	GO:0009897,GO:0016021,GO:0005044,GO:0005886,GO:0006898	external side of plasma membrane|integral component of membrane|scavenger receptor activity|plasma membrane|receptor-mediated endocytosis
Cd2	61.1455836534464	0.301964546405412	3.76854649454277	2.20070753975065	1.13796743283231	0.000164200903182398	0.00642984340499582	Up	1.49056905119948	1.15888294438595	1.45252067965312	3.60532478645955	2.52161314838992	3.18035065277667	GeneID:497761,Genbank:NM_012830.1,RGD:2297	Cd2 molecule	GO:0045121,GO:0032760,GO:0005102,GO:0046658,GO:0032991,GO:0005515,GO:0098609,GO:0034113,GO:0005576,GO:1902715,GO:0005911,GO:0009897,GO:0009898,GO:0009986,GO:0042110,GO:2000484,GO:0016021,GO:0042803,GO:0019901,GO:0003823,GO:0030971,GO:0043621	membrane raft|positive regulation of tumor necrosis factor production|signaling receptor binding|anchored component of plasma membrane|protein-containing complex|protein binding|cell-cell adhesion|heterotypic cell-cell adhesion|extracellular region|positive regulation of interferon-gamma secretion|cell-cell junction|external side of plasma membrane|cytoplasmic side of plasma membrane|cell surface…	rno04514,rno04640	Cell adhesion molecules (CAMs)|Hematopoietic cell lineage
Cd247	35.1312176612267	0.381764941281825	3.04647940638515	2.23928635973042	1.16303903169491	0.00231538339351454	0.0477609097511518	Up	0.652562216913166	0.412540966303805	0.448996868594814	1.28851877312028	1.06176464675989	1.13903553625357	GeneID:25300,Genbank:XM_006250147.3,RGD:2305	Cd247 molecule	GO:1990782,GO:0005886,GO:2000010,GO:0007166,GO:0016021,GO:0032623,GO:0042101,GO:0042105,GO:0042802,GO:0042803,GO:0050852,GO:0003674,GO:0051289,GO:0004888,GO:0070207,GO:0005737	protein tyrosine kinase binding|plasma membrane|positive regulation of protein localization to cell surface|cell surface receptor signaling pathway|integral component of membrane|interleukin-2 production|T cell receptor complex|alpha-beta T cell receptor complex|identical protein binding|protein homodimerization activity|T cell receptor signaling pathway|molecular_function|protein homotetrameriza…	rno04650,rno04660,rno04658,rno04659,rno05142	Natural killer cell mediated cytotoxicity|T cell receptor signaling pathway|Th1 and Th2 cell differentiation|Th17 cell differentiation|Chagas disease (American trypanosomiasis)
Cd300le	55.9395505257754	0.391307549174777	3.46300944564067	2.55815155719875	1.35510173894275	0.00053416964307317	0.0158044109739805	Up	2.15478820623245	2.14951537524514	0.967400913867075	6.10642568852196	3.91867652061689	3.86300811713905	GeneID:360655,Genbank:NM_001202463.1,RGD:1305426	Cd300 molecule-like family member E	GO:0016021	integral component of membrane
Cd3g	41.2589875381052	0.357822029888704	3.97473738174275	2.68002897465939	1.4222485982097	7.04569576580657e-05	0.00340247535465947	Up	1.3974716414818	1.13031242165547	0.946080220581595	3.49950780315123	2.74748984427728	3.31587103590928	GeneID:300678,Genbank:XM_006242932.3,RGD:1307718	CD3g molecule	GO:0051260,GO:0016021,GO:0004888,GO:0070228,GO:0042105,GO:0005575,GO:0007163,GO:0007166,GO:0042803,GO:0046982,GO:0008150,GO:0015031,GO:0002250,GO:0003674	protein homooligomerization|integral component of membrane|transmembrane signaling receptor activity|regulation of lymphocyte apoptotic process|alpha-beta T cell receptor complex|cellular_component|establishment or maintenance of cell polarity|cell surface receptor signaling pathway|protein homodimerization activity|protein heterodimerization activity|biological_process|protein transport|adaptive…	rno04640,rno04660,rno04658,rno04659,rno05166,rno05162,rno05142	Hematopoietic cell lineage|T cell receptor signaling pathway|Th1 and Th2 cell differentiation|Th17 cell differentiation|HTLV-I infection|Measles|Chagas disease (American trypanosomiasis)
Cd44	956.450031294698	0.130302019964982	11.5016091721862	2.82584612272419	1.49868290798364	1.29478698085143e-30	1.07234257754115e-26	Up	4.27263890769922	3.57062286326357	3.55225663888748	12.9201906381109	10.8466414295154	9.39861808962027	GeneID:25406,Genbank:XM_006234627.3,RGD:2307	CD44 molecule (Indian blood group)	GO:0005515,GO:0005540,GO:0005634,GO:0005794,GO:0010628,GO:0005829,GO:0014070,GO:0016021,GO:0005886,GO:0016055,GO:0016323,GO:0016324,GO:0033031,GO:0033138,GO:0016477,GO:0033189,GO:0033674,GO:0034116,GO:0001558,GO:0044344,GO:0034238,GO:0001658,GO:0035692,GO:0001955,GO:0045590,GO:0002246,GO:0050728,GO:0002906,GO:0050731,GO:0004896,GO:0051216,GO:0005114,GO:2000392,GO:0005154,GO:2000562,GO:0051219,GO:…	protein binding|hyaluronic acid binding|nucleus|Golgi apparatus|positive regulation of gene expression|cytosol|response to organic cyclic compound|integral component of membrane|plasma membrane|Wnt signaling pathway|basolateral plasma membrane|apical plasma membrane|positive regulation of neutrophil apoptotic process|positive regulation of peptidyl-serine phosphorylation|cell migration|response t…	rno04512,rno04640,rno05206,rno05205,rno05169	ECM-receptor interaction|Hematopoietic cell lineage|MicroRNAs in cancer|Proteoglycans in cancer|Epstein-Barr virus infection
Cd83	191.758913652933	0.338257156192692	3.60634906532396	2.32926273170908	1.21987337907466	0.00031053534643337	0.0104546899965901	Up	2.89904940875322	1.84379689573086	1.90966695526699	3.97422867054898	3.83630749256979	7.91743475825148	GeneID:361226,Genbank:NM_001108410.1,RGD:1309677	CD83 molecule	GO:0006959,GO:0007165,GO:0009897,GO:0014070,GO:0016021,GO:0032713,GO:0032733,GO:0032743,GO:0043372,GO:0001817,GO:0005886,GO:0006952	humoral immune response|signal transduction|external side of plasma membrane|response to organic cyclic compound|integral component of membrane|negative regulation of interleukin-4 production|positive regulation of interleukin-10 production|positive regulation of interleukin-2 production|positive regulation of CD4-positive, alpha-beta T cell differentiation|regulation of cytokine production|plasm…
Cd8a	81.5911114522544	0.248274890726838	4.08213151927254	2.01878987608849	1.01349075687997	4.46245301412254e-05	0.00243144972782651	Up	0.924531044036999	0.861854386428563	0.844214167970751	1.81290657920113	2.03332366197054	1.60292547319807	GeneID:24930,Genbank:XM_008762976.2,RGD:2316	CD8a molecule	GO:0051607,GO:0007166,GO:0009897,GO:0009986,GO:0016021,GO:0019901,GO:0042110,GO:0042803,GO:0044853,GO:0045065,GO:0002456,GO:0050850,GO:0006954	defense response to virus|cell surface receptor signaling pathway|external side of plasma membrane|cell surface|integral component of membrane|protein kinase binding|T cell activation|protein homodimerization activity|plasma membrane raft|cytotoxic T cell differentiation|T cell mediated immunity|positive regulation of calcium-mediated signaling|inflammatory response	rno04514,rno04640,rno04612,rno04660,rno05340	Cell adhesion molecules (CAMs)|Hematopoietic cell lineage|Antigen processing and presentation|T cell receptor signaling pathway|Primary immunodeficiency
Cdca7	41.9391580542982	0.357996170242934	3.83015032745711	2.58681906572489	1.37117914868436	0.000128064998554782	0.00524474032300355	Up	0.523474008806105	0.400636343524783	0.303246169827115	1.10507613475153	1.06237171631207	1.08626396775897	GeneID:311742,Genbank:NM_001025693.1,RGD:1309363	cell division cycle associated 7	GO:0005654,GO:0005829,GO:0006351,GO:0006355,GO:0006915,GO:0042127,GO:0005634	nucleoplasm|cytosol|transcription, DNA-templated|regulation of transcription, DNA-templated|apoptotic process|regulation of cell proliferation|nucleus
Cdh13	262.130777762076	0.255127137761402	5.18330553133826	2.50082118407751	1.32240190435317	2.1798750299047e-07	3.00895416627846e-05	Up	1.59252315866867	1.40517305780384	1.20967102120271	5.24475866159779	2.79296718651654	2.85309601114756	GeneID:192248,Genbank:NM_138889.2,RGD:619745	cadherin 13	GO:0005576,GO:0005615,GO:0005737,GO:0005886,GO:0005901,GO:0016339,GO:0005913,GO:0016342,GO:0007043,GO:0016601,GO:0007156,GO:0030032,GO:0030100,GO:0030169,GO:0030335,GO:0048661,GO:0031012,GO:0050850,GO:0034332,GO:0050927,GO:0042058,GO:0051668,GO:0055096,GO:0055100,GO:0071813,GO:0000278,GO:0098609,GO:0000902,GO:0001938,GO:0001954,GO:0002040,GO:0003674,GO:0005509,GO:0007162,GO:0007266,GO:0007275,GO:…	extracellular region|extracellular space|cytoplasm|plasma membrane|caveola|calcium-dependent cell-cell adhesion via plasma membrane cell adhesion molecules|cell-cell adherens junction|catenin complex|cell-cell junction assembly|Rac protein signal transduction|homophilic cell adhesion via plasma membrane adhesion molecules|lamellipodium assembly|regulation of endocytosis|low-density lipoprotein pa…
Cdh22	10.6606183773903	0.714540960459124	3.19512193113083	4.86704290779047	2.28304549345423	0.00139771776191764	0.0335047713580373	Up	0.0255540262614523	0.0275583727538138	0.0191209730704313	0.126916769856336	0.125600809257368	0.10779321806423	GeneID:29182,Genbank:NM_019161.2,RGD:2321	cadherin 22	GO:0016339,GO:0005886,GO:0016342,GO:0034332,GO:0005913,GO:0007043,GO:0007156,GO:0007275,GO:0042803,GO:0007420,GO:0044331,GO:0045296,GO:0008092,GO:0009986,GO:0000902,GO:0016021,GO:0005509	calcium-dependent cell-cell adhesion via plasma membrane cell adhesion molecules|plasma membrane|catenin complex|adherens junction organization|cell-cell adherens junction|cell-cell junction assembly|homophilic cell adhesion via plasma membrane adhesion molecules|multicellular organism development|protein homodimerization activity|brain development|cell-cell adhesion mediated by cadherin|cadherin…
Cdkn2b	28.0116969332498	0.62569779338887	5.06726976143844	9.00408395217419	3.17057950823818	4.03562174129308e-07	5.06409382748323e-05	Up	0.0393956383138896	0.0303469003956174	0.028074336145524	0.453805688893707	0.331943713704053	0.13057044729218	GeneID:25164,Genbank:XM_017593150.1,RGD:2324	cyclin-dependent kinase inhibitor 2B	GO:0005634,GO:0005737,GO:0007050,GO:0030858,GO:0031668,GO:0007093,GO:0031670,GO:0034097,GO:0042326,GO:0048536,GO:0050680,GO:0000079,GO:0000086,GO:0001889,GO:0003674,GO:0004861,GO:0007568,GO:0008285,GO:0014070,GO:0019901,GO:0030219,GO:0060253,GO:0071560,GO:0030511,GO:0071901,GO:1902807,GO:2000134	nucleus|cytoplasm|cell cycle arrest|positive regulation of epithelial cell differentiation|cellular response to extracellular stimulus|mitotic cell cycle checkpoint|cellular response to nutrient|response to cytokine|negative regulation of phosphorylation|spleen development|negative regulation of epithelial cell proliferation|regulation of cyclin-dependent protein serine/threonine kinase activity|…	rno04350,rno04068,rno04110,rno04218,rno05200,rno05203,rno05226,rno05222,rno04934,rno05166	TGF-beta signaling pathway|FoxO signaling pathway|Cell cycle|Cellular senescence|Pathways in cancer|Viral carcinogenesis|Gastric cancer|Small cell lung cancer|Cushing's syndrome|HTLV-I infection
Cfd	20.7186226801378	0.608766424506364	3.31156650563496	4.04452562396469	2.01597050115043	0.000927751849730785	0.0240889361423055	Up	0.659452826034176	0.406387104436622	0.140982868428396	1.87156691242693	1.94476927673574	1.19217236150942	GeneID:54249,Genbank:NM_001077642.1,RGD:2498	complement factor D	GO:0005615,GO:0006508,GO:0006957,GO:0007219,GO:0004175,GO:0004252	extracellular space|proteolysis|complement activation, alternative pathway|Notch signaling pathway|endopeptidase activity|serine-type endopeptidase activity	rno04610,rno05150	Complement and coagulation cascades|Staphylococcus aureus infection
Chrna2	188.315997163378	0.228037562637464	4.60654970637055	2.07119927766669	1.05046636720907	4.09405231307332e-06	0.000362641082961211	Up	2.1004721441204	3.05695281485974	2.60422834192746	5.02843569446585	6.65550297522328	4.79575153226907	GeneID:170945,Genbank:NM_133420.1,RGD:621533	cholinergic receptor nicotinic alpha 2 subunit	GO:0045211,GO:0030054,GO:0005892,GO:0050877,GO:0034220,GO:0051291,GO:0007165,GO:0060079,GO:0007268,GO:0007271,GO:0007274,GO:0035094,GO:0008144,GO:0071944,GO:0042166,GO:0015464,GO:0042391,GO:0016020,GO:0005230,GO:0043005,GO:0022848,GO:0005887,GO:0045202	postsynaptic membrane|cell junction|acetylcholine-gated channel complex|nervous system process|ion transmembrane transport|protein heterooligomerization|signal transduction|excitatory postsynaptic potential|chemical synaptic transmission|synaptic transmission, cholinergic|neuromuscular synaptic transmission|response to nicotine|drug binding|cell periphery|acetylcholine binding|acetylcholine recep…	rno04080	Neuroactive ligand-receptor interaction
Chst5	11.0883096603779	0.897177296934607	4.06459	12.5243111063141	3.64665934574599	4.81166301627102e-05	0.00257930052432081	Up	0.0395899006054604	0.0142317199777571	0.0131659604564498	0.215904620160905	0.33728699890789	0.306166695611054	GeneID:307859,Genbank:XM_006255633.3,RGD:1561144	carbohydrate (N-acetylglucosamine 6-O) sulfotransferase 5	GO:0003674,GO:0005575,GO:0005975,GO:0006044,GO:0006790,GO:0008150,GO:0016021,GO:0018146,GO:0000139,GO:0001517	molecular_function|cellular_component|carbohydrate metabolic process|N-acetylglucosamine metabolic process|sulfur compound metabolic process|biological_process|integral component of membrane|keratan sulfate biosynthetic process|Golgi membrane|N-acetylglucosamine 6-O-sulfotransferase activity	rno00533	Glycosaminoglycan biosynthesis - keratan sulfate
Clec11a	180.395403403737	0.309205416886457	4.1343262611788	2.42562423856897	1.27835607513242	3.55997443320934e-05	0.00203335919005791	Up	2.96311333574998	1.78508751712703	1.93683781535775	8.02398820832559	3.73642527806979	4.99965866328219	GeneID:29313,Genbank:NM_001012459.1,RGD:3627	C-type lectin domain family 11, member A	GO:0005576,GO:0005615,GO:0005737,GO:0008083,GO:0008284,GO:0010469,GO:0030246,GO:0001503	extracellular region|extracellular space|cytoplasm|growth factor activity|positive regulation of cell proliferation|regulation of signaling receptor activity|carbohydrate binding|ossification
Clec5a	33.1113446101753	0.377383075690057	3.08666479906086	2.24210688502491	1.16485505549382	0.00202415709886352	0.0434865605519784	Up	0.412651618686056	0.360252839836157	0.470505700623308	0.96446015952117	0.927189686541819	0.973944536519213	GeneID:679787,Genbank:XM_006236369.3,RGD:1584755	C-type lectin domain family 5, member A	GO:0005829,GO:0005886,GO:0009986,GO:0016021,GO:0030099,GO:0030246,GO:0033033,GO:0043066,GO:0045087,GO:0046718,GO:0001618,GO:0050715,GO:0002076	cytosol|plasma membrane|cell surface|integral component of membrane|myeloid cell differentiation|carbohydrate binding|negative regulation of myeloid cell apoptotic process|negative regulation of apoptotic process|innate immune response|viral entry into host cell|virus receptor activity|positive regulation of cytokine secretion|osteoblast development
Clu	4251.89527477651	0.198774313741746	8.00020412332196	3.01098408896888	1.59023508440721	1.24213122531514e-15	1.87042378328363e-12	Up	48.9014661541419	46.718406520442	32.9599968391795	182.523436571831	106.827023519163	110.259401900413	GeneID:24854,Genbank:NM_053021.2,RGD:3907	clusterin	GO:0051131,GO:0051787,GO:0005576,GO:0005615,GO:0097193,GO:0051788,GO:0005634,GO:0097418,GO:0007568,GO:0008284,GO:0097440,GO:0009416,GO:0005737,GO:0009611,GO:1902004,GO:0009615,GO:0106003,GO:1902230,GO:0009986,GO:0031012,GO:0010628,GO:1902430,GO:0031018,GO:0016020,GO:0031625,GO:1905892,GO:1905895,GO:1902847,GO:0031966,GO:0000902,GO:1905907,GO:0032760,GO:0032286,GO:2000060,GO:0001540,GO:0032991,GO:…	chaperone-mediated protein complex assembly|misfolded protein binding|extracellular region|extracellular space|intrinsic apoptotic signaling pathway|response to misfolded protein|nucleus|neurofibrillary tangle|aging|positive regulation of cell proliferation|apical dendrite|response to light stimulus|cytoplasm|response to wounding|positive regulation of amyloid-beta formation|response to virus|amy…	rno04610	Complement and coagulation cascades
Cnn1	85.5250899026462	0.305435118719871	5.30928	3.0772508819473	1.62164206843144	1.10056175115566e-07	1.76987425690703e-05	Up	1.38313807018856	1.28689249738264	0.865834181863278	3.61302489511296	3.01256828077319	4.49021484139217	GeneID:65204,Genbank:NM_031747.1,RGD:621883	calponin 1	GO:0031032,GO:1904706,GO:0003779,GO:0005516,GO:0005856	actomyosin structure organization|negative regulation of vascular smooth muscle cell proliferation|actin binding|calmodulin binding|cytoskeleton
Col14a1	451.966247103389	0.24904312717294	6.18835143133914	2.91029700555299	1.54116639250584	6.07966695410343e-10	1.79827863263873e-07	Up	1.89434033445728	1.46209276506592	1.09319902568184	5.4113910789744	3.04277388878486	4.83756593446005	GeneID:314981,Genbank:NM_001130548.1,RGD:1305806	collagen type XIV alpha 1 chain	GO:0005615,GO:0030199,GO:0031012,GO:0048873,GO:0061050,GO:0003229,GO:0005576,GO:0005614	extracellular space|collagen fibril organization|extracellular matrix|homeostasis of number of cells within a tissue|regulation of cell growth involved in cardiac muscle cell development|ventricular cardiac muscle tissue development|extracellular region|interstitial matrix	rno04974	Protein digestion and absorption
Col15a1	152.199489218361	0.286229963799979	5.61539613061495	3.04679964176009	1.60729463118846	1.96112435821312e-08	4.33120851592561e-06	Up	0.705223216947335	0.605159152437589	0.461490619319241	2.6319088581932	1.44613380823136	1.50339676578818	GeneID:298069,Genbank:NM_001100535.1,RGD:1310820	collagen type XV alpha 1 chain	GO:0005615,GO:0007155,GO:0031012,GO:0005198,GO:0005581,GO:0005604	extracellular space|cell adhesion|extracellular matrix|structural molecule activity|collagen trimer|basement membrane	rno04974	Protein digestion and absorption
Col1a1	7549.21753094553	0.544962103723631	3.26967521464836	3.43866621633213	1.78184908346778	0.0010767103170495	0.0271455550861612	Up	31.9031447121865	24.0838418768664	15.5840678494214	144.350942687786	50.3444822593919	60.558918186499	GeneID:29393,Genbank:NM_053304.1,RGD:61817	collagen, type I, alpha 1	GO:0005576,GO:0005578,GO:0005581,GO:0005584,GO:0005615,GO:0031012,GO:0005737,GO:0005783,GO:0031667,GO:0005794,GO:0031960,GO:0032355,GO:0032964,GO:0034504,GO:0048407,GO:0034505,GO:0048545,GO:0038063,GO:0048705,GO:0042060,GO:0048706,GO:0051591,GO:0055093,GO:0060325,GO:0001501,GO:1902618,GO:0060346,GO:0001503,GO:0060351,GO:0001568,GO:0070208,GO:0001649,GO:0001957,GO:0001958,GO:0002020,GO:0005201,GO:…	extracellular region|proteinaceous extracellular matrix|collagen trimer|collagen type I trimer|extracellular space|extracellular matrix|cytoplasm|endoplasmic reticulum|response to nutrient levels|Golgi apparatus|response to corticosteroid|response to estradiol|collagen biosynthetic process|protein localization to nucleus|platelet-derived growth factor binding|tooth mineralization|response to ster…	rno04151,rno04512,rno04510,rno04611,rno04926,rno04974,rno04933,rno05165,rno05146	PI3K-Akt signaling pathway|ECM-receptor interaction|Focal adhesion|Platelet activation|Relaxin signaling pathway|Protein digestion and absorption|AGE-RAGE signaling pathway in diabetic complications|Human papillomavirus infection|Amoebiasis
Col24a1	51.5921511525313	0.620523362960607	4.35007102874201	6.49496028445482	2.6993207038725	1.36093442156526e-05	0.00092767562793444	Up	0.124685942628286	0.0632780069489693	0.124396133737155	1.40566931053752	0.259557850413923	0.464079015748684	GeneID:499723,Genbank:XM_017591402.1,RGD:1565539	collagen, type XXIV, alpha 1	GO:0002244,GO:0005201	hematopoietic progenitor cell differentiation|extracellular matrix structural constituent	rno04974	Protein digestion and absorption
Col3a1	7710.42288305875	0.392017309317195	4.15418642814613	3.0919414195258	1.62851298596385	3.26446946251427e-05	0.00188406523265109	Up	39.3374682931075	29.4930179060459	27.8857747991039	159.709090060164	69.9201927709423	80.0592029275521	GeneID:84032,Genbank:NM_032085.1,RGD:71029	collagen type III alpha 1 chain	GO:0005586,GO:0005615,GO:0007160,GO:0007179,GO:0007229,GO:0007507,GO:0007568,GO:0046332,GO:0009314,GO:0046872,GO:0009612,GO:0048407,GO:0018149,GO:0048565,GO:0050777,GO:0060414,GO:0071230,GO:0097435,GO:2001223,GO:0001501,GO:0001568,GO:0002020,GO:0003674,GO:0005178,GO:0005201,GO:0005576,GO:0005578,GO:0005581,GO:0021987,GO:0030199,GO:0031012,GO:0034097,GO:0035025,GO:0042060,GO:0043588	collagen type III trimer|extracellular space|cell-matrix adhesion|transforming growth factor beta receptor signaling pathway|integrin-mediated signaling pathway|heart development|aging|SMAD binding|response to radiation|metal ion binding|response to mechanical stimulus|platelet-derived growth factor binding|peptide cross-linking|digestive tract development|negative regulation of immune response|a…	rno04611,rno04926,rno04974,rno04933,rno05146	Platelet activation|Relaxin signaling pathway|Protein digestion and absorption|AGE-RAGE signaling pathway in diabetic complications|Amoebiasis
Col5a2	1326.0044694006	0.215703962008992	4.99943541035392	2.11168995006235	1.07839802582139	5.74984288334042e-07	6.85182715968711e-05	Up	6.35769017784514	5.33116947927246	5.47561667178437	18.217878393787	9.27896153148121	10.0226604752543	GeneID:85250,Genbank:NM_053488.1,RGD:70921	collagen type V alpha 2 chain	GO:0005581,GO:0005588,GO:0005615,GO:0030199,GO:0031012,GO:0043588,GO:0046332,GO:0048592,GO:0071230,GO:1903225,GO:0001501,GO:0001503,GO:0005201	collagen trimer|collagen type V trimer|extracellular space|collagen fibril organization|extracellular matrix|skin development|SMAD binding|eye morphogenesis|cellular response to amino acid stimulus|negative regulation of endodermal cell differentiation|skeletal system development|ossification|extracellular matrix structural constituent	rno04974	Protein digestion and absorption
Col5a3	47.5635175827131	0.455770665262319	4.40604706462974	4.02265218442932	2.00814700182338	1.0527409901706e-05	0.000757324145809079	Up	0.115536687928307	0.166131843182893	0.0960567872910666	0.832609057028475	0.384893290008211	0.358752872818251	GeneID:60379,Genbank:XM_017595884.1,RGD:70922	collagen, type V, alpha 3	GO:0007160,GO:0008201,GO:0031012,GO:0043394,GO:0005201,GO:0005588	cell-matrix adhesion|heparin binding|extracellular matrix|proteoglycan binding|extracellular matrix structural constituent|collagen type V trimer	rno04974	Protein digestion and absorption
Col6a1	2001.37593591814	0.368547968052805	3.93922761929391	2.73548062011701	1.45179433478826	8.17443487029509e-05	0.00385758801115578	Up	13.6689808777903	10.8297786546264	7.99556815391978	43.7967863675094	19.6473996773701	28.2229613212743	GeneID:294337,Genbank:XM_215375.7,RGD:1565398	collagen, type VI, alpha 1	GO:0005576,GO:0005578,GO:0005615,GO:0008150,GO:0031012,GO:0035987,GO:0042383,GO:0048407,GO:0070208,GO:0071230,GO:0003674,GO:0005575	extracellular region|proteinaceous extracellular matrix|extracellular space|biological_process|extracellular matrix|endodermal cell differentiation|sarcolemma|platelet-derived growth factor binding|protein heterotrimerization|cellular response to amino acid stimulus|molecular_function|cellular_component	rno04151,rno04512,rno04510,rno04974,rno05165	PI3K-Akt signaling pathway|ECM-receptor interaction|Focal adhesion|Protein digestion and absorption|Human papillomavirus infection
Col6a2	1849.8936945422	0.377567954928824	3.18236126500101	2.29987847999053	1.20155763467113	0.00146079481979089	0.0345172687518064	Up	11.8630875781666	7.64003829895397	7.03753787514915	29.8964811265038	13.8458982770409	19.1948581109398	GeneID:361821,Genbank:XM_006256300.3,RGD:1305585	collagen, type VI, alpha 2	GO:0005576,GO:0005578,GO:0005581,GO:0005615,GO:0009749,GO:0031012,GO:0042383,GO:0070208,GO:0003674,GO:0005575	extracellular region|proteinaceous extracellular matrix|collagen trimer|extracellular space|response to glucose|extracellular matrix|sarcolemma|protein heterotrimerization|molecular_function|cellular_component	rno04151,rno04512,rno04510,rno04974,rno05165	PI3K-Akt signaling pathway|ECM-receptor interaction|Focal adhesion|Protein digestion and absorption|Human papillomavirus infection
Col6a5	254.229305521434	0.357322248894985	3.47977007277756	2.36755717788879	1.24339926804234	0.00050184427374814	0.0150862950097354	Up	0.978327842795808	0.461304871346131	0.54929440527705	2.58353101883964	1.09494241295449	1.20142543802289	GeneID:501047,Genbank:XM_008766594.2,RGD:1565804	collagen, type VI, alpha 5	GO:0005576,GO:0005578	extracellular region|proteinaceous extracellular matrix	rno04151,rno04512,rno04510,rno04974,rno05165	PI3K-Akt signaling pathway|ECM-receptor interaction|Focal adhesion|Protein digestion and absorption|Human papillomavirus infection
Col6a6	2114.24366398828	0.211783062897491	5.91309066450253	2.38219655047698	1.25229245211891	3.35747244336101e-09	8.6895583674737e-07	Up	6.93951117759311	6.99574123228892	3.84024196583735	16.4756372363219	11.7829189924777	15.1521268871379	GeneID:315979,Genbank:XM_017596190.1,RGD:1309172	collagen, type VI, alpha 6	GO:0005576,GO:0005578,GO:0031012	extracellular region|proteinaceous extracellular matrix|extracellular matrix	rno04151,rno04512,rno04510,rno04974,rno05165	PI3K-Akt signaling pathway|ECM-receptor interaction|Focal adhesion|Protein digestion and absorption|Human papillomavirus infection
Col8a1	165.068228107408	0.29945864590437	8.41414862341459	5.7345868603755	2.51968955320585	3.9575868840306e-17	9.36478130672613e-14	Up	0.661827806199966	0.802956033030763	0.63277744961279	5.7362030215939	2.69724219650247	3.98406526926928	GeneID:304021,Genbank:XM_017598011.1,RGD:1309361	collagen, type VIII, alpha 1	GO:0031012,GO:0035987,GO:0048593,GO:0050673,GO:0005581,GO:0005615,GO:0010811	extracellular matrix|endodermal cell differentiation|camera-type eye morphogenesis|epithelial cell proliferation|collagen trimer|extracellular space|positive regulation of cell-substrate adhesion
Corin	121.741854829173	0.453285291570096	-4.48597	0.244274274118622	-2.03343	7.25814958654894e-06	0.000556592545146281	Down	1.03189029051447	2.52840901653386	1.04463144282898	0.567473172857818	0.417681982106893	0.184032515792414	GeneID:289596,Genbank:XM_008770139.2,RGD:727887	corin, serine peptidase	GO:0016604,GO:0008217,GO:0004252,GO:0009986,GO:0031410,GO:0005044,GO:0035813,GO:0005576,GO:0005886,GO:0005887,GO:0015629,GO:0006898,GO:0016021,GO:0007565,GO:0016486,GO:0003050	nuclear body|regulation of blood pressure|serine-type endopeptidase activity|cell surface|cytoplasmic vesicle|scavenger receptor activity|regulation of renal sodium excretion|extracellular region|plasma membrane|integral component of plasma membrane|actin cytoskeleton|receptor-mediated endocytosis|integral component of membrane|female pregnancy|peptide hormone processing|regulation of systemic ar…
Cpvl	51.5160556247118	0.45932109390199	-5.01843	0.202350422684043	-2.30507	5.20945980491988e-07	6.29850308092649e-05	Down	0.967999427026512	1.68187930350998	0.925509933131168	0.345649575777279	0.290755796206439	0.113423932425387	GeneID:502774,Genbank:XM_017592849.1,RGD:1563609	carboxypeptidase, vitellogenic-like	GO:0004185,GO:0051603	serine-type carboxypeptidase activity|proteolysis involved in cellular protein catabolic process
Cpxm2	241.342367152947	0.293619780851164	6.43995578209369	3.70866101267433	1.89089840542953	1.19508313541319e-10	4.30333849021393e-08	Up	1.18305270936603	1.48241178668455	0.921760381163889	5.41162084357691	2.79111951133232	5.44192287975224	GeneID:293566,Genbank:NM_001106306.1,RGD:1310955	carboxypeptidase X (M14 family), member 2	GO:0005615,GO:0006508,GO:0006518,GO:0016485,GO:0031012,GO:0004180,GO:0004181	extracellular space|proteolysis|peptide metabolic process|protein processing|extracellular matrix|carboxypeptidase activity|metallocarboxypeptidase activity
Cpz	219.159447266652	0.347867834344104	4.01809694041248	2.63493373563104	1.39776668084596	5.86700612395772e-05	0.00297189875954849	Up	3.39596598172147	1.87012634482027	1.51381971751004	8.19045353818267	3.69344735684824	6.47674067346019	GeneID:83575,Genbank:XM_006251151.3,RGD:620496	carboxypeptidase Z	GO:0005578,GO:0005615,GO:0005794,GO:0006508,GO:0006518,GO:0008270,GO:0016055,GO:0016485,GO:0030070,GO:0030141,GO:0043025,GO:0004181,GO:0097060,GO:0004185	proteinaceous extracellular matrix|extracellular space|Golgi apparatus|proteolysis|peptide metabolic process|zinc ion binding|Wnt signaling pathway|protein processing|insulin processing|secretory granule|neuronal cell body|metallocarboxypeptidase activity|synaptic membrane|serine-type carboxypeptidase activity
Crlf1	41.4590551793219	0.458550916420297	7.51544492506525	10.8996821364032	3.44621415769494	5.6717709891987e-14	4.47367688881368e-11	Up	0.137287929583607	0.246760327795625	0.114140691464399	2.13915293952068	1.61948413581912	1.78560311283214	GeneID:290655,Genbank:NM_001106074.1,RGD:1311371	cytokine receptor-like factor 1	GO:0005127,GO:0005575,GO:0005615,GO:0008150,GO:0008284,GO:0010469,GO:0019955,GO:0042531,GO:0043524,GO:0046982,GO:0097058,GO:0001657,GO:2000672,GO:0003674,GO:0005125	ciliary neurotrophic factor receptor binding|cellular_component|extracellular space|biological_process|positive regulation of cell proliferation|regulation of signaling receptor activity|cytokine binding|positive regulation of tyrosine phosphorylation of STAT protein|negative regulation of neuron apoptotic process|protein heterodimerization activity|CRLF-CLCF1 complex|ureteric bud development|neg…
Csmd1	933.662319884169	0.268705481743811	5.94613707560412	3.02672924973086	1.59775962741494	2.7454426585552e-09	7.21833526925528e-07	Up	1.80672582369598	1.14230005723712	1.41001648808451	7.03787810842015	3.32005449316346	3.32231463932322	GeneID:364634,Genbank:NM_001037327.1,RGD:1305103	CUB and Sushi multiple domains 1	GO:0001964,GO:0016021,GO:0042593	startle response|integral component of membrane|glucose homeostasis
Cthrc1	28.3689226234092	0.880920409521748	4.58248228482737	16.4133994897429	4.03680217097629	4.59488645638724e-06	0.00039435077338652	Up	0.226686908949248	0.0349238917875222	0.0646171480296813	3.86010675688055	0.541178355282118	1.22942774780659	GeneID:282836,Genbank:NM_172333.2,RGD:628801	collagen triple helix repeat containing 1	GO:0090177,GO:0005581,GO:0005615,GO:0005737,GO:0016477,GO:0017147,GO:0032092,GO:0033690,GO:0043932,GO:0045669,GO:0060071,GO:0060122,GO:0005109,GO:0090090,GO:0005576,GO:0090103,GO:0005578	establishment of planar polarity involved in neural tube closure|collagen trimer|extracellular space|cytoplasm|cell migration|Wnt-protein binding|positive regulation of protein binding|positive regulation of osteoblast proliferation|ossification involved in bone remodeling|positive regulation of osteoblast differentiation|Wnt signaling pathway, planar cell polarity pathway|inner ear receptor cell…
Ctse	99.0806056397665	0.347431086549521	3.10695091315493	2.11323224926617	1.07945133161344	0.00189027783429693	0.0416414677036581	Up	1.43943227823648	0.59136574292257	1.35060524550115	2.90369299549983	2.54361861678906	1.93360534670983	GeneID:25424,Genbank:XM_006249749.2,RGD:2446	cathepsin E	GO:0005768,GO:0006508,GO:0016540,GO:0019886,GO:0030163,GO:0042803,GO:0004190	endosome|proteolysis|protein autoprocessing|antigen processing and presentation of exogenous peptide antigen via MHC class II|protein catabolic process|protein homodimerization activity|aspartic-type endopeptidase activity	rno04142	Lysosome
Ctsw	141.996949785723	0.240661362455395	5.30293798702114	2.42202252281919	1.27621228097298	1.13953640273978e-07	1.81493086297902e-05	Up	3.3843588178089	2.59239066942623	2.17736433264353	6.76416911878978	5.81429853835632	7.63836163242333	GeneID:293676,Genbank:NM_001024242.1,RGD:1309354	cathepsin W	GO:0051603,GO:0004197,GO:0005615,GO:0005764	proteolysis involved in cellular protein catabolic process|cysteine-type endopeptidase activity|extracellular space|lysosome	rno04142,rno04210	Lysosome|Apoptosis
Cxcr3	78.9939184676549	0.269473988201883	3.91389376549905	2.07727549302737	1.05469256238751	9.08196048454286e-05	0.00415562412889414	Up	1.4207608347167	1.09807603955861	1.25208838130394	2.4351355561074	2.53722697897185	3.04650339484538	GeneID:84475,Genbank:NM_053415.1,RGD:621528	C-X-C motif chemokine receptor 3	GO:0007186,GO:0007204,GO:0008284,GO:0009897,GO:0038023,GO:0043950,GO:0009986,GO:0045766,GO:0010818,GO:0045944,GO:0050921,GO:0051281,GO:0070098,GO:0001525,GO:0001937,GO:0002685,GO:0005622,GO:0005886,GO:0006935,GO:0006954,GO:0007166,GO:0016021,GO:0016494,GO:0016525,GO:0019722,GO:0019956,GO:0019958,GO:0071954,GO:0030816,GO:1900118,GO:1900119	G-protein coupled receptor signaling pathway|positive regulation of cytosolic calcium ion concentration|positive regulation of cell proliferation|external side of plasma membrane|signaling receptor activity|positive regulation of cAMP-mediated signaling|cell surface|positive regulation of angiogenesis|T cell chemotaxis|positive regulation of transcription by RNA polymerase II|positive regulation …	rno04060,rno04062	Cytokine-cytokine receptor interaction|Chemokine signaling pathway
Cyp1b1	167.994826300833	0.365792336558547	4.9995491535742	3.55240671830949	1.82879676662521	5.74645220179282e-07	6.85182715968711e-05	Up	0.825550408152997	0.47752614682752	0.419303345933789	3.16613083051827	1.23205608766747	1.92322145111425	GeneID:25426,Genbank:XM_017594045.1,RGD:2460	cytochrome P450, family 1, subfamily b, polypeptide 1	GO:0048514,GO:0048545,GO:0055114,GO:0061298,GO:0005506,GO:0061304,GO:0005634,GO:0005739,GO:0071603,GO:0061548,GO:0070301,GO:0005789,GO:0071680,GO:0006304,GO:2000377,GO:0008202,GO:0006725,GO:0008210,GO:2000379,GO:2000573,GO:0008285,GO:0010575,GO:0014070,GO:0014911,GO:0008584,GO:0016021,GO:0016491,GO:0016705,GO:0016712,GO:0001525,GO:0030336,GO:0018894,GO:0002930,GO:0031090,GO:0019369,GO:0032088,GO:…	blood vessel morphogenesis|response to steroid hormone|oxidation-reduction process|retina vasculature development in camera-type eye|iron ion binding|retinal blood vessel morphogenesis|nucleus|mitochondrion|endothelial cell-cell adhesion|ganglion development|cellular response to hydrogen peroxide|endoplasmic reticulum membrane|response to indole-3-methanol|DNA modification|regulation of reactive …	rno00140,rno00380,rno00980,rno04913,rno05206,rno05204	Steroid hormone biosynthesis|Tryptophan metabolism|Metabolism of xenobiotics by cytochrome P450|Ovarian Steroidogenesis|MicroRNAs in cancer|Chemical carcinogenesis
Cyp8b1	24.6740765449248	0.740842517359125	3.42610914956661	5.80866781285224	2.53820732711206	0.000612294277231697	0.0173665109727155	Up	0.199790738046159	0.172369162510916	0.0797305449052181	0.256825877080581	1.57118901727533	0.821697693105299	GeneID:81924,Genbank:NM_031241.1,RGD:71016	cytochrome P450, family 8, subfamily b, polypeptide 1	GO:0008397,GO:0020037,GO:0055114,GO:0005506,GO:0005783,GO:0005789	sterol 12-alpha-hydroxylase activity|heme binding|oxidation-reduction process|iron ion binding|endoplasmic reticulum|endoplasmic reticulum membrane	rno00120,rno03320	Primary bile acid biosynthesis|PPAR signaling pathway
Dclk1	350.450919402735	0.315117784435105	3.58333169635972	2.18733098621913	1.12917154505296	0.000339239376225975	0.0112383220556141	Up	0.953563691192048	0.643492898894225	0.358891501214952	1.98513912338186	1.24047668241858	1.18021577652606	GeneID:83825,Genbank:XM_017591139.1,RGD:68437	doublecortin-like kinase 1	GO:0048812,GO:0018105,GO:0004672,GO:0048813,GO:0018107,GO:0004674,GO:1900181,GO:0021952,GO:0005524,GO:0005622,GO:0006468,GO:0030424,GO:0030426,GO:0007409,GO:0030900,GO:0007420,GO:0035556,GO:0009615,GO:0001764,GO:0014069,GO:0048675	neuron projection morphogenesis|peptidyl-serine phosphorylation|protein kinase activity|dendrite morphogenesis|peptidyl-threonine phosphorylation|protein serine/threonine kinase activity|negative regulation of protein localization to nucleus|central nervous system projection neuron axonogenesis|ATP binding|intracellular|protein phosphorylation|axon|growth cone|axonogenesis|forebrain development|b…
Ddx60	190.987621401237	0.317737906450737	4.27106902799028	2.56166271072212	1.35708053126021	1.94538176980029e-05	0.00122989708530427	Up	0.572117916549677	0.958307272394057	0.497921566022843	1.91328963330402	2.28551541202661	1.14890160269008	GeneID:100360801,Genbank:XM_017600406.1,RGD:1560014	DEXD/H-box helicase 60
Dkk3	221.510499933232	0.338611040222551	4.06655765910162	2.59724357449177	1.37698131907338	4.77126842592989e-05	0.00257430912726719	Up	1.00115	0.959716438726035	0.873049466712139	4.20319884963235	1.45072009664992	1.99425065934226	GeneID:171548,Genbank:XM_006230009.3,RGD:621846	dickkopf WNT signaling pathway inhibitor 3	GO:0032348,GO:0039706,GO:0045892,GO:0048019,GO:0090090,GO:2000065,GO:0005615,GO:0030325	negative regulation of aldosterone biosynthetic process|co-receptor binding|negative regulation of transcription, DNA-templated|receptor antagonist activity|negative regulation of canonical Wnt signaling pathway|negative regulation of cortisol biosynthetic process|extracellular space|adrenal gland development
Dlgap3	28.5709510888712	0.526571360743654	-4.55096	0.189937461312854	-2.3964	5.34024626838512e-06	0.00043790019400758	Down	0.481206775587348	0.33024125187416	0.276414476592808	0.0766833453995461	0.0358361131393454	0.0999547091964787	GeneID:286923,Genbank:NM_173138.4,RGD:708349	DLG associated protein 3	GO:0065003,GO:0005886,GO:0097110,GO:0014069,GO:0017146,GO:0019904,GO:0023052,GO:0030054,GO:0030165,GO:0032947,GO:0043025,GO:0043197,GO:0045202,GO:0001540,GO:0045211,GO:0005515	protein-containing complex assembly|plasma membrane|scaffold protein binding|postsynaptic density|NMDA selective glutamate receptor complex|protein domain specific binding|signaling|cell junction|PDZ domain binding|protein-containing complex scaffold activity|neuronal cell body|dendritic spine|synapse|amyloid-beta binding|postsynaptic membrane|protein binding
Duox1	9.73806381939932	1.00344581614644	3.13613648993918	8.85776694771636	3.14694303969366	0.00171189511796913	0.0391546783610342	Up	0.0146935651003351	0.00792303216672146	0.021989119030996	0.274737478277246	0.0577763722583894	0.0852240130320321	GeneID:266807,Genbank:XM_006234829.3,RGD:628760	dual oxidase 1	GO:0042446,GO:0005886,GO:0042744,GO:0006590,GO:0050665,GO:0006979,GO:0016021,GO:0016174,GO:0016324,GO:0019221,GO:0051591,GO:0020037,GO:0055114,GO:0042335,GO:0004601,GO:0072593,GO:0005509,GO:0098869	hormone biosynthetic process|plasma membrane|hydrogen peroxide catabolic process|thyroid hormone generation|hydrogen peroxide biosynthetic process|response to oxidative stress|integral component of membrane|NAD(P)H oxidase activity|apical plasma membrane|cytokine-mediated signaling pathway|response to cAMP|heme binding|oxidation-reduction process|cuticle development|peroxidase activity|reactive o…
Ephb6	85.7890002832352	0.27288952397004	4.71465047795393	2.43948857160557	1.28657872461397	2.421260124193e-06	0.000241600919862246	Up	0.513299062186815	0.522226419252669	0.463794109222385	1.6071399215013	1.19005685603544	0.980478203858213	GeneID:312275,Genbank:NM_001107857.1,RGD:1306163	Eph receptor B6	GO:0048013,GO:0009986,GO:0004713,GO:0050663,GO:0030154,GO:0004714,GO:0050798,GO:0031434,GO:0004871,GO:0070374,GO:0004888,GO:0005003,GO:0005005,GO:0005524,GO:0032092,GO:0005737,GO:2000525,GO:0033674,GO:0005887,GO:0043005,GO:0043066,GO:0006468,GO:0001806,GO:0043235,GO:0007275,GO:0002456,GO:0043410,GO:0009968,GO:0004709	ephrin receptor signaling pathway|cell surface|protein tyrosine kinase activity|cytokine secretion|cell differentiation|transmembrane receptor protein tyrosine kinase activity|activated T cell proliferation|mitogen-activated protein kinase kinase binding|signal transducer activity|positive regulation of ERK1 and ERK2 cascade|transmembrane signaling receptor activity|ephrin receptor activity|trans…	rno04360	Axon guidance
F13a1	45.2703684034161	0.430126307999079	3.07551500058072	2.50161523827082	1.32285991239557	0.00210139357684261	0.0445678402135993	Up	0.386066220283313	0.183682752654096	0.339854896211473	1.10136614525646	0.74786082776214	0.514900663825699	GeneID:60327,Genbank:NM_021698.2,RGD:621495	coagulation factor XIII A1 chain	GO:0003810,GO:0005575,GO:0005737,GO:0007596,GO:0018149,GO:0042060,GO:0046872,GO:0072378,GO:0003674	protein-glutamine gamma-glutamyltransferase activity|cellular_component|cytoplasm|blood coagulation|peptide cross-linking|wound healing|metal ion binding|blood coagulation, fibrin clot formation|molecular_function	rno04610	Complement and coagulation cascades
Fam129a	659.32547603497	0.123751857397054	9.43028305847202	2.24546625950137	1.16701504426589	4.08983772461322e-21	2.25813573568311e-17	Up	4.90879905735024	4.4290491097316	4.32440572394565	11.3210136721591	9.26743	10.9132105345566	GeneID:63912,Genbank:NM_022242.2,RGD:71088	family with sequence similarity 129, member A	GO:0001934,GO:0003674,GO:0005737,GO:0005829,GO:0005886,GO:0034976,GO:0045727,GO:0001933	positive regulation of protein phosphorylation|molecular_function|cytoplasm|cytosol|plasma membrane|response to endoplasmic reticulum stress|positive regulation of translation|negative regulation of protein phosphorylation
Fam167a	85.0233153750992	0.413346007829305	4.42248510865051	3.55048611385396	1.82801656434524	9.75720762028897e-06	0.000718303942322073	Up	0.179402070473339	0.238617424343842	0.274443795914066	1.09717674031828	1.0640152868299	0.390993911932145	GeneID:498533,Genbank:XM_008770771.2,RGD:1561302	family with sequence similarity 167, member A
Fam189a2	60.4723303238662	0.355346169131303	3.56314342270636	2.40518749914713	1.2661493653241	0.000366440338574931	0.0119954896603857	Up	0.839246334272376	0.567889041887198	0.410439051421294	1.36536375278401	1.32646631503381	1.7700745509582	GeneID:309415,Genbank:XM_219909.9,RGD:1307524	family with sequence similarity 189, member A2	GO:0016021	integral component of membrane
Fam26f	14.7004265842886	0.658215522332849	3.03539234391679	3.99429906904269	1.99794235713632	0.00240222966431398	0.0485842883512782	Up	0.214247848035353	0.0693157547556481	0.10687493471721	0.726081229995496	0.463342615391001	0.429281505944315	GeneID:294430,Genbank:XM_008772880.2,RGD:1304835	family with sequence similarity 26, member F	GO:0098655,GO:0005261,GO:0005887,GO:0034220	cation transmembrane transport|cation channel activity|integral component of plasma membrane|ion transmembrane transport
Faslg	57.2988653392165	0.373729642961529	3.06887188294947	2.21441925550234	1.14692839310938	0.00214868715637113	0.0453681998244816	Up	0.186464755221078	0.168354618091683	0.125463005622656	0.293918577410356	0.289868023355602	0.498456090877401	GeneID:25385,Genbank:XM_006250148.3,RGD:3880	Fas ligand	GO:0005886,GO:0005901,GO:0006351,GO:0006919,GO:0006925,GO:0006955,GO:0008284,GO:0043525,GO:0008625,GO:0045121,GO:0045742,GO:0009897,GO:0046666,GO:0048388,GO:0048471,GO:0060205,GO:0070062,GO:0070231,GO:0070266,GO:0000122,GO:0005123,GO:0005125,GO:0005164,GO:0005615,GO:0005634,GO:0009986,GO:0010469,GO:0016021,GO:0016525,GO:0030644,GO:0031410,GO:0032496,GO:0070848,GO:0043065,GO:0097190,GO:0043123,GO:…	plasma membrane|caveola|transcription, DNA-templated|activation of cysteine-type endopeptidase activity involved in apoptotic process|inflammatory cell apoptotic process|immune response|positive regulation of cell proliferation|positive regulation of neuron apoptotic process|extrinsic apoptotic signaling pathway via death domain receptors|membrane raft|positive regulation of epidermal growth fact…	rno04014,rno04010,rno04068,rno04151,rno04060,rno04210,rno04217,rno04650,rno04722,rno05200,rno05205,rno05320,rno05330,rno05332,rno04940,rno04932,rno05162,rno05164,rno05161,rno05168,rno05165,rno05142,rno05143,rno01524	Ras signaling pathway|MAPK signaling pathway|FoxO signaling pathway|PI3K-Akt signaling pathway|Cytokine-cytokine receptor interaction|Apoptosis|Necroptosis|Natural killer cell mediated cytotoxicity|Neurotrophin signaling pathway|Pathways in cancer|Proteoglycans in cancer|Autoimmune thyroid disease|Allograft rejection|Graft-versus-host disease|Type I diabetes mellitus|Non-alcoholic fatty liver dis…
Fblim1	357.761802867137	0.312977660468737	3.93849544092992	2.35000054092179	1.23266108886904	8.1994151882199e-05	0.00385838389709302	Up	2.87669472581235	1.60533273270436	1.58533796947033	7.22507959020037	3.12410458157841	4.37231241087595	GeneID:362650,Genbank:XM_008764276.2,RGD:1359551	filamin binding LIM protein 1	GO:0097157,GO:0001725,GO:0098609,GO:0003674,GO:0005575,GO:0005654,GO:0005925,GO:0006397,GO:0008150,GO:0030054,GO:0031005,GO:0033623,GO:0035770,GO:0000381,GO:0044212,GO:0001650,GO:0046872	pre-mRNA intronic binding|stress fiber|cell-cell adhesion|molecular_function|cellular_component|nucleoplasm|focal adhesion|mRNA processing|biological_process|cell junction|filamin binding|regulation of integrin activation|ribonucleoprotein granule|regulation of alternative mRNA splicing, via spliceosome|transcription regulatory region DNA binding|fibrillar center|metal ion binding
Fbln1	351.999530744035	0.266623758341595	6.03692344728891	3.05164516102802	1.60958721833667	1.57080194630056e-09	4.40995990483432e-07	Up	2.96438579180366	1.72343130922712	1.89863917482008	8.89577485425581	4.71285519806584	7.07559959497664	GeneID:315191,Genbank:NM_001127547.1,RGD:1308667	fibulin 1	GO:0070373,GO:0010628,GO:0005178,GO:0071953,GO:0010952,GO:0005201,GO:0072378,GO:0016504,GO:0005509,GO:1900025,GO:0005575,GO:0005576,GO:0005577,GO:0005578,GO:0030198,GO:0005604,GO:1904188,GO:0031012,GO:0005615,GO:1904237,GO:0042802,GO:0007162,GO:2000146,GO:0044877,GO:0007229,GO:0001933,GO:2000647,GO:0048146,GO:0007566,GO:0001968,GO:2001202,GO:0070051,GO:0008022,GO:0003674	negative regulation of ERK1 and ERK2 cascade|positive regulation of gene expression|integrin binding|elastic fiber|positive regulation of peptidase activity|extracellular matrix structural constituent|blood coagulation, fibrin clot formation|peptidase activator activity|calcium ion binding|negative regulation of substrate adhesion-dependent cell spreading|cellular_component|extracellular region|f…
Fbln7	34.4108497702432	0.382436094397348	3.25204739581285	2.36805125057802	1.24370030484973	0.00114576914298145	0.0284728344090993	Up	0.39873181924765	0.309604756356941	0.302331832336524	0.950564968887555	0.689853160865663	0.824155336453217	GeneID:296145,Genbank:XM_017592219.1,RGD:1310131	fibulin 7	GO:0005509	calcium ion binding
Fbn1	2785.34305214351	0.199425765814713	5.38048664054121	2.1038147413515	1.07300766874576	7.42847520233253e-08	1.27429259696084e-05	Up	8.8576379327862	6.93084	6.36426114174766	21.9138056136375	11.7372169917129	14.4218904764555	GeneID:83727,Genbank:XM_008762202.1,RGD:620908	fibrillin 1	GO:2001205,GO:0042802,GO:0008201,GO:0001822,GO:0043010,GO:0009653,GO:0044877,GO:0031012,GO:0003674,GO:0045671,GO:0005178,GO:0005201,GO:0005509,GO:0005576,GO:0048048,GO:0048050,GO:0005578,GO:0071560,GO:0033627,GO:0005604,GO:0001501,GO:0090287,GO:0035582,GO:0005615,GO:0001527,GO:1990314,GO:0035583,GO:0007507,GO:0001656	negative regulation of osteoclast development|identical protein binding|heparin binding|kidney development|camera-type eye development|anatomical structure morphogenesis|protein-containing complex binding|extracellular matrix|molecular_function|negative regulation of osteoclast differentiation|integrin binding|extracellular matrix structural constituent|calcium ion binding|extracellular region|em…
Fcamr	51.0193835124628	0.451205951791251	5.18983868418196	5.06894708324781	2.34168610313937	2.10476343824358e-07	2.97102654286211e-05	Up	0.177994901880156	0.158081450090609	0.208919042818645	1.50499305934777	0.823401636014271	0.552078400149491	GeneID:681070,Genbank:XM_001060181.5,RGD:1584674	Fc fragment of IgA and IgM receptor	GO:0016021,GO:0019862,GO:0001791,GO:0004888,GO:0007165	integral component of membrane|IgA binding|IgM binding|transmembrane signaling receptor activity|signal transduction
Fcer2	19.5395043533474	0.776800623888243	3.09220464243494	5.2854506902862	2.40202649543359	0.00198675833566497	0.0431238967732008	Up	0.137756762260013	0.0636693439484663	0.176704164926745	1.05789718646985	0.870543540025208	0.166026335869044	GeneID:171075,Genbank:NM_133550.2,RGD:619997	Fc fragment of IgE receptor II	GO:0030246,GO:0051000,GO:0051712,GO:0051770,GO:0002925,GO:0009897,GO:0016021	carbohydrate binding|positive regulation of nitric-oxide synthase activity|positive regulation of killing of cells of other organism|positive regulation of nitric-oxide synthase biosynthetic process|positive regulation of humoral immune response mediated by circulating immunoglobulin|external side of plasma membrane|integral component of membrane	rno04640,rno05169	Hematopoietic cell lineage|Epstein-Barr virus infection
Fcgr2b	50.3538791478122	0.412255057977905	3.65097575972247	2.83850881811966	1.50513322350031	0.000261245898534222	0.00922660354652633	Up	0.833546438405152	0.435843001037866	0.781208470855313	2.7746899265396	1.34082690718956	1.91787574256935	GeneID:289211,Genbank:XM_006250235.1,RGD:631331	Fc fragment of IgG, low affinity IIb, receptor	GO:0006898,GO:0006911,GO:0006952,GO:0006955,GO:0007166,GO:0009617,GO:0032355,GO:0009897,GO:0032456,GO:0009986,GO:0032693,GO:0016021,GO:0033030,GO:0038096,GO:0043197,GO:0044297,GO:1901216,GO:0044877,GO:1902950,GO:0045121,GO:1904646,GO:0045576,GO:1905898,GO:0001540,GO:0001811,GO:0002434,GO:0002638,GO:0002862,GO:0002865,GO:0002924,GO:0005886,GO:0005887,GO:0016064,GO:0016358,GO:0019772,GO:0019864,GO:…	receptor-mediated endocytosis|phagocytosis, engulfment|defense response|immune response|cell surface receptor signaling pathway|response to bacterium|response to estradiol|external side of plasma membrane|endocytic recycling|cell surface|negative regulation of interleukin-10 production|integral component of membrane|negative regulation of neutrophil apoptotic process|Fc-gamma receptor signaling p…	rno04145,rno04662,rno04666,rno04380,rno05150,rno05152,rno05162	Phagosome|B cell receptor signaling pathway|Fc gamma R-mediated phagocytosis|Osteoclast differentiation|Staphylococcus aureus infection|Tuberculosis|Measles
Fcrl2	74.2129378953877	0.677861443055189	3.31241485905177	4.74154857685068	2.24535831635429	0.000924942746997313	0.0240889361423055	Up	0.868513120618585	0.438425130502015	0.184360516199185	3.64952189879547	3.19708578916438	0.487181338095316	GeneID:310694,Genbank:NM_001107702.1,RGD:1306885	Fc receptor-like 2	GO:0005575,GO:0006898,GO:0008150,GO:0009967,GO:0009986,GO:0016020,GO:0003674,GO:0005044,GO:0005070	cellular_component|receptor-mediated endocytosis|biological_process|positive regulation of signal transduction|cell surface|membrane|molecular_function|scavenger receptor activity|SH3/SH2 adaptor activity
Fgl2	728.468003261884	0.282740611393958	3.58814160871287	2.02022131992087	1.01451335221558	0.000333043397134374	0.0110773711448469	Up	7.66260472615362	4.82715291305098	3.51936990708452	8.97952866247559	9.28205956698921	14.5879523037888	GeneID:84586,Genbank:NM_053455.2,RGD:620170	fibrinogen-like 2	GO:0006508,GO:0007567,GO:0008233	proteolysis|parturition|peptidase activity
Flnc	138.022511176337	0.307902734020612	6.97915067495586	4.43489385059105	2.14889957396071	2.96969850822111e-12	1.63966953633915e-09	Up	0.243950549367154	0.212314184439392	0.217764213249034	1.51544548052015	0.711011697730403	0.871076632000243	GeneID:362332,Genbank:XM_006236214.3,RGD:1308807	filamin C	GO:0005856,GO:0005886,GO:0008092,GO:0016528,GO:0030018,GO:0030506,GO:0042383,GO:0042802,GO:0043034,GO:0005737,GO:0048747,GO:0005829,GO:0051015	cytoskeleton|plasma membrane|cytoskeletal protein binding|sarcoplasm|Z disc|ankyrin binding|sarcolemma|identical protein binding|costamere|cytoplasm|muscle fiber development|cytosol|actin filament binding	rno04010,rno04510,rno05205,rno05132	MAPK signaling pathway|Focal adhesion|Proteoglycans in cancer|Salmonella infection
Fmo6	22.3890612429362	0.664435636637734	-3.0869	0.241308969732572	-2.05105	0.0020225543526878	0.0434865605519784	Down	0.217162248909364	0.8587168686579	0.938849150784193	0.169185763277348	0.160106399227063	0.171758288296509	GeneID:304922,Genbank:XM_006250206.3,RGD:1559491	flavin containing monooxygenase 6	GO:0050660,GO:0050661,GO:0055114,GO:0004497,GO:0004499,GO:0016021	flavin adenine dinucleotide binding|NADP binding|oxidation-reduction process|monooxygenase activity|N,N-dimethylaniline monooxygenase activity|integral component of membrane	rno00982	Drug metabolism - cytochrome P450
Fmod	162.369268689114	0.290335358405743	3.89027605107416	2.18780581245594	1.1294846915859	0.000100130248836916	0.00448258768036397	Up	1.59173633892624	1.34153297366417	1.29445004150764	3.98597980330057	1.91972986899309	3.61107280515172	GeneID:64507,Genbank:NM_080698.1,RGD:619769	fibromodulin	GO:0042476,GO:0005578,GO:0005615,GO:0005622,GO:0007409,GO:0030199,GO:0031012,GO:0003674,GO:0005576,GO:0042060	odontogenesis|proteinaceous extracellular matrix|extracellular space|intracellular|axonogenesis|collagen fibril organization|extracellular matrix|molecular_function|extracellular region|wound healing
Fndc1	918.855985095604	0.279174072694909	4.11941040796085	2.21918905999337	1.15003258069223	3.79843076825743e-05	0.00213955285788262	Up	2.7817905532623	3.00666355980682	5.14887653551046	10.8168156468674	5.35340448617579	8.91178225638921	GeneID:308099,Genbank:XM_006227871.3,RGD:1310640	fibronectin type III domain containing 1	GO:0005886,GO:0005911,GO:0010666,GO:0016607,GO:0031966,GO:0051223,GO:0071456,GO:0001934,GO:0005576,GO:0005737	plasma membrane|cell-cell junction|positive regulation of cardiac muscle cell apoptotic process|nuclear speck|mitochondrial membrane|regulation of protein transport|cellular response to hypoxia|positive regulation of protein phosphorylation|extracellular region|cytoplasm
Gabbr2	80.8635617979179	0.359411715085003	3.84727058291007	2.60765700444579	1.38275411859979	0.000119441033347723	0.00502016583261768	Up	0.388393194761733	0.356804166397597	0.258326965492907	0.655606420765702	1.29387415572623	0.720565669338493	GeneID:83633,Genbank:NM_031802.1,RGD:619864	gamma-aminobutyric acid type B receptor subunit 2	GO:0038039,GO:0005515,GO:0043005,GO:0005737,GO:0005887,GO:0007214,GO:0043204,GO:0045211,GO:0016021,GO:0046982,GO:0030054,GO:0030425,GO:0004965,GO:1902710	G-protein coupled receptor heterodimeric complex|protein binding|neuron projection|cytoplasm|integral component of plasma membrane|gamma-aminobutyric acid signaling pathway|perikaryon|postsynaptic membrane|integral component of membrane|protein heterodimerization activity|cell junction|dendrite|G-protein coupled GABA receptor activity|GABA receptor complex	rno04024,rno04080,rno04915,rno04727,rno04742,rno05032	cAMP signaling pathway|Neuroactive ligand-receptor interaction|Estrogen signaling pathway|GABAergic synapse|Taste transduction|Morphine addiction
Galnt16	31.4984670773023	0.418504860390441	3.39143891190928	2.67461950869703	1.4193336683513	0.0006952666038309	0.0192904456044473	Up	0.164175867350974	0.126466505103118	0.12479563550382	0.484213214891056	0.292036219515306	0.371000630666272	GeneID:362760,Genbank:XM_006240288.3,RGD:1310202	polypeptide N-acetylgalactosaminyltransferase 16	GO:0005794,GO:0009312,GO:0016020,GO:0016021,GO:0016266,GO:0018242,GO:0018243,GO:0030246,GO:0000139,GO:0004653	Golgi apparatus|oligosaccharide biosynthetic process|membrane|integral component of membrane|O-glycan processing|protein O-linked glycosylation via serine|protein O-linked glycosylation via threonine|carbohydrate binding|Golgi membrane|polypeptide N-acetylgalactosaminyltransferase activity	rno00512	Mucin type O-glycan biosynthesis
Galnt6	63.8674226859337	0.313207286589684	3.71757400421367	2.2413551498164	1.16437126655611	0.000201145074831547	0.00757219777161305	Up	0.323695104707982	0.194681650331202	0.242207052494436	0.705627122717286	0.501775828624078	0.551422119787632	GeneID:100361647,Genbank:NM_001172063.2,RGD:2319726	polypeptide N-acetylgalactosaminyltransferase 6	GO:0005794,GO:0006486,GO:0009312,GO:0016020,GO:0016021,GO:0016266,GO:0018242,GO:0018243,GO:0030246,GO:0048471,GO:0000139,GO:0004653	Golgi apparatus|protein glycosylation|oligosaccharide biosynthetic process|membrane|integral component of membrane|O-glycan processing|protein O-linked glycosylation via serine|protein O-linked glycosylation via threonine|carbohydrate binding|perinuclear region of cytoplasm|Golgi membrane|polypeptide N-acetylgalactosaminyltransferase activity	rno00512	Mucin type O-glycan biosynthesis
Gli1	29.8184373430122	0.555602195443156	4.22127598071006	5.08183735501559	2.34535020245397	2.42923299053261e-05	0.00149582956338967	Up	0.147485971793625	0.0424144343706637	0.107904990267792	0.735377220257697	0.328625657939104	0.508074787940822	GeneID:140589,Genbank:NM_001191910.1,RGD:621673	GLI family zinc finger 1	GO:0005654,GO:0005737,GO:0005829,GO:0005929,GO:0005930,GO:0007224,GO:0030335,GO:0007283,GO:0030850,GO:0007418,GO:0043565,GO:0008017,GO:0044212,GO:0045667,GO:0045740,GO:0045880,GO:0045893,GO:0045944,GO:0060032,GO:0000977,GO:0000978,GO:0001649,GO:0003674,GO:0003677,GO:0003682,GO:0003705,GO:0005575,GO:0005634,GO:0008150,GO:0008284,GO:0009611,GO:0009913,GO:0009953,GO:0009954,GO:0021696,GO:0060045,GO:…	nucleoplasm|cytoplasm|cytosol|cilium|axoneme|smoothened signaling pathway|positive regulation of cell migration|spermatogenesis|prostate gland development|ventral midline development|sequence-specific DNA binding|microtubule binding|transcription regulatory region DNA binding|regulation of osteoblast differentiation|positive regulation of DNA replication|positive regulation of smoothened signalin…	rno04340,rno04024,rno05200,rno05217	Hedgehog signaling pathway|cAMP signaling pathway|Pathways in cancer|Basal cell carcinoma
Gnal	68.2428478677914	0.322008633267412	3.61897554648079	2.24286279799266	1.16534136955047	0.000295771582454762	0.0101431894239766	Up	0.507860920729835	0.645999606821046	0.545655916695087	1.81091428100569	1.06248150174902	1.07114163565512	GeneID:24611,Genbank:NM_001191836.2,RGD:2715	G protein subunit alpha L	GO:0090729,GO:0007191,GO:0003924,GO:0007606,GO:0004871,GO:0007608,GO:0005525,GO:0005834,GO:0007186,GO:0009405,GO:0007188,GO:0031000,GO:0007189,GO:0031683,GO:0001664,GO:0007190,GO:0001975,GO:0046872	toxin activity|adenylate cyclase-activating dopamine receptor signaling pathway|GTPase activity|sensory perception of chemical stimulus|signal transducer activity|sensory perception of smell|GTP binding|heterotrimeric G-protein complex|G-protein coupled receptor signaling pathway|pathogenesis|adenylate cyclase-modulating G-protein coupled receptor signaling pathway|response to caffeine|adenylate …	rno04020,rno04728,rno04740,rno05012,rno05146,rno05142	Calcium signaling pathway|Dopaminergic synapse|Olfactory transduction|Parkinson's disease|Amoebiasis|Chagas disease (American trypanosomiasis)
Gpnmb	499.174602896059	0.158001886779358	7.75287246648826	2.33750342300832	1.22496847766488	8.98368323276972e-15	9.92038193783984e-12	Up	6.29582339645725	4.83922876290464	4.71514800804454	14.894211492957	12.2940009444617	10.9576032889428	GeneID:113955,Genbank:NM_133298.1,RGD:71008	glycoprotein nmb	GO:0070374,GO:0031410,GO:0005178,GO:1901215,GO:0031954,GO:2000134,GO:0032720,GO:0005887,GO:0007155,GO:0007165,GO:0034103,GO:0007267,GO:0042130,GO:0008201,GO:0042470,GO:0010469,GO:0045545,GO:0016021,GO:0001649,GO:0048018,GO:0030282,GO:0001818,GO:0050868,GO:0030335,GO:0001934	positive regulation of ERK1 and ERK2 cascade|cytoplasmic vesicle|integrin binding|negative regulation of neuron death|positive regulation of protein autophosphorylation|negative regulation of G1/S transition of mitotic cell cycle|negative regulation of tumor necrosis factor production|integral component of plasma membrane|cell adhesion|signal transduction|regulation of tissue remodeling|cell-cell…
Gpx2	207.270086634789	0.276831335248747	4.72231802222397	2.47475482447407	1.30728560356148	2.33171695239576e-06	0.000234076118784748	Up	5.26349688445666	4.4990271368892	4.66778922796589	11.7552278452982	8.20195668753255	16.5287025526895	GeneID:29326,Genbank:NM_183403.2,RGD:727780	glutathione peroxidase 2	GO:0004602,GO:0005737,GO:0006979,GO:0009609,GO:0051702,GO:0055114,GO:0098869,GO:0001659,GO:0002862	glutathione peroxidase activity|cytoplasm|response to oxidative stress|response to symbiotic bacterium|interaction with symbiont|oxidation-reduction process|cellular oxidant detoxification|temperature homeostasis|negative regulation of inflammatory response to antigenic stimulus	rno00590,rno00480,rno04918	Arachidonic acid metabolism|Glutathione metabolism|Thyroid hormone synthesis
Grem2	132.537662615582	0.333635595817752	4.3982264441294	2.76524038395112	1.4674049002285	1.09139076100756e-05	0.000772555408774756	Up	0.974145041984031	0.719400242554048	0.62327139933335	3.10584846207881	2.26910915086323	1.26178787585229	GeneID:289264,Genbank:NM_001105974.1,RGD:1560008	gremlin 2, DAN family BMP antagonist	GO:0010172,GO:0019221,GO:0030514,GO:0036122,GO:0038098,GO:0042802,GO:0042803,GO:0048263,GO:0060300,GO:0005125,GO:0005615,GO:0008201	embryonic body morphogenesis|cytokine-mediated signaling pathway|negative regulation of BMP signaling pathway|BMP binding|sequestering of BMP from receptor via BMP binding|identical protein binding|protein homodimerization activity|determination of dorsal identity|regulation of cytokine activity|cytokine activity|extracellular space|heparin binding
Havcr1	133.339856267086	0.481960945059748	3.44731899346828	3.1633937053681	1.66147312001439	0.000566179651545813	0.0164529820143945	Up	0.603249004629926	0.289140101539588	0.769026551529416	1.11619407397958	1.10365163858685	3.11013249260727	GeneID:286934,Genbank:XM_017597052.1,RGD:708425	hepatitis A virus cellular receptor 1	GO:0045335,GO:0005615,GO:0046677,GO:0005737,GO:0046718,GO:0006911,GO:0007584,GO:0009986,GO:0010046,GO:0016021,GO:0016324,GO:0031514,GO:0033005,GO:0001618,GO:0033574,GO:0001786,GO:0042493,GO:0003674	phagocytic vesicle|extracellular space|response to antibiotic|cytoplasm|viral entry into host cell|phagocytosis, engulfment|response to nutrient|cell surface|response to mycotoxin|integral component of membrane|apical plasma membrane|motile cilium|positive regulation of mast cell activation|virus receptor activity|response to testosterone|phosphatidylserine binding|response to drug|molecular_func…
Hk3	105.579128340948	0.274663089373848	4.11868045326531	2.19048372768337	1.13124949743753	3.81048112216476e-05	0.00213955285788262	Up	0.693769619675373	0.63226976298204	0.682408392095096	1.19899389558339	1.94991672229865	1.34989607468016	GeneID:25060,Genbank:XM_006253603.3,RGD:2798	hexokinase 3	GO:0019158,GO:0004396,GO:0019318,GO:0019899,GO:0005515,GO:0005524,GO:0005536,GO:0005623,GO:0032991,GO:0005739,GO:0042562,GO:0005829,GO:0046835,GO:0006096,GO:0051156,GO:0001678,GO:1901299,GO:0008150,GO:0008865,GO:0004340	mannokinase activity|hexokinase activity|hexose metabolic process|enzyme binding|protein binding|ATP binding|glucose binding|cell|protein-containing complex|mitochondrion|hormone binding|cytosol|carbohydrate phosphorylation|glycolytic process|glucose 6-phosphate metabolic process|cellular glucose homeostasis|negative regulation of hydrogen peroxide-mediated programmed cell death|biological_proces…	rno00010,rno00051,rno00052,rno00500,rno00520,rno00524,rno04066,rno04910,rno04973,rno05230,rno04930	Glycolysis / Gluconeogenesis|Fructose and mannose metabolism|Galactose metabolism|Starch and sucrose metabolism|Amino sugar and nucleotide sugar metabolism|Neomycin, kanamycin and gentamicin biosynthesis|HIF-1 signaling pathway|Insulin signaling pathway|Carbohydrate digestion and absorption|Central carbon metabolism in cancer|Type II diabetes mellitus
Hmcn2	93.184537733027	0.3868629026085	3.30284332003158	2.42460133825467	1.27774755364851	0.00095709848091658	0.0247322609015636	Up	0.139552604117092	0.177373234989203	0.104421180362356	0.253361087343068	0.25721856653447	0.525595965817551	GeneID:686132,Genbank:XM_008761691.2,RGD:1585467	hemicentin 2	GO:0030054,GO:0031012,GO:0005576,GO:0005604,GO:0005938	cell junction|extracellular matrix|extracellular region|basement membrane|cell cortex
Hmgn1	47.5075761512891	0.342257613777904	-3.03791	0.486412617277375	-1.03975	0.00238225979559481	0.0484002746350758	Down	1.69908331464788	2.37127906878121	2.52608221332954	1.05118464087043	1.08074077041708	1.1593926645982	GeneID:360704,Genbank:NM_001013184.1,RGD:1307761	high mobility group nucleosome binding domain 1	GO:0005634,GO:0006283,GO:0006325,GO:0006357,GO:0010224,GO:0010225,GO:0031492,GO:0040034,GO:0048597,GO:0050678,GO:1901666,GO:0000720,GO:0000785,GO:0003682	nucleus|transcription-coupled nucleotide-excision repair|chromatin organization|regulation of transcription by RNA polymerase II|response to UV-B|response to UV-C|nucleosomal DNA binding|regulation of development, heterochronic|post-embryonic camera-type eye morphogenesis|regulation of epithelial cell proliferation|positive regulation of NAD+ ADP-ribosyltransferase activity|pyrimidine dimer repai…	rno05168	Herpes simplex infection
Hmox1	211.967588513244	0.326560014555632	4.65319221905678	2.86700916961101	1.51954651878533	3.26835307040961e-06	0.000304140450889128	Up	4.20006107780747	1.78434674006836	2.69194955152999	8.38863916381753	11.2352075413648	5.93247675132068	GeneID:24451,Genbank:NM_012580.2,RGD:2806	heme oxygenase 1	GO:0005634,GO:0005730,GO:0005783,GO:0005789,GO:0005829,GO:0008630,GO:0005886,GO:0010656,GO:0005901,GO:0016020,GO:0006644,GO:0016239,GO:0016242,GO:0019899,GO:0020037,GO:0042542,GO:0042803,GO:0043065,GO:0031670,GO:0043305,GO:0043392,GO:0043433,GO:0043524,GO:0001525,GO:0071243,GO:0043619,GO:0001666,GO:0071276,GO:0043627,GO:0071456,GO:0045766,GO:0002246,GO:0072719,GO:0004392,GO:0090050,GO:0097421,GO:…	nucleus|nucleolus|endoplasmic reticulum|endoplasmic reticulum membrane|cytosol|intrinsic apoptotic signaling pathway in response to DNA damage|plasma membrane|negative regulation of muscle cell apoptotic process|caveola|membrane|phospholipid metabolic process|positive regulation of macroautophagy|negative regulation of macroautophagy|enzyme binding|heme binding|response to hydrogen peroxide|prote…	rno00860,rno04066,rno04216,rno04978,rno05200,rno05206,rno05225,rno05418	Porphyrin and chlorophyll metabolism|HIF-1 signaling pathway|Ferroptosis|Mineral absorption|Pathways in cancer|MicroRNAs in cancer|Hepatocellular carcinoma|Fluid shear stress and atherosclerosis
Hpse2	67.6214588146755	0.473436887847666	3.26334758758144	2.91801869412204	1.54498912582975	0.00110104388968727	0.0275493821582778	Up	0.220356759078152	0.248442427957121	0.0699505486491984	0.772535373866197	0.507077126993699	0.343288429588059	GeneID:368128,Genbank:XM_008760445.2,RGD:1307959	heparanase 2 (inactive)	GO:0030198,GO:0030305,GO:0043395,GO:0005578,GO:0008284	extracellular matrix organization|heparanase activity|heparan sulfate proteoglycan binding|proteinaceous extracellular matrix|positive regulation of cell proliferation	rno00531,rno05205	Glycosaminoglycan degradation|Proteoglycans in cancer
Hsd17b1	142.703731213757	0.381701198320789	-3.17003	0.432266795062216	-1.21001	0.00152420689424068	0.0357099900936389	Down	4.4308021905933	3.76293882146062	8.86863540552521	1.68281535569255	2.99445754953819	2.86194026118564	GeneID:25322,Genbank:NM_012851.2,RGD:2836	hydroxysteroid (17-beta) dehydrogenase 1	GO:0005737,GO:0005829,GO:0006703,GO:0047035,GO:0055114,GO:0060348,GO:0061370,GO:0070401,GO:0071248,GO:0004303,GO:1903924,GO:0005496	cytoplasm|cytosol|estrogen biosynthetic process|testosterone dehydrogenase (NAD+) activity|oxidation-reduction process|bone development|testosterone biosynthetic process|NADP+ binding|cellular response to metal ion|estradiol 17-beta-dehydrogenase activity|estradiol binding|steroid binding	rno00140,rno04913	Steroid hormone biosynthesis|Ovarian Steroidogenesis
Htra3	208.920895398032	0.266294748383778	7.37012339663645	3.89770568061998	1.9626251554647	1.70470173564609e-13	1.17652831455174e-10	Up	1.13098250432866	1.13345100726826	0.763633345557615	4.93961567050546	2.77383575429094	4.40934303361868	GeneID:360959,Genbank:NM_001271027.1,RGD:1308120	HtrA serine peptidase 3	GO:0005520,GO:0005576,GO:0006508,GO:0008236,GO:0030512,GO:0030514,GO:0001558,GO:0004175,GO:0004252	insulin-like growth factor binding|extracellular region|proteolysis|serine-type peptidase activity|negative regulation of transforming growth factor beta receptor signaling pathway|negative regulation of BMP signaling pathway|regulation of cell growth|endopeptidase activity|serine-type endopeptidase activity
Hydin	366.110007471168	0.189012752861037	5.69921868527031	2.10997369480365	1.07723	1.20357753466299e-08	2.80789553297996e-06	Up	0.672155034562426	0.546361721390527	0.613041868065813	1.50356694889931	1.01330358759268	1.45468667553561	GeneID:292017,Genbank:XM_017601476.1,RGD:1562254	Hydin, axonemal central pair apparatus protein	GO:0007420,GO:0021591,GO:0060438,GO:1904158,GO:1990718,GO:0002064,GO:0003341,GO:0007275	brain development|ventricular system development|trachea development|axonemal central apparatus assembly|axonemal central pair projection|epithelial cell development|cilium movement|multicellular organism development
Id1	678.373749332409	0.149455146352643	-7.59556	0.455272995740859	-1.1352	3.06453514418667e-14	2.90242052989297e-11	Down	23.9797103665159	18.1680150709337	18.6075353840272	11.1062296259892	9.1155540120402	8.25236909840079	GeneID:25261,Genbank:XM_006235267.3,RGD:2858	inhibitor of DNA binding 1, HLH protein	GO:0005634,GO:0005654,GO:0005737,GO:0005794,GO:0030182,GO:0005813,GO:0030509,GO:0006351,GO:0031648,GO:0032091,GO:0032233,GO:0032963,GO:0045892,GO:0036164,GO:0042803,GO:0046677,GO:0043066,GO:0047485,GO:0050679,GO:0050774,GO:0051726,GO:0000122,GO:0060425,GO:0060426,GO:0001085,GO:0070628,GO:0001191,GO:0001886,GO:0003700,GO:0005515,GO:0007420,GO:0007507,GO:0007623,GO:0008022,GO:0008134,GO:0010628,GO:…	nucleus|nucleoplasm|cytoplasm|Golgi apparatus|neuron differentiation|centrosome|BMP signaling pathway|transcription, DNA-templated|protein destabilization|negative regulation of protein binding|positive regulation of actin filament bundle assembly|collagen metabolic process|negative regulation of transcription, DNA-templated|cell-abiotic substrate adhesion|protein homodimerization activity|respon…	rno04015,rno04350,rno04390,rno04550	Rap1 signaling pathway|TGF-beta signaling pathway|Hippo signaling pathway|Signaling pathways regulating pluripotency of stem cells
Ifi27l2b	176.178379955911	0.285833165997265	4.20303200910196	2.29957291889384	1.20136594594946	2.63363329553389e-05	0.00158630916026267	Up	9.3426313263239	7.53302925297154	12.021368488431	22.0399156631281	30.384478874157	16.0216334436997	GeneID:299269,Genbank:NM_206846.2,RGD:1559721	interferon, alpha-inducible protein 27 like 2B	GO:0009615,GO:0016021,GO:0097190,GO:0005739,GO:0006919,GO:0007568	response to virus|integral component of membrane|apoptotic signaling pathway|mitochondrion|activation of cysteine-type endopeptidase activity involved in apoptotic process|aging
Igf2bp2	107.060261388806	0.259863692294535	-4.21059	0.468402556041991	-1.09418	2.54706007153826e-05	0.00154540304120732	Down	1.64937191492766	2.00108414514473	1.26663142525197	0.798888740567825	0.874685558521884	0.686591412387623	GeneID:303824,Genbank:NM_001270598.1,RGD:1305614	insulin-like growth factor 2 mRNA binding protein 2	GO:0005829,GO:0005856,GO:0048027,GO:0003730,GO:0005634,GO:0005737	cytosol|cytoskeleton|mRNA 5'-UTR binding|mRNA 3'-UTR binding|nucleus|cytoplasm
Igf2bp3	23.2404157778542	0.475527396963561	-3.79407	0.286343324552145	-1.80418	0.000148200510150662	0.00595823604401837	Down	0.268048452449182	0.359151309603694	0.283633026004872	0.0854304349222253	0.0958172510225766	0.085658698967089	GeneID:312320,Genbank:XM_017592993.1,RGD:1306512	insulin-like growth factor 2 mRNA binding protein 3	GO:0005829,GO:0048027,GO:0003730,GO:0005737	cytosol|mRNA 5'-UTR binding|mRNA 3'-UTR binding|cytoplasm
Igfbp6	81.2801385094105	0.361073233170225	7.5817312436215	6.6694149561967	2.73756021316212	3.4097403933185e-14	2.97257578289093e-11	Up	0.906300448075902	1.12399471290382	0.949403620302613	8.47291647621426	4.32092800123444	7.64599995567222	GeneID:25641,Genbank:NM_013104.3,RGD:2877	insulin-like growth factor binding protein 6	GO:0005615,GO:0005737,GO:0005794,GO:0008150,GO:0031994,GO:0031995,GO:0042568,GO:0001558,GO:0043567	extracellular space|cytoplasm|Golgi apparatus|biological_process|insulin-like growth factor I binding|insulin-like growth factor II binding|insulin-like growth factor binary complex|regulation of cell growth|regulation of insulin-like growth factor receptor signaling pathway
Il12rb1	98.6578699253056	0.325895585081492	3.41987038405118	2.16523056637738	1.11452065971322	0.00062650979492579	0.0176788896816879	Up	0.711583357262732	0.984584645116481	0.897457941403716	2.8712548765405	1.55738151747299	1.40170691737648	GeneID:171333,Genbank:XM_006252821.3,RGD:620025	interleukin 12 receptor subunit beta 1	GO:0071346,GO:0005143,GO:0072536,GO:0005886,GO:0009897,GO:0016517,GO:0018108,GO:0019955,GO:0032729,GO:0035722,GO:0038155,GO:0042019,GO:0042020,GO:0002230,GO:0042022,GO:0002827,GO:0042104,GO:0004896	cellular response to interferon-gamma|interleukin-12 receptor binding|interleukin-23 receptor complex|plasma membrane|external side of plasma membrane|interleukin-12 receptor activity|peptidyl-tyrosine phosphorylation|cytokine binding|positive regulation of interferon-gamma production|interleukin-12-mediated signaling pathway|interleukin-23-mediated signaling pathway|interleukin-23 binding|interl…	rno04630,rno04060,rno04658,rno04659,rno05200,rno05321	Jak-STAT signaling pathway|Cytokine-cytokine receptor interaction|Th1 and Th2 cell differentiation|Th17 cell differentiation|Pathways in cancer|Inflammatiory bowel disease (IBD)
Il18r1	61.2751760102852	0.333970468476976	3.14494151569492	2.07098569919169	1.05031759132932	0.00166120035505955	0.0383354328164999	Up	0.536552625678278	0.43114164886931	0.335877967423318	1.1925720487068	0.703257152041737	0.887573331749821	GeneID:301365,Genbank:XM_006244786.3,RGD:1308589	interleukin 18 receptor 1	GO:0016021,GO:0030101,GO:0032729,GO:0035655,GO:0042008,GO:0045063,GO:1901224,GO:0003674,GO:0005575,GO:0008150	integral component of membrane|natural killer cell activation|positive regulation of interferon-gamma production|interleukin-18-mediated signaling pathway|interleukin-18 receptor activity|T-helper 1 cell differentiation|positive regulation of NIK/NF-kappaB signaling|molecular_function|cellular_component|biological_process	rno04668,rno04060,rno05321	TNF signaling pathway|Cytokine-cytokine receptor interaction|Inflammatiory bowel disease (IBD)
Il1rl1	89.4835314864493	0.377795569184026	3.84579425388664	2.73762346185492	1.45292402911176	0.000120162562838924	0.00502619366379783	Up	0.34170017227434	0.188975202641571	0.122376496613338	0.732078034090081	0.473703263482401	0.628292120064221	GeneID:25556,Genbank:XM_008766992.2,RGD:2894	interleukin 1 receptor-like 1	GO:0043032,GO:0016020,GO:0002114,GO:0043124,GO:0016021,GO:0002826,GO:0019221,GO:0050729,GO:0003674,GO:0004908,GO:0005578,GO:0032689,GO:0005615,GO:0008285,GO:0090197,GO:0032754,GO:0009897,GO:0002113,GO:1901653,GO:0038172,GO:0009986	positive regulation of macrophage activation|membrane|interleukin-33 receptor activity|negative regulation of I-kappaB kinase/NF-kappaB signaling|integral component of membrane|negative regulation of T-helper 1 type immune response|cytokine-mediated signaling pathway|positive regulation of inflammatory response|molecular_function|interleukin-1 receptor activity|proteinaceous extracellular matrix|…
Il24	8.60558549329345	1.02899868543234	3.13179983457173	9.33479223595795	3.22261791281155	0.00173738281882531	0.0394760068738304	Up	0.0376830186305244	0.0609580656654934	0	0.242202776902309	0.203737733753268	0.476868944603767	GeneID:170819,Genbank:NM_133311.1,RGD:621484	interleukin 24	GO:0043154,GO:0005615,GO:0043280,GO:0005783,GO:0071222,GO:0006915,GO:0008284,GO:0008285,GO:0010469,GO:0071353,GO:0030336,GO:0042060,GO:0042501,GO:0042531,GO:0003674,GO:0043065,GO:0005125,GO:0043066,GO:0005576	negative regulation of cysteine-type endopeptidase activity involved in apoptotic process|extracellular space|positive regulation of cysteine-type endopeptidase activity involved in apoptotic process|endoplasmic reticulum|cellular response to lipopolysaccharide|apoptotic process|positive regulation of cell proliferation|negative regulation of cell proliferation|regulation of signaling receptor ac…	rno04630,rno04060	Jak-STAT signaling pathway|Cytokine-cytokine receptor interaction
Inhba	54.6834380676079	0.359059784416044	5.59172204458864	4.02158025770318	2.00776251184444	2.24828534715167e-08	4.7744357038744e-06	Up	0.100484488296025	0.084284708504505	0.0668339540720945	0.360980794986241	0.263409148260534	0.412094358966137	GeneID:29200,Genbank:XM_008771713.2,RGD:62074	inhibin beta A subunit	GO:0005102,GO:0005125,GO:0005160,GO:0005179,GO:0005576,GO:0010469,GO:0010628,GO:0005615,GO:0010862,GO:0017046,GO:0021773,GO:0030308,GO:0042701,GO:0042802,GO:0032270,GO:0042981,GO:0032924,GO:0043408,GO:0043509,GO:0043512,GO:0000082,GO:0048468,GO:0048471,GO:0045648,GO:0001541,GO:0051799,GO:0060021,GO:0001707,GO:0001942,GO:0060279,GO:0002244,GO:0060395,GO:0061029,GO:0006357,GO:0007050,GO:0008083,GO:…	signaling receptor binding|cytokine activity|transforming growth factor beta receptor binding|hormone activity|extracellular region|regulation of signaling receptor activity|positive regulation of gene expression|extracellular space|positive regulation of pathway-restricted SMAD protein phosphorylation|peptide hormone binding|striatal medium spiny neuron differentiation|negative regulation of cel…	rno04350,rno04060,rno04550	TGF-beta signaling pathway|Cytokine-cytokine receptor interaction|Signaling pathways regulating pluripotency of stem cells
Islr	989.672548076293	0.188201229426175	5.51718985596202	2.0538657930456	1.03834191386968	3.44463245402968e-08	6.79248713911281e-06	Up	13.5616923945703	9.63905510916022	11.3866076234652	32.3796885681533	20.5462968163924	20.4283322091527	GeneID:686539,Genbank:XM_006243176.3,RGD:1596359	immunoglobulin superfamily containing leucine-rich repeat	GO:0005615,GO:0007155	extracellular space|cell adhesion
Itga11	125.164555116335	0.399550916692614	5.11998120981472	4.12871600535921	2.04569318583043	3.05566100986498e-07	3.98535188719713e-05	Up	0.338317561214802	0.44846602692035	0.281276005026284	2.31451696058963	0.727504526289189	1.5163015573449	GeneID:315744,Genbank:XM_008766278.2,RGD:1311711	integrin subunit alpha 11	GO:0005925,GO:0006929,GO:0007160,GO:0007229,GO:0008150,GO:0033627,GO:0034681,GO:0038064,GO:0038065,GO:0098639,GO:0003674,GO:0005518,GO:0005575	focal adhesion|substrate-dependent cell migration|cell-matrix adhesion|integrin-mediated signaling pathway|biological_process|cell adhesion mediated by integrin|integrin alpha11-beta1 complex|collagen receptor activity|collagen-activated signaling pathway|collagen binding involved in cell-matrix adhesion|molecular_function|collagen binding|cellular_component	rno04151,rno04512,rno04510,rno04810,rno05410,rno05412,rno05414,rno05165	PI3K-Akt signaling pathway|ECM-receptor interaction|Focal adhesion|Regulation of actin cytoskeleton|Hypertrophic cardiomyopathy (HCM)|Arrhythmogenic right ventricular cardiomyopathy (ARVC)|Dilated cardiomyopathy (DCM)|Human papillomavirus infection
Itgam	151.21816944481	0.386808248317003	3.38951981777468	2.48129664523278	1.31109422334919	0.000700151478578698	0.019361117013652	Up	1.50853935030107	0.496510015781212	0.64501415824255	2.97632268133683	1.92587907527965	1.8697631950058	GeneID:25021,Genbank:XM_006230214.3,RGD:2926	integrin subunit alpha M	GO:0098609,GO:0044853,GO:0009986,GO:0001851,GO:1901216,GO:0045123,GO:0010668,GO:0002523,GO:1903980,GO:0045963,GO:0014005,GO:0005615,GO:2000363,GO:0046982,GO:0005634,GO:0005886,GO:0006909,GO:0006911,GO:0016021,GO:0007155,GO:0050798,GO:0030593,GO:0007159,GO:0060376,GO:0031072,GO:0007229,GO:0061756,GO:0032930,GO:0008201,GO:0001774,GO:0090314,GO:0043315,GO:0008305,GO:0001781,GO:0097242,GO:0043395,GO:…	cell-cell adhesion|plasma membrane raft|cell surface|complement component C3b binding|positive regulation of neuron death|cellular extravasation|ectodermal cell differentiation|leukocyte migration involved in inflammatory response|positive regulation of microglial cell activation|negative regulation of dopamine metabolic process|microglia development|extracellular space|positive regulation of pro…	rno04015,rno04514,rno04145,rno04810,rno04640,rno04610,rno04670,rno05202,rno05221,rno05133,rno05134,rno05150,rno05152,rno05146,rno05140	Rap1 signaling pathway|Cell adhesion molecules (CAMs)|Phagosome|Regulation of actin cytoskeleton|Hematopoietic cell lineage|Complement and coagulation cascades|Leukocyte transendothelial migration|Transcriptional misregulation in cancers|Acute myeloid leukemia|Pertussis|Legionellosis|Staphylococcus aureus infection|Tuberculosis|Amoebiasis|Leishmaniasis
Itgb7	47.1794295720454	0.349400663503692	3.70159349834419	2.45094689307832	1.29333922434241	0.000214249677263587	0.00790385669085537	Up	0.384694759465255	0.289150800921676	0.314018680300547	1.06259477610782	0.664650629354948	0.774488527925524	GeneID:25713,Genbank:XM_006242383.3,RGD:2929	integrin subunit beta 7	GO:0009986,GO:0034113,GO:0034446,GO:0034669,GO:0038023,GO:0043113,GO:0043235,GO:0050839,GO:0050900,GO:0050901,GO:0072678,GO:0003366,GO:0007160,GO:0007229	cell surface|heterotypic cell-cell adhesion|substrate adhesion-dependent cell spreading|integrin alpha4-beta7 complex|signaling receptor activity|receptor clustering|receptor complex|cell adhesion molecule binding|leukocyte migration|leukocyte tethering or rolling|T cell migration|cell-matrix adhesion involved in ameboidal cell migration|cell-matrix adhesion|integrin-mediated signaling pathway	rno04151,rno04512,rno04514,rno04510,rno04810,rno04672,rno05202,rno05410,rno05412,rno05414,rno05165	PI3K-Akt signaling pathway|ECM-receptor interaction|Cell adhesion molecules (CAMs)|Focal adhesion|Regulation of actin cytoskeleton|Intestinal immune network for IgA production|Transcriptional misregulation in cancers|Hypertrophic cardiomyopathy (HCM)|Arrhythmogenic right ventricular cardiomyopathy (ARVC)|Dilated cardiomyopathy (DCM)|Human papillomavirus infection
Itgbl1	135.957312433881	0.406099034978644	6.5400924311581	6.30250442046289	2.65592522496444	6.14808238436094e-11	2.31447355942169e-08	Up	0.653732053218926	0.909089195398744	0.429087221516451	6.01115760411541	2.13083501356629	4.77138038408972	GeneID:498564,Genbank:NM_001017505.1,RGD:1560635	integrin subunit beta like 1	GO:0005615	extracellular space
Kcnn3	29.8783683185921	0.524500078993282	3.03273161070981	3.01188767933429	1.59066796938272	0.00242351039567261	0.048864735469599	Up	0.0538053007260775	0.0942915254273529	0.161040721443059	0.455862442606908	0.257847413682616	0.255334609962905	GeneID:54263,Genbank:XM_017591053.1,RGD:2964	potassium calcium-activated channel subfamily N member 3	GO:0043025,GO:0005737,GO:0005886,GO:0044297,GO:0006813,GO:0016021,GO:0046982,GO:0016286,GO:0071805,GO:1903955,GO:0030175,GO:0005516,GO:0031594,GO:0043005	neuronal cell body|cytoplasm|plasma membrane|cell body|potassium ion transport|integral component of membrane|protein heterodimerization activity|small conductance calcium-activated potassium channel activity|potassium ion transmembrane transport|positive regulation of protein targeting to mitochondrion|filopodium|calmodulin binding|neuromuscular junction|neuron projection	rno04911	Insulin secretion
Kcnn4	81.6509108300687	0.25639286524816	4.32903185757539	2.1583560577969	1.10993288171432	1.49766270096048e-05	0.00100842621864673	Up	0.492527602052923	0.379399515309354	0.382186633730448	1.06892351211799	0.853053167531551	0.865668138221302	GeneID:65206,Genbank:XM_006228470.2,RGD:621476	potassium calcium-activated channel subfamily N member 4	GO:0006816,GO:0006820,GO:0006884,GO:0015269,GO:0016021,GO:0016286,GO:0045121,GO:0045332,GO:0016323,GO:0016324,GO:0046541,GO:0050714,GO:0050862,GO:0071435,GO:0002376,GO:0005267,GO:0005516,GO:0005886,GO:0006813,GO:0019903,GO:0022894,GO:0030322,GO:0031982,GO:0071805,GO:0043025	calcium ion transport|anion transport|cell volume homeostasis|calcium-activated potassium channel activity|integral component of membrane|small conductance calcium-activated potassium channel activity|membrane raft|phospholipid translocation|basolateral plasma membrane|apical plasma membrane|saliva secretion|positive regulation of protein secretion|positive regulation of T cell receptor signaling…	rno04911,rno04970,rno04974	Insulin secretion|Salivary secretion|Protein digestion and absorption
Kif1a	310.002160056623	0.285735609880201	5.36581055731378	2.89427729868617	1.53320315209568	8.05864905983015e-08	1.32161844581214e-05	Up	0.705538899671103	1.71570596436575	0.993739775916855	3.8315092372777	3.26381193014194	3.07826037649768	GeneID:363288,Genbank:XM_017596916.1,RGD:1304996	kinesin family member 1A	GO:0043005,GO:0022027,GO:0005829,GO:0030424,GO:0005871,GO:0043025,GO:0005874,GO:0007018,GO:0008017,GO:0030425,GO:0098793,GO:0008021,GO:0098794,GO:0030705,GO:0008089,GO:0098840,GO:0032991,GO:0008574,GO:0003777,GO:1904115,GO:0042802,GO:0016192,GO:0005515,GO:0042803,GO:0016887,GO:0005524	neuron projection|interkinetic nuclear migration|cytosol|axon|kinesin complex|neuronal cell body|microtubule|microtubule-based movement|microtubule binding|dendrite|presynapse|synaptic vesicle|postsynapse|cytoskeleton-dependent intracellular transport|anterograde axonal transport|protein transport along microtubule|protein-containing complex|ATP-dependent microtubule motor activity, plus-end-dire…
Kncn	142.007692951491	0.225007545936171	5.24312	2.26536196050403	1.17974158312069	1.57883709857511e-07	2.31432369033612e-05	Up	0.72267595462893	0.580699241352223	0.607898783047135	1.58142115397351	1.20490451753687	1.65870256774961	GeneID:690105,Genbank:XM_002729513.5,RGD:1584061	kinocilin	GO:0016021,GO:0016324,GO:0032437,GO:0036064,GO:0043025,GO:0045177,GO:0005737,GO:0060091,GO:0015630	integral component of membrane|apical plasma membrane|cuticular plate|ciliary basal body|neuronal cell body|apical part of cell|cytoplasm|kinocilium|microtubule cytoskeleton
Lamb3	180.349985665981	0.432055878013773	3.77881191655091	3.1008374510824	1.63265790045431	0.000157578383924968	0.00625687018540799	Up	0.524404638491778	0.852655262555921	0.820999191192116	3.44125436963227	2.83922160415843	0.82527181195385	GeneID:305078,Genbank:XM_008769856.2,RGD:1562668	laminin subunit beta 3	GO:0005610,GO:0008150,GO:0035987,GO:0044877,GO:0050873,GO:0005575,GO:0005604	laminin-5 complex|biological_process|endodermal cell differentiation|protein-containing complex binding|brown fat cell differentiation|cellular_component|basement membrane	rno04151,rno04512,rno04510,rno05200,rno05222,rno05165,rno05146,rno05145	PI3K-Akt signaling pathway|ECM-receptor interaction|Focal adhesion|Pathways in cancer|Small cell lung cancer|Human papillomavirus infection|Amoebiasis|Toxoplasmosis
Lamc2	359.03652928779	0.351801627859594	3.88315982365471	2.5777314084156	1.3661019472007	0.000103107746559084	0.00456651527808733	Up	1.23248806490755	2.09219481558634	1.41178980610135	4.92547610060607	5.80353389964873	1.90948730056033	GeneID:192362,Genbank:XM_008769603.2,RGD:621053	laminin subunit gamma 2	GO:0005604,GO:0005607,GO:0005610,GO:0005615,GO:0005938,GO:0008150,GO:0008201,GO:0008284,GO:0016020,GO:0030335,GO:0048471,GO:0003674,GO:0048731,GO:0005578,GO:0070831	basement membrane|laminin-2 complex|laminin-5 complex|extracellular space|cell cortex|biological_process|heparin binding|positive regulation of cell proliferation|membrane|positive regulation of cell migration|perinuclear region of cytoplasm|molecular_function|system development|proteinaceous extracellular matrix|basement membrane assembly	rno04151,rno04512,rno04510,rno05200,rno05222,rno05165,rno05146,rno05145	PI3K-Akt signaling pathway|ECM-receptor interaction|Focal adhesion|Pathways in cancer|Small cell lung cancer|Human papillomavirus infection|Amoebiasis|Toxoplasmosis
Lcn2	228.678754804043	0.328449125964374	5.60212307861028	3.58013112615214	1.8400124287144	2.11742113630257e-08	4.6148636449626e-06	Up	6.93859060435959	3.69282194901105	3.37132946241816	21.6929443660329	19.5765387649879	10.4531054885971	GeneID:170496,Genbank:NM_130741.1,RGD:69408	lipocalin 2	GO:0045087,GO:0015891,GO:0005576,GO:0055072,GO:0031346,GO:0070207,GO:0031667,GO:0005615,GO:0070301,GO:0005829,GO:0006811,GO:0006979,GO:0031669,GO:0009615,GO:0071222,GO:0036094,GO:0009617,GO:0071347,GO:0042493,GO:0009635,GO:0071356,GO:0010046,GO:0002020,GO:0097192,GO:0042803,GO:0010628,GO:0005506	innate immune response|siderophore transport|extracellular region|iron ion homeostasis|positive regulation of cell projection organization|protein homotrimerization|response to nutrient levels|extracellular space|cellular response to hydrogen peroxide|cytosol|ion transport|response to oxidative stress|cellular response to nutrient levels|response to virus|cellular response to lipopolysaccharide|s…	rno04657	IL-17 signaling pathway
Ldoc1	6.61408940168703	1.30610203651254	3.24571492581818	18.885863911469	4.23923487455028	0.00117156092352384	0.0289982047773426	Up	0	0.0266086794571598	0.0246160563922595	0.37483763092024	0.194035936907874	0.416314157987416	GeneID:108348214,Genbank:XM_017602416.1	leucine zipper down-regulated in cancer 1	GO:0005730	nucleolus
Lgals1	508.935617013515	0.23304368455139	4.48341649435461	2.06312595209137	1.04483189922288	7.34573563309307e-06	0.000560713202887344	Up	32.3746281799635	23.3319204960243	24.6127483056298	81.1235704138406	48.2729582997615	42.1018261146098	GeneID:56646,Genbank:NM_019904.1,RGD:69355	galectin 1	GO:0045445,GO:0031012,GO:0005578,GO:0046598,GO:0005615,GO:0048678,GO:0031295,GO:0005622,GO:0071333,GO:0005634,GO:0005737,GO:0005829,GO:0006915,GO:0034120,GO:0007165,GO:0071407,GO:0035900,GO:0009986,GO:2001200,GO:0042493,GO:0010812,GO:0042803,GO:0010977,GO:0002317,GO:0043236,GO:0030246,GO:0005515,GO:0045185,GO:0030395,GO:0005576	myoblast differentiation|extracellular matrix|proteinaceous extracellular matrix|positive regulation of viral entry into host cell|extracellular space|response to axon injury|T cell costimulation|intracellular|cellular response to glucose stimulus|nucleus|cytoplasm|cytosol|apoptotic process|positive regulation of erythrocyte aggregation|signal transduction|cellular response to organic cyclic comp…
Lilrb4	153.148858082799	0.256222928138791	6.34919491927862	3.08829231411762	1.6268093135415	2.16444646629659e-10	7.17037825354735e-08	Up	2.11903611491828	2.09480706973048	1.66108706991355	6.60355553168627	7.66267927524303	4.38950073528212	GeneID:292594,Genbank:XM_006228238.3,RGD:1359090	leukocyte immunoglobulin like receptor B4	GO:0050860,GO:1900181,GO:1902894,GO:0016021,GO:0045591,GO:0045671	negative regulation of T cell receptor signaling pathway|negative regulation of protein localization to nucleus|negative regulation of pri-miRNA transcription by RNA polymerase II|integral component of membrane|positive regulation of regulatory T cell differentiation|negative regulation of osteoclast differentiation	rno04380	Osteoclast differentiation
Lmod1	105.787072551943	0.315304286003733	4.12730283360127	2.46460470507492	1.30135627306983	3.67042897765187e-05	0.00208208854745978	Up	0.758609981012045	0.464836388065095	0.412825492140591	1.28948588753594	1.11859508811996	1.70909356496016	GeneID:304816,Genbank:XM_008769562.2,RGD:1307236	leiomodin 1	GO:0005829,GO:0005865,GO:0005884,GO:0006936,GO:0007015,GO:0030016,GO:0030017,GO:0030239,GO:0030838,GO:0045010,GO:0003779,GO:0005523,GO:0051694	cytosol|striated muscle thin filament|actin filament|muscle contraction|actin filament organization|myofibril|sarcomere|myofibril assembly|positive regulation of actin filament polymerization|actin nucleation|actin binding|tropomyosin binding|pointed-end actin filament capping
LOC100910483	139.272566729903	0.250237751848311	-4.03588	0.496570728911453	-1.00993	5.4398632282702e-05	0.00282463619163222	Down	1.37064637591936	1.85902791902489	1.61914042673391	1.02197883228478	0.611691765229756	0.851297112297138	GeneID:100910483,Genbank:XM_008767403.2,RGD:6498319	ankyrin repeat domain-containing protein 12-like
LOC100910885	117.186789933623	0.3318405528002	3.41146914386601	2.19172046471382	1.13206380656132	0.000646138139307615	0.0180482835404576	Up	1.16156691619932	1.37617834992227	1.19151121651407	3.4795895410394	3.47378337899216	1.50098809370764	GeneID:100910885,Genbank:XM_017595388.1,RGD:6496055	apolipoprotein L3-like
LOC100911190	120.888885363828	0.250774141285569	4.76389830944362	2.28891280902251	1.1946625077225	1.89888227120324e-06	0.00020033812700771	Up	0.523350289414558	0.506512467022302	0.502051789087318	1.19966514304824	1.49722413644206	0.905690776824557	GeneID:100911190,Genbank:XM_017600408.1,RGD:6494112	probable ATP-dependent RNA helicase DDX60-like
LOC100911353	318.788023251103	0.375378323363784	4.46982096957769	3.19956084361849	1.67787390129636	7.82850975186682e-06	0.0005894156160451	Up	8.34157935104578	12.0334184280704	5.18785927949992	18.2301732490981	21.1920872440469	43.3552255567631	GeneID:100911353,Genbank:XM_008759427.1,RGD:6493549	uncharacterized LOC100911353
LOC100911408	18.884507463575	0.547200769875699	3.11357414197658	3.25746610589594	1.70375016755465	0.00184836063306204	0.0411508676425263	Up	0.224206158984409	0.153867581208794	0.183015027959843	0.738392523786025	0.741343824164324	0.408395138677873	GeneID:100911408,Genbank:XM_006244045.3,RGD:6493251	nidogen-2-like
LOC100911545	28.480768090668	0.878188346061596	5.78168430906013	33.7638562233913	5.07740778082379	7.39563948833058e-09	1.7753822099233e-06	Up	0.0241884241209447	0	0.0160881351359731	0.848007265567052	0.2457033685108	0.348611963069008	GeneID:100911545,Genbank:XM_003749828.2,RGD:6492449	alpha-2-macroglobulin-like
LOC103689934	22.4894563760352	0.663662768886484	3.48009126066721	4.95748017127017	2.30960700203206	0.000501243011297328	0.0150862950097354	Up	0.17121197595173	0.138480823087914	0.683256104383413	1.4005638838264	1.5988983018463	2.07636686296224	GeneID:103689934,Genbank:XM_003750994.4,RGD:9437153	leucine-rich repeat-containing protein 45-like
LOC103689960	21.3335469905363	0.779998939735929	3.24537676128869	5.78128595455522	2.5313904328488	0.00117295322390845	0.0289982047773426	Up	0.194559063581512	0.293747200489515	0.271749586970676	0.318309973596908	1.7213019995953	2.3800252579409	GeneID:103689960,Genbank:XM_006238777.2,RGD:9379445	protein SZT2-like
LOC103690039	34.0449482926613	0.860914890064147	-3.90235	0.0974232011669777	-3.35959	9.52634657948889e-05	0.00432313437651107	Down	2.9951814848241	2.92410000606239	0.188729668544658	0.147377190108691	0.154964649371981	0.299236217240354	GeneID:103690039,Genbank:XM_008768431.2,RGD:9430153	signal recognition particle subunit SRP68-like
LOC103690063	187.187021570136	0.183106664470188	6.59165721286333	2.30853301602947	1.20697636557826	4.34943913095287e-11	1.67544441314194e-08	Up	3.63825448897427	3.36310570356363	3.7213055685168	9.36091167251315	7.33329296335521	8.76974824108274	GeneID:103690063,Genbank:XM_008769965.2,RGD:9417037	ATP-binding cassette sub-family G member 3-like
LOC108348055	45.4731689731425	0.808338740719633	-3.12451	0.173659660491403	-2.52567	0.00178099260433574	0.040191228199206	Down	0.284665694955889	0.230245223929303	2.30753285252982	0.221776036681632	0.139916274987184	0.150098809370764	GeneID:108348055,Genbank:XM_006246554.3	B9 domain-containing protein 1	GO:0008158,GO:0035869,GO:0036038,GO:0036064,GO:0060271,GO:0005737,GO:0005813,GO:0007224	hedgehog receptor activity|ciliary transition zone|MKS complex|ciliary basal body|cilium assembly|cytoplasm|centrosome|smoothened signaling pathway
LOC108348078	117.289242448201	0.468821335821227	-3.57599	0.312840507198996	-1.6765	0.000348903968804	0.0114667566255346	Down	0.486551351550086	1.73757856746053	2.1724554787439	0.466057601898306	0.446927214208607	0.504687104629266	GeneID:108348078,Genbank:XM_006254339.3	ATP-dependent zinc metalloprotease YME1L1	GO:0016020,GO:0004222,GO:0005524,GO:0006508	membrane|metalloendopeptidase activity|ATP binding|proteolysis
LOC108348139	57.9925878802726	0.4945881836339	-5.37782	0.158240786623637	-2.65981	7.53928245002185e-08	1.27429259696084e-05	Down	1.61684783340694	3.41850373291757	1.57064004546268	0.273475852904282	0.230044226658201	0.560877056445769	GeneID:108348139,Genbank:XM_017601859.1	class II histocompatibility antigen, M beta 1 chain	GO:0006955	immune response
LOC108349760	60.0918159232147	0.484315868751902	3.64194426842411	3.39603517590698	1.76385140230783	0.000270586661192855	0.00945569083543978	Up	0.294685801180777	0.470814328310721	0.163333810984117	0.7525202685906	0.815402681651106	1.62288097382303	GeneID:108349760,Genbank:XM_017590445.1	dentin sialophosphoprotein-like
LOC500124	297.789205957183	0.32717210975727	-3.32851	0.470087995891396	-1.089	0.000873103228702629	0.0231023672208153	Down	9.41838286642826	6.13703869220089	9.37670952918928	2.08543176486882	5.04830507452081	4.76748886964139	GeneID:500124,Genbank:NM_001024329.1,RGD:1563788	similar to RIKEN cDNA 4921507P07	GO:0005737,GO:0005813	cytoplasm|centrosome
LOC500956	206.286479047766	0.281707984585754	3.67213640363081	2.04836121195666	1.03447014539081	0.000240531232419575	0.00864242805596059	Up	2.67605397155877	2.50370669045236	2.26317053477134	5.79891437047832	3.1706799429289	6.65334476340735	GeneID:500956,Genbank:XM_008765978.2,RGD:1565995	hypothetical protein LOC500956	GO:0051607,GO:0034341,GO:0005634,GO:0034342,GO:0005654,GO:0005737,GO:0005829,GO:0045071,GO:0034340,GO:0003723	defense response to virus|response to interferon-gamma|nucleus|response to type III interferon|nucleoplasm|cytoplasm|cytosol|negative regulation of viral genome replication|response to type I interferon|RNA binding
LOC680329	408.399036350211	0.27461605768237	4.84367344814516	2.51428903485403	1.33015050703039	1.27460352571381e-06	0.00013889824210476	Up	3.04740109960316	1.81393640962729	2.28023849408861	7.89714933633483	3.81265990199583	6.76123481004789	GeneID:680329,Genbank:XM_017598194.1,RGD:6484481	immunoglobulin lambda-like polypeptide 5-like
LOC690918	11.7625372239124	0.728444518690871	-3.35406	0.183869569843219	-2.44325	0.000796355918944436	0.0215536592179667	Down	0.19663159688198	0.296876331786341	0.313879302279997	0.0306381675176023	0.0644310409672452	0.0552960549390742	GeneID:690918,Genbank:NM_001109613.1,RGD:1589861	hypothetical protein LOC690918	GO:0016021	integral component of membrane
LOC691995	18.0021572025364	0.539274735072828	3.84120500371135	4.20313213249578	2.07146481073686	0.000122431809625357	0.00506990123658602	Up	0.213724583277601	0.172866156364832	0.1865743432933	0.90538487159547	0.814121609095488	0.760677141112353	GeneID:691995,Genbank:NM_001103353.2,RGD:1593297	hypothetical protein LOC691995	GO:0016021	integral component of membrane
Lonrf3	244.910939113501	0.23362238109593	-4.47972	0.484119834608934	-1.04656	7.47394628879353e-06	0.000567882781319156	Down	2.28134591389206	2.9560137650644	3.46502122975246	1.15394	1.64848754310091	1.50812638554974	GeneID:298322,Genbank:XM_006257447.3,RGD:1565451	LON peptidase N-terminal domain and ring finger 3	GO:0032436,GO:0046872,GO:0061630,GO:0000209,GO:0005622,GO:0031624	positive regulation of proteasomal ubiquitin-dependent protein catabolic process|metal ion binding|ubiquitin protein ligase activity|protein polyubiquitination|intracellular|ubiquitin conjugating enzyme binding
Lox	290.07120538243	0.234918281343456	4.64128887231035	2.12921790762185	1.09032360510166	3.46242678419582e-06	0.000318620206963442	Up	1.56074331736486	1.40802910060425	1.34750394061896	4.12132392861589	2.1243385653542	3.22849725643519	GeneID:24914,Genbank:XM_006254714.3,RGD:3015	lysyl oxidase	GO:0048251,GO:0030199,GO:0004720,GO:0048514,GO:0005507,GO:0005576,GO:0005578,GO:0030324,GO:0005581,GO:0048545,GO:0035904,GO:0005615,GO:0055114,GO:0042060,GO:0005634,GO:0001568,GO:0007507,GO:0042493,GO:0009725	elastic fiber assembly|collagen fibril organization|protein-lysine 6-oxidase activity|blood vessel morphogenesis|copper ion binding|extracellular region|proteinaceous extracellular matrix|lung development|collagen trimer|response to steroid hormone|aorta development|extracellular space|oxidation-reduction process|wound healing|nucleus|blood vessel development|heart development|response to drug|re…
Lrat	86.8922487838827	0.358574546947144	4.13068928480488	2.79173119919828	1.48116003887833	3.61677154050356e-05	0.00205870116140553	Up	0.404601437659142	0.357002682348817	0.286232358318663	1.34109663877908	1.13534403098449	0.550801596377055	GeneID:64047,Genbank:NM_022280.2,RGD:68362	lecithin-retinol acyltransferase (phosphatidylcholine-retinol-O-acyltransferase)	GO:0043231,GO:0005791,GO:0047173,GO:0006776,GO:0007601,GO:0008374,GO:0016021,GO:0019841,GO:0048471,GO:0032370,GO:0102279,GO:0032526,GO:1990830,GO:0033189,GO:0042572,GO:0001972,GO:0005771,GO:0005789	intracellular membrane-bounded organelle|rough endoplasmic reticulum|phosphatidylcholine-retinol O-acyltransferase activity|vitamin A metabolic process|visual perception|O-acyltransferase activity|integral component of membrane|retinol binding|perinuclear region of cytoplasm|positive regulation of lipid transport|lecithin:11-cis retinol acyltransferase activity|response to retinoic acid|cellular …	rno00830,rno04977	Retinol metabolism|Vitamin digestion and absorption
Lsamp	126.554664393687	0.28251457988584	4.54605167277539	2.43568215132809	1.28432587847346	5.46616219643249e-06	0.000443830934420136	Up	0.299639838812744	0.402757047592846	0.29027835709496	0.933768094453542	0.580567163672744	0.966284534814804	GeneID:29561,Genbank:XM_006248339.3,RGD:71102	limbic system-associated membrane protein	GO:0007155,GO:0016021,GO:0031225,GO:0035641,GO:0005829,GO:0005886	cell adhesion|integral component of membrane|anchored component of membrane|locomotory exploration behavior|cytosol|plasma membrane
Ltbp2	637.318261794262	0.296911920218525	8.17557408587657	5.37932591940629	2.42742540072643	2.94460434879577e-16	5.41938071482812e-13	Up	1.16553227039442	1.50709115471714	0.925630416776233	10.5644065006969	4.32646422979808	5.17945142962455	GeneID:59106,Genbank:NM_021586.2,RGD:68380	latent transforming growth factor beta binding protein 2	GO:0005615,GO:0007179,GO:0008201,GO:0019838,GO:0031012,GO:0097435,GO:0005509,GO:0005576,GO:0005578	extracellular space|transforming growth factor beta receptor signaling pathway|heparin binding|growth factor binding|extracellular matrix|supramolecular fiber organization|calcium ion binding|extracellular region|proteinaceous extracellular matrix
Ltk	8.84075271993947	0.904170425013173	3.02426979020029	6.65507673789221	2.7344553015599	0.00249234071946191	0.0497987113114199	Up	0.0352224995249534	0.0379851989388435	0.0527109472299368	0.432195473989362	0.311620326223693	0.130005080865256	GeneID:311337,Genbank:NM_001107763.2,RGD:1309323	leukocyte receptor tyrosine kinase	GO:0043066,GO:0010666,GO:0004714,GO:0010976,GO:0043235,GO:0014065,GO:0004871,GO:0043410,GO:0004888,GO:0005524,GO:0005622,GO:0005737,GO:0016020,GO:0005887,GO:0070374,GO:0016021,GO:0006468,GO:0071300,GO:0018108,GO:0007169,GO:0030154,GO:0007275,GO:0004672,GO:0031434,GO:0008283,GO:0004709,GO:0033674,GO:0009968,GO:0004713	negative regulation of apoptotic process|positive regulation of cardiac muscle cell apoptotic process|transmembrane receptor protein tyrosine kinase activity|positive regulation of neuron projection development|receptor complex|phosphatidylinositol 3-kinase signaling|signal transducer activity|positive regulation of MAPK cascade|transmembrane signaling receptor activity|ATP binding|intracellular|…
Lum	171.391706685934	0.48173132032712	6.6692659766016	9.27144562385499	3.21279430452103	2.57085966894695e-11	1.03862730625457e-08	Up	0.729236193868481	0.786434303956056	0.841219538238258	14.540576432781	2.84501823811711	5.45526942005125	GeneID:81682,Genbank:NM_031050.1,RGD:620984	lumican	GO:0031012,GO:0005576,GO:0032914,GO:0005578,GO:0045944,GO:0005583,GO:0005615,GO:0051216,GO:0007409,GO:0070848,GO:0007601,GO:0014070,GO:0003674,GO:0030199,GO:0005518	extracellular matrix|extracellular region|positive regulation of transforming growth factor beta1 production|proteinaceous extracellular matrix|positive regulation of transcription by RNA polymerase II|fibrillar collagen trimer|extracellular space|cartilage development|axonogenesis|response to growth factor|visual perception|response to organic cyclic compound|molecular_function|collagen fibril o…	rno05205	Proteoglycans in cancer
Matk	38.9277968440324	0.359895275109892	3.21926528857078	2.23240435616402	1.15859836668191	0.00128519524991506	0.0311683369247336	Up	0.357627437154472	0.314256290985467	0.317152177614904	0.944207932828039	0.651028748959316	0.684439800101915	GeneID:60450,Genbank:XM_008765128.2,RGD:69058	megakaryocyte-associated tyrosine kinase	GO:0005737,GO:0007169,GO:0030154,GO:0031234,GO:0038083,GO:0042127,GO:0045087,GO:0004715,GO:0005102,GO:0005524	cytoplasm|transmembrane receptor protein tyrosine kinase signaling pathway|cell differentiation|extrinsic component of cytoplasmic side of plasma membrane|peptidyl-tyrosine autophosphorylation|regulation of cell proliferation|innate immune response|non-membrane spanning protein tyrosine kinase activity|signaling receptor binding|ATP binding	rno04722	Neurotrophin signaling pathway
Matn1	591.06247246995	0.77560686829757	-3.91764	0.121704189739075	-3.03855	8.94197465681491e-05	0.00412576234583516	Down	23.0560627012182	18.7495263700185	26.3093387467382	4.11706255496725	0.553295168954084	3.8691431220895	GeneID:297894,Genbank:NM_001006979.1,RGD:1359410	matrilin 1, cartilage matrix protein	GO:0005509,GO:0005578,GO:0030500,GO:0002062,GO:0003429,GO:0005201	calcium ion binding|proteinaceous extracellular matrix|regulation of bone mineralization|chondrocyte differentiation|growth plate cartilage chondrocyte morphogenesis|extracellular matrix structural constituent
Meox1	21.3502046363304	0.512130364497252	3.27549668242932	3.19869028595618	1.67748130988207	0.00105476353186738	0.0268786202182329	Up	0.247250446644399	0.142209970409802	0.131560405197308	0.577880212784915	0.664343635804922	0.469333656759987	GeneID:363684,Genbank:NM_001108837.1,RGD:1308911	mesenchyme homeobox 1	GO:0061056,GO:0001077,GO:0071837,GO:0001757,GO:0003682,GO:0003700,GO:0005634,GO:0005737,GO:0006366,GO:0043565,GO:0045944,GO:0000978,GO:0061053,GO:0001046	sclerotome development|transcriptional activator activity, RNA polymerase II proximal promoter sequence-specific DNA binding|HMG box domain binding|somite specification|chromatin binding|DNA binding transcription factor activity|nucleus|cytoplasm|transcription by RNA polymerase II|sequence-specific DNA binding|positive regulation of transcription by RNA polymerase II|RNA polymerase II proximal pr…
Mfap5	19.7642850081542	0.569319848135508	3.23738128067934	3.58781479404547	1.8431054190731	0.00120632120291145	0.0296901997102901	Up	0.278295084585851	0.337638755938731	0.31235427033429	1.42283433427593	0.649728991916341	1.35734229557602	GeneID:362429,Genbank:NM_001108644.1,RGD:1307919	microfibrillar associated protein 5	GO:0031012,GO:0060216,GO:0097435,GO:0001527,GO:0005578,GO:0005615	extracellular matrix|definitive hemopoiesis|supramolecular fiber organization|microfibril|proteinaceous extracellular matrix|extracellular space
Mmp12	36.3258295770701	0.528187683269586	5.28916551384831	6.9339242661285	2.79367207918893	1.22875664007028e-07	1.92010613076643e-05	Up	0.292778843634929	0.0902123258919321	0.208641667562646	2.07731006212017	1.27457806883351	0.926260310615124	GeneID:117033,Genbank:XM_017595420.1,RGD:620195	matrix metallopeptidase 12	GO:0005518,GO:0005578,GO:0005615,GO:0005634,GO:0042493,GO:0005737,GO:0043565,GO:0006508,GO:0045944,GO:0050679,GO:0050691,GO:0060054,GO:0000122,GO:0001047,GO:0001666,GO:0004222,GO:0005509,GO:0006606,GO:0008270,GO:0010628,GO:0014070,GO:0060339,GO:0031012,GO:0035313,GO:0060340,GO:0098586,GO:1901163,GO:1902741	collagen binding|proteinaceous extracellular matrix|extracellular space|nucleus|response to drug|cytoplasm|sequence-specific DNA binding|proteolysis|positive regulation of transcription by RNA polymerase II|positive regulation of epithelial cell proliferation|regulation of defense response to virus by host|positive regulation of epithelial cell proliferation involved in wound healing|negative reg…
Mmp2	845.470568444801	0.264036605928193	5.78665477659286	2.88363524351338	1.52788868688975	7.18019287360044e-09	1.74901051115173e-06	Up	7.15624423966499	5.73582745382869	4.62202658847603	26.4194438833991	11.7669755856513	14.0698931036087	GeneID:81686,Genbank:NM_031054.2,RGD:621316	matrix metallopeptidase 2	GO:0001957,GO:0001968,GO:0004222,GO:0004252,GO:0005515,GO:0006508,GO:0005578,GO:0006979,GO:0005615,GO:0007162,GO:0007507,GO:0007565,GO:0007566,GO:0030017,GO:0007567,GO:0030335,GO:0007568,GO:0030574,GO:0031012,GO:0032526,GO:0001525,GO:0048771,GO:0034097,GO:0001541,GO:0051602,GO:0035094,GO:0001542,GO:0055093,GO:0035987,GO:0001553,GO:0060325,GO:0001666,GO:0060346,GO:0001955,GO:0060740,GO:0071230,GO:…	intramembranous ossification|fibronectin binding|metalloendopeptidase activity|serine-type endopeptidase activity|protein binding|proteolysis|proteinaceous extracellular matrix|response to oxidative stress|extracellular space|negative regulation of cell adhesion|heart development|female pregnancy|embryo implantation|sarcomere|parturition|positive regulation of cell migration|aging|collagen catabo…	rno04670,rno04912,rno04915,rno04926,rno05200,rno05205,rno05219,rno05418,rno04933,rno01522	Leukocyte transendothelial migration|GnRH signaling pathway|Estrogen signaling pathway|Relaxin signaling pathway|Pathways in cancer|Proteoglycans in cancer|Bladder cancer|Fluid shear stress and atherosclerosis|AGE-RAGE signaling pathway in diabetic complications|Endocrine resistance
Mmp20	16.4261031199514	1.47937129693814	3.36754040359759	31.5997801135991	4.98184261436177	0.000758419124806753	0.0207643874104117	Up	0	0.0219130301411904	0.0101360232203422	0.0237453702845401	0.0499357190571735	0.921401187898619	GeneID:300341,Genbank:XM_006242487.3,RGD:1308730	matrix metallopeptidase 20	GO:0022617,GO:0030163,GO:0031012,GO:0097186,GO:0004222,GO:0006508,GO:0008270	extracellular matrix disassembly|protein catabolic process|extracellular matrix|amelogenesis|metalloendopeptidase activity|proteolysis|zinc ion binding
Mmp7	62.0497565148766	0.686190985709547	6.84816076302273	25.9766986045454	4.69915	7.48054754799856e-12	3.64434675250142e-09	Up	0.269190704377232	0.165888485990731	0.11509929492787	4.0445971533491	9.03489305638272	1.62216161168925	GeneID:25335,Genbank:NM_012864.2,RGD:3100	matrix metallopeptidase 7	GO:0042742,GO:0005578,GO:0044849,GO:0005615,GO:0050829,GO:0006508,GO:0007568,GO:0008201,GO:0008233,GO:0008237,GO:0050830,GO:0008270,GO:0060135,GO:0009986,GO:0071260,GO:0030574,GO:0031667,GO:0002779,GO:0042127,GO:0002780,GO:0042493,GO:0004222	defense response to bacterium|proteinaceous extracellular matrix|estrous cycle|extracellular space|defense response to Gram-negative bacterium|proteolysis|aging|heparin binding|peptidase activity|metallopeptidase activity|defense response to Gram-positive bacterium|zinc ion binding|maternal process involved in female pregnancy|cell surface|cellular response to mechanical stimulus|collagen catabol…	rno04310	Wnt signaling pathway
Mmrn1	197.509022060815	0.268860943509802	4.32745929998854	2.23997835323707	1.16348479039519	1.5083920659559e-05	0.00101069893201057	Up	0.926460734643424	1.35017334930989	0.882671885590696	1.98002566874143	2.14144854108193	3.08946489571745	GeneID:500152,Genbank:XM_001071128.6,RGD:1587248	multimerin 1	GO:0005509,GO:0007596,GO:0031012	calcium ion binding|blood coagulation|extracellular matrix
Mrc1	385.32224448736	0.244946187795968	4.2332753279514	2.05184912752501	1.03692465347242	2.30312257454429e-05	0.00142879858894201	Up	2.52842757530092	1.9314453801726	1.44896514779188	5.64568980060073	3.34358810906376	3.51549979091256	GeneID:291327,Genbank:NM_001106123.2,RGD:1309353	mannose receptor, C type 1	GO:0005886,GO:0005887,GO:0006898,GO:0007165,GO:0009986,GO:0010008,GO:0038023,GO:0071222,GO:0071346,GO:0071353,GO:0004888,GO:0005537	plasma membrane|integral component of plasma membrane|receptor-mediated endocytosis|signal transduction|cell surface|endosome membrane|signaling receptor activity|cellular response to lipopolysaccharide|cellular response to interferon-gamma|cellular response to interleukin-4|transmembrane signaling receptor activity|mannose binding	rno04145,rno05152	Phagosome|Tuberculosis
Mroh9	29.5946425722692	0.83144429833276	-4.39408	0.0794708380619937	-3.65343	1.11244159998926e-05	0.000780783163653479	Down	0.103386461557783	0.991072401718251	0.848090642984662	0.0402729238139779	0.045169392547399	0.0726849543627388	GeneID:501864,Genbank:XM_008769707.2,RGD:1564745	maestro heat-like repeat family member 9
Mrpl53	88.6680164754224	1.15838170597233	3.17643019391576	12.8128421646339	3.67951862693017	0.00149099667921752	0.0350310198504383	Up	0.893521171093308	0.757118276417986	0.891444350127467	0.596674588154797	13.3007389231469	18.7781638498044	GeneID:362388,Genbank:NM_001108635.2,RGD:1306709	mitochondrial ribosomal protein L53	GO:0005762	mitochondrial large ribosomal subunit
Ms4a6c	51.8092283945997	0.394779257363558	3.41921637306624	2.5488309677615	1.34983570052441	0.000628017659599853	0.0176913001932176	Up	0.620137865651936	0.352966577366104	0.58432444622466	1.26822713889792	0.999081362805833	1.7984279915421	GeneID:690930,Genbank:XM_008760282.2,RGD:1589849	membrane-spanning 4-domains, subfamily A, member 6C
Msln	92.4219365716863	0.497276855342185	6.42274092502686	9.15068922100291	3.19388040987491	1.33842176693593e-10	4.61867044740141e-08	Up	0.516734787148435	0.0960802090806042	0.391094557486433	4.66432135066166	3.06528490827881	1.84148373366787	GeneID:60333,Genbank:XM_006246022.2,RGD:69333	mesothelin	GO:0005794,GO:0005886,GO:0007160,GO:0009986,GO:0031016,GO:0031225,GO:0003674,GO:0005615	Golgi apparatus|plasma membrane|cell-matrix adhesion|cell surface|pancreas development|anchored component of membrane|molecular_function|extracellular space
Muc4	316.978728051422	0.983536375878419	4.03804172410617	15.6876888674822	3.97156092297323	5.38992677917445e-05	0.00280750777264923	Up	0.1425843948182	0.0988509172953946	0.355632460900457	5.27847329514369	4.06474299281704	0.504793702621105	GeneID:303887,Genbank:XM_008768776.2,RGD:621331	mucin 4, cell surface associated	GO:0043066,GO:0031077,GO:0005176,GO:0044849,GO:0031528,GO:0005615,GO:0044877,GO:0032355,GO:0005737,GO:0046677,GO:0005783,GO:0007160,GO:0007595,GO:0009725,GO:0032570,GO:0010469,GO:0048565,GO:0032869,GO:0016021,GO:0071560,GO:0032991,GO:0016324,GO:0033189,GO:0022408,GO:0001953,GO:0034097,GO:0030277,GO:0002244,GO:0042493,GO:0030879,GO:0002853	negative regulation of apoptotic process|post-embryonic camera-type eye development|ErbB-2 class receptor binding|estrous cycle|microvillus membrane|extracellular space|protein-containing complex binding|response to estradiol|cytoplasm|response to antibiotic|endoplasmic reticulum|cell-matrix adhesion|lactation|response to hormone|response to progesterone|regulation of signaling receptor activity|…
Nefm	139.649970796359	0.330631101615119	7.42336839236374	5.48083791048896	2.45439646926208	1.14178619075452e-13	8.22284628854693e-11	Up	0.657386735814663	0.778454119529661	0.295779442895929	2.69633926103029	3.78865487873098	3.1808173219847	GeneID:24588,Genbank:NM_017029.2,RGD:3160	neurofilament, medium polypeptide	GO:0097418,GO:0045104,GO:0031103,GO:0005856,GO:1903937,GO:0045105,GO:0031133,GO:0005882,GO:0045110,GO:0031594,GO:0005883,GO:0045111,GO:0008088,GO:0014069,GO:0015643,GO:0046982,GO:0033693,GO:0021510,GO:0060052,GO:0034599,GO:0021766,GO:0061564,GO:0043005,GO:0021987,GO:0000226,GO:0071392,GO:0043204,GO:0030424,GO:0005102,GO:0043209,GO:0005198	neurofibrillary tangle|intermediate filament cytoskeleton organization|axon regeneration|cytoskeleton|response to acrylamide|intermediate filament polymerization or depolymerization|regulation of axon diameter|intermediate filament|intermediate filament bundle assembly|neuromuscular junction|neurofilament|intermediate filament cytoskeleton|axo-dendritic transport|postsynaptic density|toxic substa…	rno05014	Amyotrophic lateral sclerosis (ALS)
NEWGENE_1305560	70.7396085260616	0.315601337779948	-3.2673	0.489314733454488	-1.03117	0.00108577192699539	0.0273298214118386	Down	0.22224341146468	0.347529063843438	0.249442704774897	0.120118908051022	0.166583445093501	0.123043962249614	GeneID:103690221,Genbank:XM_017596835.1,RGD:9171458	neuronal tyrosine-phosphorylated phosphoinositide-3-kinase adaptor 2	GO:0005622,GO:0014065,GO:0048812	intracellular|phosphatidylinositol 3-kinase signaling|neuron projection morphogenesis
Ngfr	28.7141720939453	0.513678132683283	3.30110950883589	3.23935766510226	1.69570776828185	0.000963032863748322	0.0248468479051826	Up	0.210108490566993	0.178885646224208	0.077228470096693	0.736606591926988	0.402211813615691	0.419821438172651	GeneID:24596,Genbank:XM_017597000.1,RGD:3177	nerve growth factor receptor	GO:1902895,GO:1903588,GO:0005622,GO:1904646,GO:0005634,GO:2000179,GO:0005635,GO:2000377,GO:0005737,GO:2000463,GO:2001235,GO:0005739,GO:0006955,GO:0005791,GO:0007165,GO:0005794,GO:0007266,GO:0005886,GO:0007275,GO:0007411,GO:0016021,GO:0007417,GO:0016048,GO:0007623,GO:0016525,GO:0009611,GO:0017137,GO:0019233,GO:0021675,GO:0001540,GO:0033209,GO:0030135,GO:0005031,GO:0034599,GO:0031069,GO:0005035,GO:…	positive regulation of pri-miRNA transcription by RNA polymerase II|negative regulation of blood vessel endothelial cell proliferation involved in sprouting angiogenesis|intracellular|cellular response to amyloid-beta|nucleus|positive regulation of neural precursor cell proliferation|nuclear envelope|regulation of reactive oxygen species metabolic process|cytoplasm|positive regulation of excitato…	rno04014,rno04015,rno04010,rno04151,rno04060,rno04215,rno04722,rno05202	Ras signaling pathway|Rap1 signaling pathway|MAPK signaling pathway|PI3K-Akt signaling pathway|Cytokine-cytokine receptor interaction|Apoptosis - multiple species|Neurotrophin signaling pathway|Transcriptional misregulation in cancers
Nlrc5	487.607135005005	0.174256875978713	6.70651490741788	2.24802228371877	1.16865633647131	1.99327493197617e-11	8.46579640339827e-09	Up	1.44376355810961	1.11979520493964	1.29182705522014	3.32122370722328	3.33056295297259	2.27726337318266	GeneID:291861,Genbank:XM_008772331.2,RGD:1309166	NLR family, CARD domain containing 5	GO:0005737,GO:0005813,GO:0005829,GO:0032088,GO:0043549,GO:0045087,GO:0045345,GO:0045944,GO:0051607,GO:0060335,GO:0000979,GO:0060339,GO:0005524,GO:0060340,GO:0005634	cytoplasm|centrosome|cytosol|negative regulation of NF-kappaB transcription factor activity|regulation of kinase activity|innate immune response|positive regulation of MHC class I biosynthetic process|positive regulation of transcription by RNA polymerase II|defense response to virus|positive regulation of interferon-gamma-mediated signaling pathway|RNA polymerase II core promoter sequence-specif…
Nnmt	24.7111871631894	0.587585173521141	3.51648232484135	4.18791707876642	2.06623287702593	0.000437305774463745	0.0135901179141041	Up	0.0782003315753217	0.0421670124499214	0.0243808030296923	0.319850756639018	0.153745242797551	0.154625805855448	GeneID:300691,Genbank:XM_008766195.2,RGD:1309606	nicotinamide N-methyltransferase	GO:0008112,GO:0010243,GO:0031100,GO:0032259,GO:0042493,GO:0098603,GO:0003674,GO:0005829	nicotinamide N-methyltransferase activity|response to organonitrogen compound|animal organ regeneration|methylation|response to drug|selenol Se-methyltransferase activity|molecular_function|cytosol	rno00760	Nicotinate and nicotinamide metabolism
Nov	133.014989033436	0.290414673528268	7.5592892602519	4.5799394424131	2.1953285226218	4.05277728155923e-14	3.35651014458735e-11	Up	1.3298132108725	1.52192110648422	1.16426651832391	7.89704574448534	4.24184489089333	6.78289381836044	GeneID:81526,Genbank:NM_030868.2,RGD:621553	nephroblastoma overexpressed	GO:0005576,GO:0005578,GO:0005615,GO:0005737,GO:0005921,GO:0030308,GO:0007155,GO:0007165,GO:0030424,GO:0007267,GO:0030425,GO:0031012,GO:0033627,GO:0050728,GO:0035767,GO:0060326,GO:0043025,GO:0060392,GO:0060548,GO:0001525,GO:0061484,GO:0071603,GO:0002062,GO:0005112,GO:0005178,GO:0005520,GO:0008083,GO:0008201,GO:0010468,GO:0010469,GO:0010761,GO:0010832,GO:0043231,GO:0014909,GO:0044342,GO:0045747,GO:…	extracellular region|proteinaceous extracellular matrix|extracellular space|cytoplasm|gap junction|negative regulation of cell growth|cell adhesion|signal transduction|axon|cell-cell signaling|dendrite|extracellular matrix|cell adhesion mediated by integrin|negative regulation of inflammatory response|endothelial cell chemotaxis|cell chemotaxis|neuronal cell body|negative regulation of SMAD prote…
Npas2	137.10014467651	0.341718280058142	3.8366029392986	2.48119884368662	1.31103735768313	0.000124747919929935	0.00514011081024738	Up	0.479747843162475	0.822133591452059	0.308160818106838	1.2211191405572	1.28560142076286	1.56628474976457	GeneID:316351,Genbank:XM_008767031.2,RGD:1309681	neuronal PAS domain protein 2	GO:0045944,GO:0005654,GO:0046983,GO:0051775,GO:0005667,GO:0005829,GO:0006351,GO:0007623,GO:0051879,GO:0032922,GO:0060548,GO:0042745,GO:2001020,GO:0042752,GO:0045475,GO:0003677,GO:0045739,GO:0003700,GO:0045893,GO:0005634	positive regulation of transcription by RNA polymerase II|nucleoplasm|protein dimerization activity|response to redox state|transcription factor complex|cytosol|transcription, DNA-templated|circadian rhythm|Hsp90 protein binding|circadian regulation of gene expression|negative regulation of cell death|circadian sleep/wake cycle|regulation of response to DNA damage stimulus|regulation of circadian…	rno04710	Circadian rhythm
Npffr2	19.6736755669286	0.972402599973227	3.51959958542121	10.7217447359758	3.42246778772827	0.00043219874943535	0.0134819963948157	Up	0.0148879979088461	0.0963344856263751	0.0445601807206574	1.09609347429892	0.570773764503484	0.0785015827206895	GeneID:78964,Genbank:XM_006250787.3,RGD:620168	neuropeptide FF receptor 2	GO:0007186,GO:0007218,GO:0008188,GO:0015629,GO:0031628,GO:0032870,GO:0042277,GO:0043408,GO:0045761,GO:1901652,GO:0004930,GO:2000479,GO:0005886,GO:0005887	G-protein coupled receptor signaling pathway|neuropeptide signaling pathway|neuropeptide receptor activity|actin cytoskeleton|opioid receptor binding|cellular response to hormone stimulus|peptide binding|regulation of MAPK cascade|regulation of adenylate cyclase activity|response to peptide|G-protein coupled receptor activity|regulation of cAMP-dependent protein kinase activity|plasma membrane|in…	rno04080	Neuroactive ligand-receptor interaction
Npy1r	46.3046015272216	0.388433482002655	3.49661975562697	2.56365866132169	1.35820418691746	0.000471192945925824	0.0144266912316365	Up	0.386432854870477	0.295753071573218	0.323351654337829	0.611832275935557	0.894536994985067	1.11738640931808	GeneID:29358,Genbank:XM_006253025.3,RGD:3198	neuropeptide Y receptor Y1	GO:0004983,GO:0005829,GO:0005886,GO:0006006,GO:0007218,GO:0019233,GO:0007268,GO:0007568,GO:0030424,GO:0007626,GO:0030432,GO:0032355,GO:0040014,GO:0045907,GO:0046888,GO:0051481,GO:0001601,GO:0001602,GO:0003151,GO:0003674,GO:0007631,GO:0008021,GO:0008217,GO:0016021	neuropeptide Y receptor activity|cytosol|plasma membrane|glucose metabolic process|neuropeptide signaling pathway|sensory perception of pain|chemical synaptic transmission|aging|axon|locomotory behavior|peristalsis|response to estradiol|regulation of multicellular organism growth|positive regulation of vasoconstriction|negative regulation of hormone secretion|negative regulation of cytosolic calc…	rno04024,rno04080,rno04923	cAMP signaling pathway|Neuroactive ligand-receptor interaction|Regulation of lipolysis in adipocyte
Oas1b	99.8198437854243	0.369534792088545	3.12225585096891	2.22496426730877	1.15378216673504	0.0017947089547694	0.0403359011218457	Up	0.934555122239218	1.80956242754937	1.33500282531225	3.54943335945832	4.02969940492575	1.79190236285846	GeneID:246268,Genbank:NM_144752.2,RGD:708393	2-5 oligoadenylate synthetase 1B	GO:0045071,GO:0003725,GO:0045087,GO:0051607,GO:0005524,GO:0005634,GO:0005654,GO:0005789,GO:0005829,GO:0006955,GO:0060700,GO:0009615,GO:0016020,GO:0016021,GO:0001730,GO:0016779	negative regulation of viral genome replication|double-stranded RNA binding|innate immune response|defense response to virus|ATP binding|nucleus|nucleoplasm|endoplasmic reticulum membrane|cytosol|immune response|regulation of ribonuclease activity|response to virus|membrane|integral component of membrane|2'-5'-oligoadenylate synthetase activity|nucleotidyltransferase activity	rno04621,rno05162,rno05164,rno05160,rno05168	NOD-like receptor signaling pathway|Measles|Influenza A|Hepatitis C|Herpes simplex infection
Olfml2b	350.763380099982	0.249594510750099	4.73853156387951	2.27003016287868	1.18271146736041	2.15272501270949e-06	0.000218759123377424	Up	3.37031019794259	2.54021032572761	2.43748300044512	9.31205331240058	4.72946390538926	5.5493101014581	GeneID:304960,Genbank:XM_006250219.2,RGD:1309257	olfactomedin-like 2B	GO:0042803,GO:0050840,GO:0005578,GO:0005615,GO:0030198	protein homodimerization activity|extracellular matrix binding|proteinaceous extracellular matrix|extracellular space|extracellular matrix organization
Olr1	204.853549235539	0.311577349180748	5.8650593608555	3.54901740204534	1.82741964844309	4.48972046114225e-09	1.10996611519941e-06	Up	1.19679499052369	1.0302687735644	0.712218439919793	3.21430398139081	2.44583048544646	4.95980994191993	GeneID:140914,Genbank:NM_133306.2,RGD:620515	oxidized low density lipoprotein (lectin-like) receptor 1	GO:0042542,GO:0005575,GO:0042802,GO:0005654,GO:0043231,GO:0005886,GO:0006898,GO:0006954,GO:0007159,GO:0043235,GO:0008219,GO:0045121,GO:0010629,GO:0016021,GO:0030246,GO:0002376,GO:0038023,GO:0005041,GO:0042157	response to hydrogen peroxide|cellular_component|identical protein binding|nucleoplasm|intracellular membrane-bounded organelle|plasma membrane|receptor-mediated endocytosis|inflammatory response|leukocyte cell-cell adhesion|receptor complex|cell death|membrane raft|negative regulation of gene expression|integral component of membrane|carbohydrate binding|immune system process|signaling receptor …	rno04145,rno03320	Phagosome|PPAR signaling pathway
Osr2	81.4974322390513	0.272604663528316	-4.10287	0.460584547121335	-1.11846	4.08052732201056e-05	0.00225299515205943	Down	2.16968420606183	2.42733636349773	2.42763497437979	0.924161986017564	1.37538706977618	1.00503854334938	GeneID:315039,Genbank:NM_001012118.1,RGD:1305812	odd-skipped related transciption factor 2	GO:0002062,GO:0005634,GO:0006366,GO:0008284,GO:0009792,GO:0042476,GO:0042733,GO:0010628,GO:0043565,GO:0045893,GO:0045944,GO:0061029,GO:0046872,GO:0072498,GO:0048704,GO:2000543,GO:0000122,GO:0000977,GO:0001227,GO:0001228,GO:0001656,GO:0001823,GO:0030154,GO:0030501,GO:0033687,GO:0035115,GO:0035116,GO:0036023,GO:0048793,GO:0042474,GO:0050679,GO:0060021,GO:0060272,GO:0060322,GO:0060349	chondrocyte differentiation|nucleus|transcription by RNA polymerase II|positive regulation of cell proliferation|embryo development ending in birth or egg hatching|odontogenesis|embryonic digit morphogenesis|positive regulation of gene expression|sequence-specific DNA binding|positive regulation of transcription, DNA-templated|positive regulation of transcription by RNA polymerase II|eyelid devel…
P4ha3	7.15515792107283	1.35890591800682	3.21704054367232	20.701385656255	4.3716554332642	0.00129520294211026	0.0313193307052764	Up	0	0	0.0334786757580283	0.352932891779249	0.115454276051064	0.265406927519672	GeneID:361612,Genbank:XM_008759761.2,RGD:735150	prolyl 4-hydroxylase subunit alpha 3	GO:0005783,GO:0005788,GO:0016222,GO:0016702,GO:0019511,GO:0031418,GO:0055114,GO:0004656,GO:0005506	endoplasmic reticulum|endoplasmic reticulum lumen|procollagen-proline 4-dioxygenase complex|oxidoreductase activity, acting on single donors with incorporation of molecular oxygen, incorporation of two atoms of oxygen|peptidyl-proline hydroxylation|L-ascorbic acid binding|oxidation-reduction process|procollagen-proline 4-dioxygenase activity|iron ion binding	rno00330	Arginine and proline metabolism
Pcdha4	592.897956530475	0.228245033489889	4.62670815077423	2.07919224337512	1.05602315682141	3.71523462320482e-06	0.000337167588014928	Up	0.251887080285452	0.251864102189187	0.22690340122281	0.517270827366583	0.352784807413476	0.682773640079804	GeneID:116741,Genbank:XM_017600822.1,RGD:620337	protocadherin alpha 4	GO:0005886,GO:0005887,GO:0007155,GO:0007156,GO:0007267,GO:0007399,GO:0016020,GO:0016021,GO:0042476,GO:0042802,GO:0045202,GO:0005509,GO:0005783	plasma membrane|integral component of plasma membrane|cell adhesion|homophilic cell adhesion via plasma membrane adhesion molecules|cell-cell signaling|nervous system development|membrane|integral component of membrane|odontogenesis|identical protein binding|synapse|calcium ion binding|endoplasmic reticulum
Pgm5	289.804234784459	0.197724686540119	5.5174866692653	2.1301327205823	1.09094332216977	3.43882160437032e-08	6.79248713911281e-06	Up	4.68794696058309	4.88712746029835	3.27393550017052	8.45238262250915	9.26059608409129	10.2405848683512	GeneID:679990,Genbank:NM_001191953.1,RGD:1307969	phosphoglucomutase 5	GO:0043034,GO:0016010,GO:0005978,GO:0003674,GO:0016868,GO:0006006,GO:0004614,GO:0019388,GO:0005575,GO:0005829,GO:0008150,GO:0005913,GO:0030018,GO:0009898,GO:0005914,GO:0030055,GO:0014704,GO:0005925,GO:0000287,GO:0042383,GO:0001725	costamere|dystrophin-associated glycoprotein complex|glycogen biosynthetic process|molecular_function|intramolecular transferase activity, phosphotransferases|glucose metabolic process|phosphoglucomutase activity|galactose catabolic process|cellular_component|cytosol|biological_process|cell-cell adherens junction|Z disc|cytoplasmic side of plasma membrane|spot adherens junction|cell-substrate jun…
Phykpl	146.443562678834	0.330625920630203	6.22071251022611	4.16041891265367	2.05672880066933	4.9490225191362e-10	1.54670960390513e-07	Up	0.649962367443393	0.616346065194929	0.704352657407203	4.33469910056523	1.75154153007576	2.4226249681688	GeneID:100169747,Genbank:XM_008767650.2,RGD:2293818	5-phosphohydroxy-L-lysine phospho-lyase	GO:0030170,GO:0042802,GO:0005739,GO:0008453,GO:0008483	pyridoxal phosphate binding|identical protein binding|mitochondrion|alanine-glyoxylate transaminase activity|transaminase activity	rno00310	Lysine degradation
Pinlyp	14.4182741671109	1.32370865381333	3.31957096051588	21.0266164294454	4.3941448073823	0.000901558885373757	0.0237353339177264	Up	0.127853098924993	0.0459604463350942	0	2.49018006555404	1.29871780498566	0.0449430056918233	GeneID:308429,Genbank:XM_017589117.1,RGD:1565787	phospholipase A2 inhibitor and LY6/PLAUR domain containing	GO:0004859,GO:0005576,GO:0043086	phospholipase inhibitor activity|extracellular region|negative regulation of catalytic activity
Pkp1	53.4471268158739	0.395670366243263	4.50581121024617	3.4409715687929	1.7828159717811	6.6119854603269e-06	0.000519056526847653	Up	0.206995134929026	0.178584745221308	0.23129569555452	1.10305133467284	0.545328290723108	0.558820349998247	GeneID:304822,Genbank:NM_001107181.1,RGD:1307472	plakophilin 1	GO:0005634,GO:0005654,GO:0005886,GO:0008150,GO:0010628,GO:0030057,GO:0043231,GO:0045110,GO:0098609,GO:0003674,GO:1902373,GO:0005521,GO:1990124,GO:0005575	nucleus|nucleoplasm|plasma membrane|biological_process|positive regulation of gene expression|desmosome|intracellular membrane-bounded organelle|intermediate filament bundle assembly|cell-cell adhesion|molecular_function|negative regulation of mRNA catabolic process|lamin binding|messenger ribonucleoprotein complex|cellular_component
Plekhs1	55.9499307048139	0.607778941993871	6.20347706762865	13.6453995053099	3.77034272884658	5.52290913643893e-10	1.6632993988359e-07	Up	0.0212590000731859	0.068779390268606	0.0777684876772555	1.16764664265122	0.926480570801707	0.291446131565691	GeneID:499377,Genbank:XM_008760543.2,RGD:1559884	pleckstrin homology domain containing S1
Plin4	14.8064361770424	0.771936018159426	3.17752605244778	5.47495386768868	2.45284680852437	0.00148537344215802	0.0349484739998656	Up	0.0422594396017506	0.0151913619794767	0.0421612155271467	0.0740774009127076	0.235404357010573	0.245108590512444	GeneID:363331,Genbank:XM_006244373.3,RGD:1590867	perilipin 4	GO:0043231,GO:0005811,GO:0005829,GO:0005886	intracellular membrane-bounded organelle|lipid droplet|cytosol|plasma membrane	rno03320	PPAR signaling pathway
Pnoc	31.3053569522238	0.935488988174863	4.1620878292636	14.8623189682294	3.89358733209272	3.15351005928416e-05	0.00182638953223716	Up	0	0.0358072954583702	0.364384052295538	3.76374129705696	0.848620914621538	1.68070167659675	GeneID:25516,Genbank:XM_006252196.3,RGD:3362	prepronociceptin	GO:0005886,GO:0007218,GO:0007268,GO:0007565,GO:0007600,GO:0010469,GO:0030425,GO:0031628,GO:0043025,GO:0001515,GO:0043679,GO:0005184,GO:0005576	plasma membrane|neuropeptide signaling pathway|chemical synaptic transmission|female pregnancy|sensory perception|regulation of signaling receptor activity|dendrite|opioid receptor binding|neuronal cell body|opioid peptide activity|axon terminus|neuropeptide hormone activity|extracellular region
Podnl1	17.4597075345562	0.999286848279015	3.43561288622564	10.8015225008632	3.43316277298319	0.000591215096627479	0.0169720742816942	Up	0.073674002748172	0.0397263352793518	0.0551270710973521	1.5066870593081	0.108634713039628	0.310775208675358	GeneID:288907,Genbank:XM_213845.8,RGD:1307753	podocan-like 1	GO:0019221,GO:0031012,GO:0046426,GO:0004860,GO:0005737,GO:0006469	cytokine-mediated signaling pathway|extracellular matrix|negative regulation of JAK-STAT cascade|protein kinase inhibitor activity|cytoplasm|negative regulation of protein kinase activity
Postn	114.038404593847	0.959084624206066	4.05854407320753	14.8509901533697	3.89249	4.93796148727105e-05	0.00262155109215249	Up	0.239675924947644	0.116313777152356	0.179339132693455	6.49805137300899	0.836403538749722	1.04892543898884	GeneID:361945,Genbank:XM_006232335.3,RGD:1305285	periostin	GO:1904209,GO:0032355,GO:0009888,GO:0003674,GO:1990138,GO:0042060,GO:0014850,GO:0005578,GO:1990523,GO:0044344,GO:0014911,GO:0046872,GO:0005615,GO:0005737,GO:0030198,GO:0005802,GO:0050839,GO:0007155,GO:0071307,GO:0031012,GO:0071356,GO:0008201,GO:0001666,GO:0071560,GO:0008593,GO:0001953,GO:1900025,GO:0031594,GO:0009612,GO:0003073	positive regulation of chemokine (C-C motif) ligand 2 secretion|response to estradiol|tissue development|molecular_function|neuron projection extension|wound healing|response to muscle activity|proteinaceous extracellular matrix|bone regeneration|cellular response to fibroblast growth factor stimulus|positive regulation of smooth muscle cell migration|metal ion binding|extracellular space|cytopla…
Ppm1j	70.4391072233444	0.345941605844838	4.54187454019962	2.97156589224228	1.57122337198244	5.57562208386767e-06	0.000450510264376508	Up	0.68859024207909	0.951456584130442	0.729926603316706	3.24392899556043	2.47491247067494	1.56578484747972	GeneID:295341,Genbank:XM_008761381.2,RGD:1359104	protein phosphatase, Mg2+/Mn2+ dependent, 1J	GO:0006470,GO:0004722	protein dephosphorylation|protein serine/threonine phosphatase activity
Psmb8	194.231407457309	0.275306495795689	5.42923048957174	2.81806018010876	1.49470242095111	5.65975511284353e-08	1.01900199662109e-05	Up	4.82262830972691	3.01104404774335	3.61760828748124	15.5937552127159	9.48149637558947	8.33605849218725	GeneID:24968,Genbank:NM_080767.2,RGD:3426	proteasome subunit beta 8	GO:0043161,GO:0005634,GO:0045444,GO:0005737,GO:0005839,GO:0051603,GO:0052548,GO:0010498,GO:1990111,GO:0010499,GO:0019774,GO:0000502,GO:0019882,GO:0004175,GO:0004298	proteasome-mediated ubiquitin-dependent protein catabolic process|nucleus|fat cell differentiation|cytoplasm|proteasome core complex|proteolysis involved in cellular protein catabolic process|regulation of endopeptidase activity|proteasomal protein catabolic process|spermatoproteasome complex|proteasomal ubiquitin-independent protein catabolic process|proteasome core complex, beta-subunit complex…	rno03050	Proteasome
Ptgis	60.6073556806584	0.444403000015063	4.06853022093648	3.5017280252436	1.80806703583612	4.73106256005488e-05	0.00256095817793297	Up	0.742061956072197	0.960319275685034	0.370168586702697	3.75779434013004	1.67776488034255	2.0607158564575	GeneID:25527,Genbank:NM_031557.2,RGD:3438	prostaglandin I2 (prostacyclin) synthase	GO:0005615,GO:0005634,GO:0005737,GO:0005783,GO:0020037,GO:0005789,GO:0032088,GO:0005901,GO:0035360,GO:0042981,GO:0045019,GO:0097190,GO:1900119,GO:0045766,GO:0001516,GO:0001666,GO:0004497,GO:0005506,GO:0007566,GO:0008116,GO:0016021,GO:0046697,GO:0016705,GO:0050728,GO:0055114,GO:0071347,GO:0071354,GO:0071456	extracellular space|nucleus|cytoplasm|endoplasmic reticulum|heme binding|endoplasmic reticulum membrane|negative regulation of NF-kappaB transcription factor activity|caveola|positive regulation of peroxisome proliferator activated receptor signaling pathway|regulation of apoptotic process|negative regulation of nitric oxide biosynthetic process|apoptotic signaling pathway|positive regulation of …	rno00590	Arachidonic acid metabolism
Ptpn7	60.3997319781127	0.358842713735678	3.05265436231314	2.13676	1.0954227754695	0.00226827035603455	0.0472005404238144	Up	0.548098295605646	0.386481097982687	0.325991436312482	1.29334726959343	0.725297606776891	0.7669663465974	GeneID:246781,Genbank:XM_006249821.3,RGD:708516	protein tyrosine phosphatase, non-receptor type 7	GO:0005829,GO:0005856,GO:0006470,GO:0009898,GO:0035335,GO:0004725,GO:0005737	cytosol|cytoskeleton|protein dephosphorylation|cytoplasmic side of plasma membrane|peptidyl-tyrosine dephosphorylation|protein tyrosine phosphatase activity|cytoplasm	rno04010	MAPK signaling pathway
Ptprz1	94.7705195092438	0.254826641205358	6.74381128595226	3.29094696936191	1.7185	1.54284907784932e-11	6.90696003391788e-09	Up	0.173145317940593	0.157019660168302	0.208076644159933	0.717386859936488	0.576378059613772	0.535327921099488	GeneID:25613,Genbank:XM_006236137.3,RGD:3455	protein tyrosine phosphatase, receptor type Z1	GO:0005615,GO:0005737,GO:0006470,GO:0007409,GO:0007413,GO:0007420,GO:0030175,GO:0007611,GO:0030335,GO:0030424,GO:0030425,GO:0030426,GO:0031226,GO:0032587,GO:0048814,GO:0035335,GO:0050731,GO:0070445,GO:0072534,GO:0002244,GO:1900006,GO:0004725,GO:1900149,GO:0005515,GO:0005578,GO:0008285,GO:0008542,GO:0010812,GO:0010976,GO:0016020,GO:0016021,GO:0016791,GO:0017134,GO:0043025,GO:0021766,GO:0043197,GO:…	extracellular space|cytoplasm|protein dephosphorylation|axonogenesis|axonal fasciculation|brain development|filopodium|learning or memory|positive regulation of cell migration|axon|dendrite|growth cone|intrinsic component of plasma membrane|ruffle membrane|regulation of dendrite morphogenesis|peptidyl-tyrosine dephosphorylation|positive regulation of peptidyl-tyrosine phosphorylation|regulation o…
Rab7b	55.8305790452404	0.355858781628684	3.84920099421133	2.58429717006981	1.36977197604396	0.0001185037411318	0.00502016583261768	Up	0.162850986364998	0.0859438104279298	0.0864215266213072	0.34417728525933	0.262268635707023	0.285009441814438	GeneID:501854,Genbank:XM_008769490.2,RGD:1562617	Rab7b, member RAS oncogene family	GO:0034164,GO:0005764,GO:0034499,GO:0045335,GO:0005770,GO:0005774,GO:0005794,GO:0005802,GO:0006886,GO:0045654,GO:0008333,GO:0051092,GO:0012505,GO:0071346,GO:0032482,GO:0003924,GO:0090385,GO:0032755,GO:0034144,GO:0005525	negative regulation of toll-like receptor 9 signaling pathway|lysosome|late endosome to Golgi transport|phagocytic vesicle|late endosome|vacuolar membrane|Golgi apparatus|trans-Golgi network|intracellular protein transport|positive regulation of megakaryocyte differentiation|endosome to lysosome transport|positive regulation of NF-kappaB transcription factor activity|endomembrane system|cellular …	rno04145,rno04140,rno04137,rno05132,rno05146	Phagosome|Autophagy - animal|Mitophagy - animal|Salmonella infection|Amoebiasis
Rassf4	93.2758	0.289384586173855	3.83320117920342	2.15736358434382	1.10926933696491	0.000126486426768076	0.00519881184363875	Up	1.27587164479229	0.798388105376188	0.817174300842562	2.54022272415142	2.24518982596101	1.64448255546609	GeneID:362423,Genbank:NM_001024275.1,RGD:1307785	Ras association domain family member 4	GO:0007165	signal transduction	rno04392	Hippo signaling pathway - multiple species
Reep1	31.1656137242912	0.442498094118383	3.90152850500825	3.30905421245942	1.72641892761469	9.55872029979412e-05	0.00432597385371011	Up	0.182779159473998	0.109508644697336	0.162092732344698	0.67639403657865	0.399279725767106	0.481879880522438	GeneID:362384,Genbank:NM_001108633.1,RGD:1305230	receptor accessory protein 1	GO:0005886,GO:0008017,GO:0016020,GO:0016021,GO:0031849,GO:0032386,GO:0051205,GO:0071782,GO:0071786,GO:0005737,GO:0005783,GO:0005789	plasma membrane|microtubule binding|membrane|integral component of membrane|olfactory receptor binding|regulation of intracellular transport|protein insertion into membrane|endoplasmic reticulum tubular network|endoplasmic reticulum tubular network organization|cytoplasm|endoplasmic reticulum|endoplasmic reticulum membrane
RGD1305184	53.2399536877894	0.408255556469289	3.09336327533113	2.39974771794239	1.26288274533197	0.00197901719639251	0.0430189512349678	Up	0.349919578072132	0.128856595966792	0.349106256195036	0.708130788992663	0.755074826003659	0.585018838719313	GeneID:307412,Genbank:XM_017601111.1,RGD:1305184	similar to CDNA sequence BC023105	GO:0006952,GO:0016020,GO:0035458,GO:0003924,GO:0005525,GO:0005789	defense response|membrane|cellular response to interferon-beta|GTPase activity|GTP binding|endoplasmic reticulum membrane
RGD1561145	12.8112234092381	0.710145626097196	3.08032906339839	4.5550983735039	2.18748221131244	0.00206772006668797	0.0441670354917866	Up	0.203282655812895	0.125272720984151	0.0869186415974474	0.950235083422038	0.428209838640718	0.581872719709181	GeneID:498580,Genbank:NM_001134605.2,RGD:1561145	similar to novel protein	GO:0016021	integral component of membrane
Rhou	135.18116698075	0.22160703017111	5.04744967541605	2.1712868479852	1.11855033250708	4.47746656576216e-07	5.57629745829207e-05	Up	0.834148373568889	0.999528153306903	1.22519739812207	2.49114712577367	2.18662916367144	2.16250035154055	GeneID:678766,Genbank:XM_008772678.1,RGD:1596918	ras homolog family member U	GO:0008360,GO:0016601,GO:0030036,GO:1903955,GO:0000082,GO:0003924,GO:0007010	regulation of cell shape|Rac protein signal transduction|actin cytoskeleton organization|positive regulation of protein targeting to mitochondrion|G1/S transition of mitotic cell cycle|GTPase activity|cytoskeleton organization
Rnase11	12.1906636109146	0.980223315784046	-3.09056	0.122475258554506	-3.02944	0.00199780269404261	0.0432569984629043	Down	0.478985885103055	0.14287703969388	0.0711725108732722	0.0119095568352585	0.0300544793580131	0.0429889619660919	GeneID:497651,Genbank:XM_008770562.2,RGD:1359723	ribonuclease A family member 11	GO:0004540,GO:0090305,GO:0003676,GO:0004519	ribonuclease activity|nucleic acid phosphodiester bond hydrolysis|nucleic acid binding|endonuclease activity
Rnase4	258.170122768691	0.195010692941604	5.17136961237705	2.01177975597412	1.0084723715668	2.32384396672516e-07	3.15509438236358e-05	Up	4.06232827854463	4.15304841731356	4.26372995371044	10.2080454808916	6.60173431851675	9.03844847920354	GeneID:56759,Genbank:NM_020082.2,RGD:61823	ribonuclease A family member 4	GO:0005576,GO:0005615,GO:0009267,GO:0090501,GO:0003676,GO:0004519,GO:0004540	extracellular region|extracellular space|cellular response to starvation|RNA phosphodiester bond hydrolysis|nucleic acid binding|endonuclease activity|ribonuclease activity
Romo1	86.2856971945294	0.577747651493195	-3.33033	0.263506563417659	-1.92409	0.000867437272740829	0.0230279527017514	Down	2.92416493580925	19.8671992727117	18.2821744761997	4.10066087626682	4.12014179397079	2.9809227240547	GeneID:679572,Genbank:NM_001195490.1,RGD:1587111	reactive oxygen species modulator 1	GO:0005739,GO:0008150,GO:0008284,GO:0016021,GO:0031640,GO:0034614,GO:0042742,GO:0050829,GO:0050830,GO:0051715,GO:0061844,GO:0001302,GO:2000379,GO:0003674,GO:0005575	mitochondrion|biological_process|positive regulation of cell proliferation|integral component of membrane|killing of cells of other organism|cellular response to reactive oxygen species|defense response to bacterium|defense response to Gram-negative bacterium|defense response to Gram-positive bacterium|cytolysis in other organism|antimicrobial humoral immune response mediated by antimicrobial pep…
RT1-CE2	147.771543482552	0.321525256147948	3.5555195675932	2.20868754409025	1.14318933970945	0.00037723286613005	0.0122760023469119	Up	5.29613623689661	2.95290611476272	2.08477503030072	8.63110536170625	6.76454012617209	7.97871987597566	GeneID:414779,Genbank:NM_001008840.1,RGD:1598235	RT1 class I, locus CE2			rno04514,rno04144,rno04145,rno04218,rno04650,rno04612,rno05203,rno05320,rno05330,rno05332,rno05416,rno04940,rno05166,rno05168,rno05167,rno05169,rno05165	Cell adhesion molecules (CAMs)|Endocytosis|Phagosome|Cellular senescence|Natural killer cell mediated cytotoxicity|Antigen processing and presentation|Viral carcinogenesis|Autoimmune thyroid disease|Allograft rejection|Graft-versus-host disease|Viral myocarditis|Type I diabetes mellitus|HTLV-I infection|Herpes simplex infection|Kaposi's sarcoma-associated herpesvirus infection|Epstein-Barr virus …
RT1-DOa	42.6803000770529	0.4660076268867	3.06437438057277	2.69077513750221	1.42802183298312	0.00218125757618006	0.0458506985937139	Up	1.03342035208434	0.293283511143833	0.624037429590513	2.1610910756753	1.44361129026832	1.80678331998095	GeneID:24984,Genbank:XM_017601546.1,RGD:3477	RT1 class II, locus DOa	GO:0019882,GO:0019886,GO:0023026,GO:0042613,GO:0045580,GO:0002587,GO:0006955,GO:0016021	antigen processing and presentation|antigen processing and presentation of exogenous peptide antigen via MHC class II|MHC class II protein complex binding|MHC class II protein complex|regulation of T cell differentiation|negative regulation of antigen processing and presentation of peptide antigen via MHC class II|immune response|integral component of membrane	rno04514,rno04145,rno04640,rno04612,rno04658,rno04659,rno04672,rno05310,rno05322,rno05323,rno05320,rno05321,rno05330,rno05332,rno05416,rno04940,rno05150,rno05152,rno05166,rno05164,rno05168,rno05145,rno05140	Cell adhesion molecules (CAMs)|Phagosome|Hematopoietic cell lineage|Antigen processing and presentation|Th1 and Th2 cell differentiation|Th17 cell differentiation|Intestinal immune network for IgA production|Asthma|Systemic lupus erythematosus|Rheumatoid arthritis|Autoimmune thyroid disease|Inflammatiory bowel disease (IBD)|Allograft rejection|Graft-versus-host disease|Viral myocarditis|Type I di…
Rtn1	85.4409799439664	0.292746248566432	4.55331151540894	2.51919860673384	1.33296486469031	5.28079859391049e-06	0.000435831198475201	Up	0.701235471900242	0.413567288390914	0.53563552423491	1.72857574500396	1.43251322536035	1.13235365926711	GeneID:116644,Genbank:NM_053865.1,RGD:620986	reticulon 1	GO:0005790,GO:0012505,GO:0016021,GO:0030182,GO:0005783,GO:0005789	smooth endoplasmic reticulum|endomembrane system|integral component of membrane|neuron differentiation|endoplasmic reticulum|endoplasmic reticulum membrane
Rtp4	129.184412874941	0.372892723548567	3.26610049081788	2.32608708076758	1.21790510740439	0.00109039546965637	0.0273656220596788	Up	0.921326244129117	1.25055426631496	1.64819342646745	3.50847185097294	4.12242223681481	1.57465498280315	GeneID:360733,Genbank:NM_001108321.1,RGD:1306974	receptor (chemosensory) transporter protein 4	GO:0005737,GO:0006612,GO:0009986,GO:0016021,GO:0031849,GO:0051205,GO:0051607,GO:0001580	cytoplasm|protein targeting to membrane|cell surface|integral component of membrane|olfactory receptor binding|protein insertion into membrane|defense response to virus|detection of chemical stimulus involved in sensory perception of bitter taste
Runx1	229.663888529298	0.223689428604971	5.5294000275332	2.35686370704998	1.23686833268722	3.21327856793846e-08	6.49082270723569e-06	Up	1.09056528438948	0.779589251460791	0.77716462260734	2.65085362408034	1.67852293388117	2.09641091718612	GeneID:50662,Genbank:XM_008768599.2,RGD:2283	runt-related transcription factor 1	GO:0001701,GO:0001889,GO:0002062,GO:0002318,GO:0002667,GO:0003677,GO:0003700,GO:0007417,GO:0005509,GO:0008134,GO:0005524,GO:0008285,GO:0005604,GO:0009966,GO:0014894,GO:0030097,GO:0032743,GO:0035162,GO:0030099,GO:0042803,GO:0030182,GO:0043231,GO:0044212,GO:0045595,GO:0045766,GO:0000977,GO:0071336,GO:0071560,GO:0045892,GO:0000981,GO:1903431,GO:0045893,GO:0001047,GO:1990837,GO:1990841,GO:0001228,GO:…	in utero embryonic development|liver development|chondrocyte differentiation|myeloid progenitor cell differentiation|regulation of T cell anergy|DNA binding|DNA binding transcription factor activity|central nervous system development|calcium ion binding|transcription factor binding|ATP binding|negative regulation of cell proliferation|basement membrane|regulation of signal transduction|response t…	rno04530,rno04659,rno05200,rno05202,rno05221,rno05220	Tight junction|Th17 cell differentiation|Pathways in cancer|Transcriptional misregulation in cancers|Acute myeloid leukemia|Chronic myeloid leukemia
Rxfp1	13.4344206113615	0.747867944202494	3.18703917245005	5.21795475291578	2.38348443399303	0.0014373730621464	0.0341098100306488	Up	0.0191468822377138	0.0344144671099085	0.0318372982188381	0.246128267613854	0.0752872014517749	0.141341018224334	GeneID:295144,Genbank:XM_006232508.3,RGD:1302973	relaxin/insulin-like family peptide receptor 1	GO:0030198,GO:0004930,GO:0042562,GO:0005622,GO:0005886,GO:0007188,GO:0007189,GO:0046872,GO:0007567,GO:0060427,GO:0016021,GO:0060658,GO:0030154	extracellular matrix organization|G-protein coupled receptor activity|hormone binding|intracellular|plasma membrane|adenylate cyclase-modulating G-protein coupled receptor signaling pathway|adenylate cyclase-activating G-protein coupled receptor signaling pathway|metal ion binding|parturition|lung connective tissue development|integral component of membrane|nipple morphogenesis|cell differentiati…	rno04080,rno04926	Neuroactive ligand-receptor interaction|Relaxin signaling pathway
Ryr1	301.405195472334	0.226346960763631	-5.9616	0.392457639734745	-1.34939	2.49772485631907e-09	6.76842435495896e-07	Down	0.995341729589667	1.73130967515343	1.1910514739335	0.518480186564279	0.545173240567265	0.514051243220953	GeneID:114207,Genbank:XM_017590442.1,RGD:1586637	ryanodine receptor 1	GO:0005219,GO:0005245,GO:0005262,GO:0005938,GO:0005509,GO:0006816,GO:0006936,GO:0030314,GO:0014802,GO:0030315,GO:0014808,GO:0030659,GO:0031000,GO:0031234,GO:0031301,GO:0001666,GO:0043931,GO:0031674,GO:0002020,GO:0032991,GO:0048741,GO:0003151,GO:0048763,GO:0071318,GO:1990425,GO:0051209,GO:0005515,GO:0005516,GO:0005524,GO:0005623,GO:0005737,GO:0005790,GO:0005886,GO:0016020,GO:0016021,GO:0016529,GO:…	ryanodine-sensitive calcium-release channel activity|voltage-gated calcium channel activity|calcium channel activity|cell cortex|calcium ion binding|calcium ion transport|muscle contraction|junctional membrane complex|terminal cisterna|T-tubule|release of sequestered calcium ion into cytosol by sarcoplasmic reticulum|cytoplasmic vesicle membrane|response to caffeine|extrinsic component of cytopla…	rno04371,rno04020,rno04921,rno04730,rno04713	Apelin signaling pathway|Calcium signaling pathway|Oxytocin signaling pathway|Long-term depression|Circadian entrainment
S100a4	154.996367893621	0.289142523498542	5.09626640499541	2.77703878948414	1.47354732876121	3.46417547663085e-07	4.44810872828786e-05	Up	6.06841777410153	4.26808566971126	6.44915937722032	18.4228276367401	19.4523464387542	10.2948842786737	GeneID:24615,Genbank:NM_012618.2,RGD:3245	S100 calcium-binding protein A4	GO:0050786,GO:0005509,GO:0005515,GO:0005576,GO:0005634,GO:0042802,GO:0042803,GO:0043005,GO:0043123,GO:0046914,GO:0046982,GO:0048306,GO:0003779,GO:0048471	RAGE receptor binding|calcium ion binding|protein binding|extracellular region|nucleus|identical protein binding|protein homodimerization activity|neuron projection|positive regulation of I-kappaB kinase/NF-kappaB signaling|transition metal ion binding|protein heterodimerization activity|calcium-dependent protein binding|actin binding|perinuclear region of cytoplasm
S100a8	35.4681309988229	0.618272003264044	-3.63382	0.210707142701378	-2.24669	0.000279256237743279	0.00970606745698089	Down	8.04696286973132	1.56944932832969	5.97849091335486	1.4005638838264	1.17813559083412	0.812491381159136	GeneID:116547,Genbank:XM_006232565.3,RGD:620265	S100 calcium binding protein A8	GO:0005615,GO:0005829,GO:0005886,GO:0006914,GO:0006915,GO:0042060,GO:0006919,GO:0045087,GO:0045111,GO:0006954,GO:0045471,GO:0050544,GO:0050729,GO:0050786,GO:0070488,GO:0002523,GO:0002526,GO:0002544,GO:0002793,GO:0003674,GO:0005509,GO:0005576,GO:0008017,GO:0008270,GO:0010043,GO:0014002,GO:0016209,GO:0018119,GO:0030593,GO:0098869,GO:0032496,GO:2001244,GO:0035662	extracellular space|cytosol|plasma membrane|autophagy|apoptotic process|wound healing|activation of cysteine-type endopeptidase activity involved in apoptotic process|innate immune response|intermediate filament cytoskeleton|inflammatory response|response to ethanol|arachidonic acid binding|positive regulation of inflammatory response|RAGE receptor binding|neutrophil aggregation|leukocyte migrati…	rno04657	IL-17 signaling pathway
S100a9	37.2649000746195	0.602820682863745	-3.61298	0.220984948327812	-2.17798	0.000302696285674444	0.0102743058932613	Down	6.05303825169589	1.54027029479476	5.29257966866944	1.58958644599097	0.735426361907306	0.645502651698105	GeneID:94195,Genbank:XM_006232780.2,RGD:620267	S100 calcium binding protein A9	GO:0005615,GO:0005654,GO:0005737,GO:0005829,GO:0010976,GO:0005856,GO:0014002,GO:0005886,GO:0016209,GO:0006417,GO:0018119,GO:0030054,GO:0030194,GO:0045471,GO:0030593,GO:0050544,GO:0050729,GO:0050786,GO:0061844,GO:0002523,GO:0070488,GO:0002544,GO:0002793,GO:0003674,GO:0005509,GO:0005576,GO:0006914,GO:0006915,GO:0006919,GO:0030595,GO:0008017,GO:0031532,GO:0008270,GO:0032496,GO:0010043,GO:0035606,GO:…	extracellular space|nucleoplasm|cytoplasm|cytosol|positive regulation of neuron projection development|cytoskeleton|astrocyte development|plasma membrane|antioxidant activity|regulation of translation|peptidyl-cysteine S-nitrosylation|cell junction|positive regulation of blood coagulation|response to ethanol|neutrophil chemotaxis|arachidonic acid binding|positive regulation of inflammatory respon…	rno04657	IL-17 signaling pathway
Scara5	81.5581627142909	0.3460298091698	5.25616499409602	3.5278513433498	1.81878976987203	1.47090338831288e-07	2.17536104678702e-05	Up	0.435927171242413	0.41415280424465	0.310652814987187	1.68597135951238	0.877457714688561	1.64182935922159	GeneID:305974,Genbank:XM_006252204.2,RGD:1306539	scavenger receptor class A, member 5	GO:0006897,GO:0006898,GO:0009986,GO:0034605,GO:0034755,GO:0070207,GO:0070287,GO:0005044,GO:0005887,GO:0006879	endocytosis|receptor-mediated endocytosis|cell surface|cellular response to heat|iron ion transmembrane transport|protein homotrimerization|ferritin receptor activity|scavenger receptor activity|integral component of plasma membrane|cellular iron ion homeostasis
Scgb1c1	35.249009523378	0.927718826235467	3.99563963170189	13.0577109804305	3.70683010918239	6.45198154540304e-05	0.00319971923107952	Up	0.257377480188876	0.740173462546877	0.342372339887113	0.401032920361121	7.50589341561604	9.59019117533757	GeneID:309100,Genbank:NM_001107561.1,RGD:1561432	secretoglobin, family 1C, member 1	GO:0005576	extracellular region
Scn2b	23.1285455198715	0.511992583441867	4.05387971560258	4.21506929365068	2.07555634855395	5.03751255677448e-05	0.00265736808886664	Up	0.111408880978384	0.0646947044386049	0.0598499634416374	0.41061145420435	0.353825269934947	0.262087656260739	GeneID:25349,Genbank:NM_012877.1,RGD:3633	sodium voltage-gated channel beta subunit 2	GO:0005248,GO:0005515,GO:0007399,GO:0017080,GO:0035725,GO:0046684,GO:0060048,GO:0060371,GO:0086002,GO:0086006,GO:0086012,GO:0001518,GO:0086091,GO:2000649,GO:0005244	voltage-gated sodium channel activity|protein binding|nervous system development|sodium channel regulator activity|sodium ion transmembrane transport|response to pyrethroid|cardiac muscle contraction|regulation of atrial cardiac muscle cell membrane depolarization|cardiac muscle cell action potential involved in contraction|voltage-gated sodium channel activity involved in cardiac muscle cell act…
Scn5a	16.2447129672984	0.636351539776016	3.68756902830092	5.08620717883069	2.34659022918964	0.000226406686566662	0.00822412358835567	Up	0.0177281955965776	0.0430171155568535	0.0132652423192053	0.134663108373372	0.121990404453279	0.126194497017401	GeneID:25665,Genbank:XM_017595481.1,RGD:3637	sodium voltage-gated channel alpha subunit 5	GO:0086060,GO:0086061,GO:0005248,GO:0086062,GO:0086063,GO:0005261,GO:0005515,GO:0086067,GO:0005516,GO:0005622,GO:0014704,GO:0005783,GO:0005886,GO:0014894,GO:0016021,GO:0016328,GO:0030506,GO:0017134,GO:0031625,GO:0019228,GO:0034706,GO:0034765,GO:0035725,GO:0001518,GO:0060048,GO:0060307,GO:0002027,GO:0060371,GO:0003231,GO:0003360,GO:0060372,GO:0005244,GO:0086010,GO:0060373,GO:0086012,GO:0086014,GO:…	voltage-gated sodium channel activity involved in AV node cell action potential|voltage-gated sodium channel activity involved in bundle of His cell action potential|voltage-gated sodium channel activity|voltage-gated sodium channel activity involved in Purkinje myocyte action potential|voltage-gated sodium channel activity involved in SA node cell action potential|cation channel activity|protein…	rno04261	Adrenergic signaling in cardiomyocytes
Sctr	108.650475114947	0.297868236777505	4.31326927776725	2.43645894767903	1.28478591451511	1.60857998177638e-05	0.00106578075272576	Up	1.44710344930249	1.63154466399792	1.22499145663396	5.15018042867437	2.95283586280488	2.75153292530631	GeneID:81779,Genbank:NM_031115.1,RGD:621342	secretin receptor	GO:0043950,GO:0005886,GO:0007166,GO:0007186,GO:0007420,GO:0015055,GO:0016021,GO:0017046,GO:0005881,GO:0042277	positive regulation of cAMP-mediated signaling|plasma membrane|cell surface receptor signaling pathway|G-protein coupled receptor signaling pathway|brain development|secretin receptor activity|integral component of membrane|peptide hormone binding|cytoplasmic microtubule|peptide binding	rno04080,rno04972,rno04976	Neuroactive ligand-receptor interaction|Pancreatic secretion|Bile secretion
Scube1	17.0718677817495	0.847307164971407	3.02702598626735	5.91681507962341	2.56482080671896	0.00246972725665853	0.0495861360961114	Up	0.0367253480707838	0.0297044432830219	0.0732799738905036	0.590118680025444	0.207585427023031	0.0774583115117645	GeneID:315174,Genbank:NM_001134884.1,RGD:1309015	signal peptide, CUB domain and EGF like domain containing 1	GO:0007165,GO:0009897,GO:0009986,GO:0019897,GO:0030154,GO:0042802,GO:0045880,GO:0046982,GO:0051260,GO:0005509,GO:0005615	signal transduction|external side of plasma membrane|cell surface|extrinsic component of plasma membrane|cell differentiation|identical protein binding|positive regulation of smoothened signaling pathway|protein heterodimerization activity|protein homooligomerization|calcium ion binding|extracellular space
Selp	32.6732914061719	0.466614695568639	4.36104927191804	4.0980275361416	2.03492967837587	1.29440211352203e-05	0.000889646332297876	Up	0.165456951549991	0.101962670861049	0.200445030622685	0.925342542006721	0.546031801445583	0.523453830998883	GeneID:25651,Genbank:XM_006250150.3,RGD:3656	selectin P	GO:0005615,GO:0005887,GO:0006954,GO:0014070,GO:0007155,GO:0016020,GO:0007157,GO:0016021,GO:0016339,GO:0031092,GO:0050900,GO:0032496,GO:0050901,GO:0033623,GO:0070492,GO:0001530,GO:0098609,GO:0002687,GO:0002691,GO:0005509,GO:0007159,GO:0008201,GO:0009897,GO:0010572,GO:0033691,GO:0014068,GO:0035584,GO:0042806,GO:0045785,GO:0048306	extracellular space|integral component of plasma membrane|inflammatory response|response to organic cyclic compound|cell adhesion|membrane|heterophilic cell-cell adhesion via plasma membrane cell adhesion molecules|integral component of membrane|calcium-dependent cell-cell adhesion via plasma membrane cell adhesion molecules|platelet alpha granule membrane|leukocyte migration|response to lipopoly…	rno04514,rno05150,rno05144	Cell adhesion molecules (CAMs)|Staphylococcus aureus infection|Malaria
Serpina3n	103.682155135998	0.491741732710673	6.93612672784663	10.6352568839159	3.41078297545211	4.02996121147324e-12	2.15329927441428e-09	Up	0.268012913254532	0.309680012739137	0.477482085586367	2.12530876183115	2.67226254577694	6.58138645917053	GeneID:24795,Genbank:NM_031531.1,RGD:3747	serine (or cysteine) peptidase inhibitor, clade A, member 3N	GO:0071354,GO:0005615,GO:0071385,GO:0006954,GO:0010951,GO:0032496,GO:0034097,GO:0034516,GO:0043434,GO:0071320,GO:0004867,GO:0071346,GO:0005576,GO:0071347	cellular response to interleukin-6|extracellular space|cellular response to glucocorticoid stimulus|inflammatory response|negative regulation of endopeptidase activity|response to lipopolysaccharide|response to cytokine|response to vitamin B6|response to peptide hormone|cellular response to cAMP|serine-type endopeptidase inhibitor activity|cellular response to interferon-gamma|extracellular regio…
Serpina6	9.62248103007319	0.869003805196239	3.31539712164776	7.36707900598181	2.88109271444856	0.000915130184602206	0.0239466293487377	Up	0.0808598654392155	0.029067387004536	0.0806719219754543	0.724453206750917	0.31794800339319	0.426358698760213	GeneID:299270,Genbank:NM_001009663.1,RGD:1595901	serpin family A member 6	GO:0005496,GO:0005575,GO:0005615,GO:0008150,GO:0008211,GO:0010951,GO:0003674,GO:0004867	steroid binding|cellular_component|extracellular space|biological_process|glucocorticoid metabolic process|negative regulation of endopeptidase activity|molecular_function|serine-type endopeptidase inhibitor activity
Serpine2	552.294581516143	0.176380822920804	6.88593053351086	2.32067757393663	1.21454609407613	5.74110028409654e-12	2.97173703455547e-09	Up	6.74724450761868	5.49859116274843	5.30725150567133	17.9545744327754	12.0791767309825	11.990413736053	GeneID:29366,Genbank:NM_019197.1,RGD:3748	serpin family E member 2	GO:0005615,GO:0005829,GO:0007566,GO:0010766,GO:0007596,GO:0010951,GO:0008201,GO:0010976,GO:0014067,GO:0031594,GO:0016020,GO:0021683,GO:0032940,GO:0033363,GO:0004867,GO:0050974,GO:0042177,GO:0051966,GO:0042628,GO:0060291,GO:0005102,GO:0060384,GO:0005539,GO:0005576,GO:0061108,GO:0008285,GO:0009314,GO:0009611,GO:0010466,GO:0030195,GO:0010544,GO:0010757,GO:0030308,GO:0031012,GO:0031091,GO:0043025,GO:…	extracellular space|cytosol|embryo implantation|negative regulation of sodium ion transport|blood coagulation|negative regulation of endopeptidase activity|heparin binding|positive regulation of neuron projection development|negative regulation of phosphatidylinositol 3-kinase signaling|neuromuscular junction|membrane|cerebellar granular layer morphogenesis|secretion by cell|secretory granule org…
Sfrp4	14.6971956659714	0.81660648210494	3.64356804557744	7.86453400192052	2.97536128400896	0.000268884524949238	0.0094360238797864	Up	0.0832972067031157	0.0898306767078309	0.0415517990502869	0.997757605536217	0.225178140425346	0.527052403078728	GeneID:89803,Genbank:NM_053544.1,RGD:621075	secreted frizzled-related protein 4	GO:0005634,GO:0005737,GO:0007186,GO:0007275,GO:0007565,GO:0017147,GO:0008285,GO:0030154,GO:0030510,GO:0032355,GO:0035567,GO:0060070,GO:0042813,GO:0060349,GO:0043065,GO:0043433,GO:0090090,GO:0002092,GO:0090263,GO:0004930,GO:0005576,GO:0005615,GO:0009986,GO:0010628,GO:0016021,GO:0016055,GO:0043434,GO:0045606,GO:0046329,GO:0046697,GO:0051384,GO:1902174,GO:0055062,GO:2000051,GO:0060056,GO:2000119	nucleus|cytoplasm|G-protein coupled receptor signaling pathway|multicellular organism development|female pregnancy|Wnt-protein binding|negative regulation of cell proliferation|cell differentiation|regulation of BMP signaling pathway|response to estradiol|non-canonical Wnt signaling pathway|canonical Wnt signaling pathway|Wnt-activated receptor activity|bone morphogenesis|positive regulation of a…	rno04310	Wnt signaling pathway
Sgcg	13.9435414494547	1.02115691558446	3.19831232065284	9.61961226212455	3.26597874443362	0.00138234479362715	0.0332807545954072	Up	0.131350081617405	0.0566610439141121	0.0262089566391236	1.22797938923119	0.103295982423271	0.803397451980052	GeneID:305941,Genbank:NM_001006993.1,RGD:1359577	sarcoglycan, gamma	GO:0016011,GO:0016012,GO:0016021,GO:0042383,GO:0048738,GO:0055001,GO:0060047,GO:0061024,GO:0005654,GO:0007517	dystroglycan complex|sarcoglycan complex|integral component of membrane|sarcolemma|cardiac muscle tissue development|muscle cell development|heart contraction|membrane organization|nucleoplasm|muscle organ development	rno05410,rno05412,rno05414,rno05416	Hypertrophic cardiomyopathy (HCM)|Arrhythmogenic right ventricular cardiomyopathy (ARVC)|Dilated cardiomyopathy (DCM)|Viral myocarditis
Siglec1	108.211381063229	0.312266867171742	4.19136658995578	2.47739671991453	1.3088249142138	2.77279215905216e-05	0.00165806965063321	Up	0.347693341677959	0.294615272798876	0.317152177614904	1.05062481050333	0.927715967267025	0.481901491908491	GeneID:311426,Genbank:NM_001107777.1,RGD:1311953	sialic acid binding Ig like lectin 1	GO:2001238,GO:0016021,GO:0030246,GO:0070234	positive regulation of extrinsic apoptotic signaling pathway|integral component of membrane|carbohydrate binding|positive regulation of T cell apoptotic process	rno04514	Cell adhesion molecules (CAMs)
Slc16a3	109.369416691528	0.24216385445842	4.82646400183801	2.24823855753587	1.1687951260899	1.38978500704644e-06	0.000150460123246518	Up	0.51404514934579	0.538748706846896	0.462287638192859	0.981457842053114	1.34514102207756	1.15290088732229	GeneID:80878,Genbank:XM_006247931.3,RGD:620603	solute carrier family 16 member 3	GO:0005887,GO:0008028,GO:0015129,GO:0015293,GO:0015718,GO:0016021,GO:0031965,GO:0035879,GO:0005215,GO:0005886	integral component of plasma membrane|monocarboxylic acid transmembrane transporter activity|lactate transmembrane transporter activity|symporter activity|monocarboxylic acid transport|integral component of membrane|nuclear membrane|plasma membrane lactate transport|transporter activity|plasma membrane	rno05230	Central carbon metabolism in cancer
Slc26a11	896.625248466257	0.0919324267197297	-14.5346	0.396061824937234	-1.3362	7.31233179916141e-48	1.2112146392131e-43	Down	22.8320888918956	21.0825015124206	21.8408667384647	9.56229145172752	8.82209139536564	8.38549499746794	GeneID:360670,Genbank:XM_006247940.3,RGD:1306178	solute carrier family 26 member 11	GO:0019531,GO:0005765,GO:0019532,GO:0005783,GO:0042391,GO:0005794,GO:0005886,GO:0005887,GO:0008271,GO:0008272,GO:0043231,GO:0008509,GO:0051453,GO:0015106,GO:1902358,GO:0015116,GO:0015301,GO:0005254,GO:1902476,GO:0015701,GO:0005654,GO:0016021	oxalate transmembrane transporter activity|lysosomal membrane|oxalate transport|endoplasmic reticulum|regulation of membrane potential|Golgi apparatus|plasma membrane|integral component of plasma membrane|secondary active sulfate transmembrane transporter activity|sulfate transport|intracellular membrane-bounded organelle|anion transmembrane transporter activity|regulation of intracellular pH|bic…
Slc51a	316.947036644495	0.218606	4.81578247926157	2.07449417978665	1.05275960958136	1.46624179227206e-06	0.000157706682124639	Up	6.04315258848964	5.40446680747344	4.28899847183911	9.67451266690882	9.75602522950771	13.8597164277579	GeneID:303879,Genbank:NM_001107087.1,RGD:1311100	solute carrier family 51, alpha subunit	GO:0032991,GO:0005886,GO:0042803,GO:0046982,GO:0006810,GO:0015125,GO:0015721,GO:0016021,GO:0055085,GO:0071702,GO:0016323,GO:0022857,GO:0005215,GO:0032782,GO:0005789	protein-containing complex|plasma membrane|protein homodimerization activity|protein heterodimerization activity|transport|bile acid transmembrane transporter activity|bile acid and bile salt transport|integral component of membrane|transmembrane transport|organic substance transport|basolateral plasma membrane|transmembrane transporter activity|transporter activity|bile acid secretion|endoplasmi…	rno04976	Bile secretion
Slfn4	854.645587637061	0.226285432492964	4.86328470058581	2.14427580365279	1.10049048180847	1.15453596620641e-06	0.000127491558294954	Up	4.7014995010736	4.30494167511894	3.48105325191774	9.63218665041377	12.0192641654406	5.90908985216961	GeneID:114247,Genbank:XM_008767933.2,RGD:620455	schlafen 4	GO:0005524,GO:0016021,GO:0048286	ATP binding|integral component of membrane|lung alveolus development
Slit1	224.585845342942	0.283096815811638	7.73438665368258	4.56172739162372	2.18958023391357	1.03902802828357e-14	1.07565376628057e-11	Up	0.807427433617358	0.535236890841424	0.517326151268479	2.29400109424967	3.96859336534065	2.41383506642337	GeneID:65047,Genbank:NM_022953.2,RGD:69307	slit guidance ligand 1	GO:0050919,GO:0033563,GO:0021510,GO:0005615,GO:0051964,GO:0043395,GO:0021772,GO:0048495,GO:0021834,GO:0005622,GO:0007097,GO:0022028,GO:0007409,GO:0048812,GO:0048843,GO:0022029,GO:0007411,GO:0048846,GO:0031290,GO:0007420,GO:0005509,GO:0008045,GO:0005515,GO:0005578	negative chemotaxis|dorsal/ventral axon guidance|spinal cord development|extracellular space|negative regulation of synapse assembly|heparan sulfate proteoglycan binding|olfactory bulb development|Roundabout binding|chemorepulsion involved in embryonic olfactory bulb interneuron precursor migration|intracellular|nuclear migration|tangential migration from the subventricular zone to the olfactory …	rno04360	Axon guidance
Slitrk1	7.69268086194599	0.904900018812167	3.0556816876323	6.79788717053679	2.76508641662246	0.00224549508278606	0.046785384341218	Up	0.019499259454765	0.0105143482083751	0.0291809056712401	0.159509627769285	0.124593266246737	0.133660654709131	GeneID:306147,Genbank:NM_001107283.1,RGD:1308858	SLIT and NTRK-like family, member 1	GO:0007409,GO:0007416,GO:0016021,GO:0030534,GO:0035264,GO:0042592,GO:0045202,GO:0050772,GO:0051965,GO:0005578,GO:0005615,GO:0007399	axonogenesis|synapse assembly|integral component of membrane|adult behavior|multicellular organism growth|homeostatic process|synapse|positive regulation of axonogenesis|positive regulation of synapse assembly|proteinaceous extracellular matrix|extracellular space|nervous system development
Spata22	119.205587768853	0.317130051956098	-4.58894	0.364681837262507	-1.45529	4.4550940798954e-06	0.000386356954656479	Down	7.24016397954475	3.84442200797045	3.94250759178429	1.58239147576175	1.87438715053007	2.1273653473157	GeneID:360565,Genbank:XM_006246763.3,RGD:1565378	spermatogenesis associated 22	GO:0009566,GO:0051445,GO:0061458,GO:0000711,GO:0007129,GO:0007276	fertilization|regulation of meiotic cell cycle|reproductive system development|meiotic DNA repair synthesis|synapsis|gamete generation
Spock2	333.958415714617	0.220379899340652	-5.71461	0.417722078820413	-1.25938	1.09957316303476e-08	2.60190426750111e-06	Down	5.8974608536824	6.27697187113962	3.94079746709545	2.25013756133048	2.7688749286837	1.87969506454251	GeneID:361840,Genbank:XM_006256419.3,RGD:1308568	sparc/osteonectin, cwcv and kazal-like domains proteoglycan (testican) 2	GO:0007165,GO:0010811,GO:0019800,GO:0030198,GO:0050840,GO:1990830,GO:0005509,GO:0005539,GO:0005578	signal transduction|positive regulation of cell-substrate adhesion|peptide cross-linking via chondroitin 4-sulfate glycosaminoglycan|extracellular matrix organization|extracellular matrix binding|cellular response to leukemia inhibitory factor|calcium ion binding|glycosaminoglycan binding|proteinaceous extracellular matrix
Spp1	15136.9041125603	0.173722520518587	7.46392764572851	2.45658187560644	1.29665232358432	8.3980729507867e-14	6.32298547076504e-11	Up	281.173759799086	191.573011803987	204.377957123721	728.563701198911	540.499604888321	446.254917319654	GeneID:25353,Genbank:XM_008769996.2,RGD:3752	secreted phosphoprotein 1	GO:0071498,GO:0045780,GO:0010469,GO:0005615,GO:1990830,GO:0010811,GO:2000866,GO:0045893,GO:0030154,GO:0048471,GO:0005737,GO:0005794,GO:0030593,GO:0006710,GO:0048545,GO:0031214,GO:0006954,GO:0048685,GO:0031982,GO:0007155,GO:0050840,GO:0033280,GO:0001649,GO:0042995,GO:0071394,GO:0045177,GO:0010033,GO:0005125	cellular response to fluid shear stress|positive regulation of bone resorption|regulation of signaling receptor activity|extracellular space|cellular response to leukemia inhibitory factor|positive regulation of cell-substrate adhesion|positive regulation of estradiol secretion|positive regulation of transcription, DNA-templated|cell differentiation|perinuclear region of cytoplasm|cytoplasm|Golgi…	rno04371,rno04151,rno04512,rno04510,rno04620,rno05165	Apelin signaling pathway|PI3K-Akt signaling pathway|ECM-receptor interaction|Focal adhesion|Toll-like receptor signaling pathway|Human papillomavirus infection
Sptbn4	52.1094355804023	0.404862903778468	3.3079384114713	2.53021775438214	1.3392615507886	0.000939854763174997	0.0243626827812686	Up	0.132737374614263	0.162235211467789	0.110357376410242	0.52223272907363	0.221822319108895	0.317287520632432	GeneID:308458,Genbank:XM_017589120.1,RGD:1304682	spectrin, beta, non-erythrocytic 4	GO:0005912,GO:0007010,GO:0007409,GO:0007605,GO:0007628,GO:0008091,GO:0008150,GO:0030534,GO:0009566,GO:0033135,GO:0010459,GO:0033268,GO:0014704,GO:0033270,GO:0034613,GO:0040018,GO:0043025,GO:0043194,GO:0002028,GO:0003674,GO:0003779,GO:0005200,GO:0005543,GO:0005575,GO:0005737,GO:0005886,GO:0016020,GO:0016363,GO:0016605,GO:0019226,GO:0019902,GO:0021952,GO:0022414,GO:0043203,GO:0030424,GO:0045162,GO:…	adherens junction|cytoskeleton organization|axonogenesis|sensory perception of sound|adult walking behavior|spectrin|biological_process|adult behavior|fertilization|regulation of peptidyl-serine phosphorylation|negative regulation of heart rate|node of Ranvier|intercalated disc|paranode region of axon|cellular protein localization|positive regulation of multicellular organism growth|neuronal cell…
Srpx2	135.65453273144	0.324629892841263	4.49302254844755	2.74835702304591	1.45856942843591	7.02193463998434e-06	0.000548638327248588	Up	1.00619349397881	1.41393763359347	1.00385478750873	4.93501051040206	2.56269414233205	2.26688136026075	GeneID:317181,Genbank:XM_017602047.1,RGD:1562444	sushi-repeat-containing protein, X-linked 2	GO:0098609,GO:0048870,GO:0005615,GO:0051965,GO:0005737,GO:0009986,GO:0030054,GO:0036458,GO:0060076,GO:0071625,GO:0042325,GO:0090050,GO:0042802,GO:0001525,GO:0097060,GO:0005102	cell-cell adhesion|cell motility|extracellular space|positive regulation of synapse assembly|cytoplasm|cell surface|cell junction|hepatocyte growth factor binding|excitatory synapse|vocalization behavior|regulation of phosphorylation|positive regulation of cell migration involved in sprouting angiogenesis|identical protein binding|angiogenesis|synaptic membrane|signaling receptor binding
Stab1	958.988613389528	0.211506921762539	5.22426658661081	2.15094188234552	1.10496854420094	1.74846726903126e-07	2.49669067622705e-05	Up	3.8341450990766	2.66597744103272	2.66944223943002	9.1538577818913	6.23250881245226	4.98900555945629	GeneID:100363145,Genbank:XM_008771055.2,RGD:2324745	stabilin 1	GO:0005509,GO:0005540,GO:0005886,GO:0005887,GO:0006898,GO:0007155,GO:0007267,GO:0016525,GO:0030169,GO:0005041,GO:0042742,GO:0005044	calcium ion binding|hyaluronic acid binding|plasma membrane|integral component of plasma membrane|receptor-mediated endocytosis|cell adhesion|cell-cell signaling|negative regulation of angiogenesis|low-density lipoprotein particle binding|low-density lipoprotein particle receptor activity|defense response to bacterium|scavenger receptor activity
Sult1a1	958.426173395532	0.208893628294383	-7.09207	0.358119437456201	-1.48149	1.32125059374482e-12	7.81614101242469e-10	Down	36.344653714737	61.5778059997592	43.3125565350428	14.9748815260173	20.2752444712986	16.5768961026657	GeneID:83783,Genbank:NM_031834.1,RGD:3767	sulfotransferase family 1A member 1	GO:0051384,GO:0017085,GO:0005829,GO:0051923,GO:0017144,GO:0006068,GO:0006584,GO:0006805,GO:0008146,GO:0018960,GO:0042803,GO:0008210,GO:0047894,GO:0050294,GO:0008217,GO:0000166,GO:0050427,GO:0009812,GO:0004062,GO:0050656,GO:0014823	response to glucocorticoid|response to insecticide|cytosol|sulfation|drug metabolic process|ethanol catabolic process|catecholamine metabolic process|xenobiotic metabolic process|sulfotransferase activity|4-nitrophenol metabolic process|protein homodimerization activity|estrogen metabolic process|flavonol 3-sulfotransferase activity|steroid sulfotransferase activity|regulation of blood pressure|n…	rno05204	Chemical carcinogenesis
Sult4a1	207.819620887589	0.284592418141987	4.31169052023667	2.34091805233432	1.22707443143404	1.62011090802517e-05	0.00106914410679398	Up	2.19225305310857	1.23503185249435	2.87268457680105	5.31497743081843	4.58346418061465	5.27933743304067	GeneID:58953,Genbank:NM_031641.1,RGD:69292	sulfotransferase family 4A, member 1	GO:0008202,GO:0042802,GO:0005737,GO:0006790,GO:0008146	steroid metabolic process|identical protein binding|cytoplasm|sulfur compound metabolic process|sulfotransferase activity
Synpo2	354.86226160663	0.160360761482203	7.1834748678003	2.22213659161249	1.15194749988873	6.79615335934018e-13	4.32967247092734e-10	Up	2.01983434279713	1.96216399305787	1.50335812912369	4.02767491815971	4.04199407875657	4.40377421373224	GeneID:499702,Genbank:XM_017591045.1,RGD:1564779	synaptopodin 2	GO:0071889,GO:0030335,GO:0001725,GO:0099023,GO:0031005,GO:0003779,GO:2000298,GO:0032233,GO:0005634,GO:0005829,GO:0005925,GO:0043231,GO:0015629,GO:0051371,GO:0030018,GO:0000045,GO:0051393	14-3-3 protein binding|positive regulation of cell migration|stress fiber|tethering complex|filamin binding|actin binding|regulation of Rho-dependent protein serine/threonine kinase activity|positive regulation of actin filament bundle assembly|nucleus|cytosol|focal adhesion|intracellular membrane-bounded organelle|actin cytoskeleton|muscle alpha-actinin binding|Z disc|autophagosome assembly|alph…
Tagln	1775.4758818741	0.172085625999598	7.13297161060829	2.34157927991926	1.22748188484889	9.82248223507685e-13	6.02591095340048e-10	Up	47.7715622719742	42.2654188626583	33.6801052596039	112.265941765679	76.2417228212753	108.579564974695	GeneID:25123,Genbank:NM_031549.2,RGD:3723	transgelin	GO:0030855,GO:0051015,GO:0005737,GO:0007010,GO:0030674	epithelial cell differentiation|actin filament binding|cytoplasm|cytoskeleton organization|protein binding, bridging
Tbx1	15.2924392884836	0.68961463747851	4.41346070626805	8.24538640762384	3.04358710497869	1.01731189226409e-05	0.000739068165941331	Up	0.0226770829075139	0.0366836617451429	0.0565609357933289	0.397511036090746	0.267504769915031	0.322844257414226	GeneID:360737,Genbank:NM_001108322.1,RGD:1307734	T-box 1	GO:0060023,GO:0060037,GO:0060325,GO:0001755,GO:0060415,GO:0001934,GO:2000027,GO:0060982,GO:0001945,GO:2001037,GO:0070166,GO:0001974,GO:2001054,GO:0005634,GO:0002053,GO:0006357,GO:0003007,GO:0006366,GO:0007368,GO:0007389,GO:0008284,GO:0009952,GO:0007498,GO:0021644,GO:0030855,GO:0000122,GO:0042474,GO:0030878,GO:0001162,GO:0042475,GO:0001228,GO:0035176,GO:0001525,GO:0042693,GO:0001568,GO:0042803,GO:…	soft palate development|pharyngeal system development|face morphogenesis|neural crest cell migration|muscle tissue morphogenesis|positive regulation of protein phosphorylation|regulation of organ morphogenesis|coronary artery morphogenesis|lymph vessel development|positive regulation of tongue muscle cell differentiation|enamel mineralization|blood vessel remodeling|negative regulation of mesench…
Tgfb3	350.235822453809	0.304141160465484	4.68296830730114	2.68381162898963	1.42428341540565	2.82750244029294e-06	0.000270721100699493	Up	2.69439858006992	2.46858942277214	1.87931629074275	8.61018772748081	3.42215242768129	7.40526843648052	GeneID:25717,Genbank:XM_006240366.1,RGD:3851	transforming growth factor, beta 3	GO:0005160,GO:0005578,GO:0005615,GO:0005634,GO:0005737,GO:0009986,GO:0007179,GO:0010469,GO:0010628,GO:0010718,GO:0010862,GO:0032570,GO:0010936,GO:0032967,GO:0030141,GO:0034616,GO:0034713,GO:0000187,GO:0043524,GO:0034714,GO:0001666,GO:0043627,GO:0043932,GO:0042060,GO:0001701,GO:0045216,GO:0005114,GO:0045601,GO:0050678,GO:0045740,GO:0005125,GO:0050714,GO:0051491,GO:0045893,GO:0051496,GO:0051781,GO:…	transforming growth factor beta receptor binding|proteinaceous extracellular matrix|extracellular space|nucleus|cytoplasm|cell surface|transforming growth factor beta receptor signaling pathway|regulation of signaling receptor activity|positive regulation of gene expression|positive regulation of epithelial to mesenchymal transition|positive regulation of pathway-restricted SMAD protein phosphory…	rno04010,rno04350,rno04390,rno04068,rno04060,rno04110,rno04218,rno05200,rno05210,rno05212,rno05225,rno05226,rno05220,rno05211,rno05323,rno05321,rno05410,rno05414,rno04933,rno05152,rno05166,rno05161,rno05146,rno05144,rno05145,rno05140,rno05142	MAPK signaling pathway|TGF-beta signaling pathway|Hippo signaling pathway|FoxO signaling pathway|Cytokine-cytokine receptor interaction|Cell cycle|Cellular senescence|Pathways in cancer|Colorectal cancer|Pancreatic cancer|Hepatocellular carcinoma|Gastric cancer|Chronic myeloid leukemia|Renal cell carcinoma|Rheumatoid arthritis|Inflammatiory bowel disease (IBD)|Hypertrophic cardiomyopathy (HCM)|Di…
Thbs3	74.6593904186418	0.365730853155918	3.1238613215759	2.2076209264479	1.14249246628073	0.00178494561700054	0.0402256315646217	Up	0.873696612622142	0.471112784303311	0.460737674191984	1.91075344440522	1.10425205932833	1.10564067504804	GeneID:681309,Genbank:NM_001305458.1,RGD:1596780	thrombospondin 3	GO:0008201,GO:0030198,GO:0031012,GO:0043931,GO:0048471,GO:0060346,GO:0003417,GO:0005509,GO:0007155	heparin binding|extracellular matrix organization|extracellular matrix|ossification involved in bone maturation|perinuclear region of cytoplasm|bone trabecula formation|growth plate cartilage development|calcium ion binding|cell adhesion	rno04151,rno04512,rno04145,rno04510,rno05165,rno05144	PI3K-Akt signaling pathway|ECM-receptor interaction|Phagosome|Focal adhesion|Human papillomavirus infection|Malaria
Timp1	126.47680031551	0.238057250816544	4.48826083081211	2.09719794068192	1.06846303433071	7.18069793315267e-06	0.000556283589393752	Up	4.69479067877372	3.61644971892201	3.82357430676849	10.8608203851814	7.15808	8.2347396268332	GeneID:116510,Genbank:XM_006256608.2,RGD:621675	TIMP metallopeptidase inhibitor 1	GO:0005615,GO:0006694,GO:0007568,GO:0008083,GO:0008191,GO:0031012,GO:0034097,GO:0042060,GO:0043066,GO:0043086,GO:0043434,GO:0051045,GO:0001775,GO:0002020,GO:0005125,GO:0005515,GO:0005578,GO:0005604,GO:0008270,GO:0008284,GO:0009725,GO:0010033,GO:0010469,GO:0051216,GO:0010951,GO:1901164,GO:1905049,GO:2001044	extracellular space|steroid biosynthetic process|aging|growth factor activity|metalloendopeptidase inhibitor activity|extracellular matrix|response to cytokine|wound healing|negative regulation of apoptotic process|negative regulation of catalytic activity|response to peptide hormone|negative regulation of membrane protein ectodomain proteolysis|cell activation|protease binding|cytokine activity|…	rno04066	HIF-1 signaling pathway
Tmc5	51.1406556307057	0.452034343042004	3.33859121900181	2.84643841929323	1.50915788836729	0.000842043783080721	0.0225689534351927	Up	0.431011242943162	0.281707810372319	0.364856493551342	1.51105613052485	1.18120583283818	0.49584880309546	GeneID:365360,Genbank:NM_001012216.1,RGD:1307037	transmembrane channel-like 5	GO:0006811,GO:0016021	ion transport|integral component of membrane
Tmem119	110.963643054832	0.324770435841331	4.36752089726284	2.67296633102237	1.41844166535017	1.25664776184872e-05	0.00086729639696926	Up	1.23523681818539	0.754334944610911	0.80178012249074	3.46095502444305	1.71167415772303	2.52679565334029	GeneID:304581,Genbank:XM_006249500.3,RGD:1307573	transmembrane protein 119	GO:0005783,GO:0005886,GO:0007283,GO:0008150,GO:0016021,GO:0030501,GO:0033690,GO:0045669,GO:0048515,GO:1903012,GO:0001649,GO:0003674,GO:0005575	endoplasmic reticulum|plasma membrane|spermatogenesis|biological_process|integral component of membrane|positive regulation of bone mineralization|positive regulation of osteoblast proliferation|positive regulation of osteoblast differentiation|spermatid differentiation|positive regulation of bone development|osteoblast differentiation|molecular_function|cellular_component
Tmem178b	79.5011152367198	0.311215357235005	-3.48705	0.471319083264304	-1.08522	0.000488377181626564	0.014821727782424	Down	0.43598462836265	0.45758721956162	0.411669232524407	0.159217918782162	0.179851518625611	0.287358007922809	GeneID:679651,Genbank:NM_001195277.1,RGD:1585938	transmembrane protein 178B
Tmem35b	81.6054357358298	0.31692079401691	-8.55886	0.152567487832942	-2.71248	1.1398956290445e-17	3.14687186658219e-14	Down	5.91444471189843	4.65002143676343	6.20524984334645	0.93642352697695	1.08778576839196	0.603595018302976	GeneID:100361631,Genbank:NM_001271137.1,RGD:2319741	transmembrane protein 35B	GO:0016021	integral component of membrane
Tnc	1383.53105398689	0.497029589462363	4.12532054554159	4.14222630994851	2.05040637715119	3.70218760512242e-05	0.002092936364889	Up	3.03429532534556	2.71021482445766	2.87279152262375	21.8966418237628	6.75183272033337	8.53838188438671	GeneID:116640,Genbank:XM_008763755.2,RGD:621057	tenascin C	GO:0071305,GO:0031175,GO:0005604,GO:0071774,GO:0042060,GO:0005614,GO:0071799,GO:0042475,GO:0005615,GO:0007155,GO:0007162,GO:0007528,GO:0008284,GO:0045471,GO:0009611,GO:0045545,GO:0009612,GO:0060447,GO:0010628,GO:0060739,GO:0014012,GO:0003674,GO:0060740,GO:0031012,GO:0005576,GO:0071300,GO:0005578	cellular response to vitamin D|neuron projection development|basement membrane|response to fibroblast growth factor|wound healing|interstitial matrix|cellular response to prostaglandin D stimulus|odontogenesis of dentin-containing tooth|extracellular space|cell adhesion|negative regulation of cell adhesion|neuromuscular junction development|positive regulation of cell proliferation|response to et…	rno04151,rno04512,rno04510,rno05206,rno05165	PI3K-Akt signaling pathway|ECM-receptor interaction|Focal adhesion|MicroRNAs in cancer|Human papillomavirus infection
Tnfsf13b	100.013560704473	0.246268656077521	4.23846799331815	2.06165340817865	1.04380181654205	2.25050259389357e-05	0.00140140319418244	Up	1.31732989860113	0.845628283823716	1.01699310638511	2.23586633556174	2.3278516851379	2.16649987294347	GeneID:498666,Genbank:XM_006253481.3,RGD:1561519	tumor necrosis factor superfamily member 13b	GO:0005737,GO:0006955,GO:0016021,GO:0030890,GO:0031295,GO:0031296,GO:0042102,GO:0048305,GO:0048471,GO:0050776,GO:0001782,GO:0002636,GO:0005164	cytoplasm|immune response|integral component of membrane|positive regulation of B cell proliferation|T cell costimulation|B cell costimulation|positive regulation of T cell proliferation|immunoglobulin secretion|perinuclear region of cytoplasm|regulation of immune response|B cell homeostasis|positive regulation of germinal center formation|tumor necrosis factor receptor binding	rno04064,rno04060,rno04672,rno05323	NF-kappa B signaling pathway|Cytokine-cytokine receptor interaction|Intestinal immune network for IgA production|Rheumatoid arthritis
Tnfsf18	10.7699991758044	0.963634322098489	3.45413801553238	10.0458375463608	3.32852594503217	0.000552054775203997	0.0161844872504053	Up	0.0759914212059011	0	0.0151629587039931	0.355218275657574	0.20916340091999	0.384660785110719	GeneID:364031,Genbank:XM_008769705.1,RGD:1305066	tumor necrosis factor superfamily member 18	GO:0071637,GO:0033209,GO:0007267,GO:0090026,GO:0035741,GO:0009986,GO:0090073,GO:0042129,GO:2000329,GO:0010759,GO:0016021,GO:0032613,GO:0032615,GO:0032649,GO:2000348,GO:0042531,GO:0032675,GO:2000508,GO:0042802,GO:0032680,GO:0045785,GO:0032813,GO:0002309,GO:0050729,GO:0051092,GO:0002687	regulation of monocyte chemotactic protein-1 production|tumor necrosis factor-mediated signaling pathway|cell-cell signaling|positive regulation of monocyte chemotaxis|activated CD4-positive, alpha-beta T cell proliferation|cell surface|positive regulation of protein homodimerization activity|regulation of T cell proliferation|negative regulation of T-helper 17 cell lineage commitment|positive re…	rno04060	Cytokine-cytokine receptor interaction
Tnfsf8	33.9580004427656	0.500693698430729	4.28413404787333	4.42304193642298	2.14503892100271	1.83452288352271e-05	0.00117779213343683	Up	0.110278892328302	0.109017964189008	0.137528212375891	0.687324566425222	0.677540888210985	0.271357162954225	GeneID:683163,Genbank:XM_006238271.3,RGD:1590403	tumor necrosis factor superfamily member 8	GO:0043374,GO:0045944,GO:0050830,GO:0005164,GO:0006955,GO:0016021	CD8-positive, alpha-beta T cell differentiation|positive regulation of transcription by RNA polymerase II|defense response to Gram-positive bacterium|tumor necrosis factor receptor binding|immune response|integral component of membrane	rno04060	Cytokine-cytokine receptor interaction
Tnn	66.6507369351311	2.30576816916212	3.70768919832891	374.564856402971	8.54907173465303	0.000209159139537288	0.0077558993775202	Up	0	0	0.00668377441341379	2.8105905771532	0.0921984300414585	0.0494541273927719	GeneID:304913,Genbank:XM_017598816.1,RGD:1306002	tenascin N	GO:1905240,GO:0005578,GO:1990026,GO:0007160,GO:0007409,GO:0009986,GO:0033689,GO:0042802,GO:0043005,GO:1990138,GO:0043025,GO:2001223,GO:0045668,GO:0070593,GO:0001764,GO:0097442,GO:0002076,GO:0005178	negative regulation of canonical Wnt signaling pathway involved in osteoblast differentiation|proteinaceous extracellular matrix|hippocampal mossy fiber expansion|cell-matrix adhesion|axonogenesis|cell surface|negative regulation of osteoblast proliferation|identical protein binding|neuron projection|neuron projection extension|neuronal cell body|negative regulation of neuron migration|negative r…	rno04151,rno04512,rno04510,rno05206,rno05165	PI3K-Akt signaling pathway|ECM-receptor interaction|Focal adhesion|MicroRNAs in cancer|Human papillomavirus infection
Tnnt2	23.2456009426837	0.579689982889231	3.13191263526415	3.51990961120309	1.81553838194684	0.00173671546213546	0.0394760068738304	Up	0.216197083358655	0.366385863960704	0.400575637667922	1.01060295931003	0.728662012482276	1.79137533275173	GeneID:24837,Genbank:XM_006249840.3,RGD:3882	troponin T2, cardiac type	GO:0005737,GO:0005861,GO:0005865,GO:0030049,GO:0006936,GO:0030172,GO:0030674,GO:0030899,GO:0051764,GO:0031013,GO:0055009,GO:0055010,GO:0060048,GO:0003009,GO:0097512,GO:0003779,GO:1990584,GO:0005200,GO:0005509,GO:0005515,GO:0005523,GO:0006937,GO:0007507,GO:0008016,GO:0016887,GO:0032780,GO:0030016,GO:0032781,GO:0030017,GO:0032972,GO:0045214,GO:0051291,GO:0051592	cytoplasm|troponin complex|striated muscle thin filament|muscle filament sliding|muscle contraction|troponin C binding|protein binding, bridging|calcium-dependent ATPase activity|actin crosslink formation|troponin I binding|atrial cardiac muscle tissue morphogenesis|ventricular cardiac muscle tissue morphogenesis|cardiac muscle contraction|skeletal muscle contraction|cardiac myofibril|actin bindi…	rno04260,rno04261,rno05410,rno05414	Cardiac muscle contraction|Adrenergic signaling in cardiomyocytes|Hypertrophic cardiomyopathy (HCM)|Dilated cardiomyopathy (DCM)
Tpm2	405.329535830749	0.203622615180581	5.27000400557788	2.10393771781259	1.0730919976279	1.36420781733138e-07	2.07309525562174e-05	Up	7.30982867386729	4.94721546897996	5.13278946134518	15.531566205276	10.1780140590841	11.9586071911489	GeneID:500450,Genbank:XM_008763680.1,RGD:1559479	tropomyosin 2, beta	GO:0006936,GO:0007015,GO:0008307,GO:0015629,GO:0042802,GO:0042803,GO:0043462,GO:0046982,GO:0051015,GO:0003779,GO:0005862,GO:0005884	muscle contraction|actin filament organization|structural constituent of muscle|actin cytoskeleton|identical protein binding|protein homodimerization activity|regulation of ATPase activity|protein heterodimerization activity|actin filament binding|actin binding|muscle thin filament tropomyosin|actin filament	rno04260,rno04261,rno05410,rno05414	Cardiac muscle contraction|Adrenergic signaling in cardiomyocytes|Hypertrophic cardiomyopathy (HCM)|Dilated cardiomyopathy (DCM)
Trh	12.6920966626391	1.62147691511323	4.39077243788213	139.057345772092	7.1195361475413	1.12948699666498e-05	0.000789401798006701	Up	0	0	0	1.06251089918663	0.0397231086845777	0.553981923417323	GeneID:25569,Genbank:NM_013046.3,RGD:3903	thyrotropin releasing hormone	GO:0032024,GO:0010469,GO:0005576,GO:0042755,GO:0014050,GO:0005634,GO:0045471,GO:0005737,GO:0005886,GO:0007165,GO:0014054,GO:0007628,GO:0051412,GO:0008437,GO:2000252,GO:0014070,GO:0030141,GO:0009409,GO:0001666,GO:0009749,GO:0001692,GO:0009755	positive regulation of insulin secretion|regulation of signaling receptor activity|extracellular region|eating behavior|negative regulation of glutamate secretion|nucleus|response to ethanol|cytoplasm|plasma membrane|signal transduction|positive regulation of gamma-aminobutyric acid secretion|adult walking behavior|response to corticosterone|thyrotropin-releasing hormone activity|negative regulat…	rno04080	Neuroactive ligand-receptor interaction
Trim30	158.013956473488	0.240674667664319	4.18666638777824	2.01059783863528	1.0076245414999	2.83081433589279e-05	0.00168667657049382	Up	1.05609511454028	1.16148369585863	1.18925750510708	2.24838265547125	3.00142577499504	1.78635917047203	GeneID:499223,Genbank:XM_006229917.3,RGD:1563970	tripartite motif-containing 30
Trpv6	53.1812737379634	0.434384399135672	5.49936459546918	5.23735423086579	2.38883818543087	3.81162274373298e-08	7.17451353718104e-06	Up	0.351837668794277	0.17512351510774	0.189010709288195	1.85022946066609	1.18391927071057	0.856233757922572	GeneID:114246,Genbank:NM_053686.1,RGD:69335	transient receptor potential cation channel, subfamily V, member 6	GO:0070509,GO:0016324,GO:0005262,GO:0070588,GO:0035898,GO:0042802,GO:0005516,GO:0005886,GO:0046872,GO:0005887,GO:0098703,GO:0051289,GO:0051592,GO:0005216,GO:0055074,GO:0006816,GO:0005227,GO:0016021	calcium ion import|apical plasma membrane|calcium channel activity|calcium ion transmembrane transport|parathyroid hormone secretion|identical protein binding|calmodulin binding|plasma membrane|metal ion binding|integral component of plasma membrane|calcium ion import across plasma membrane|protein homotetramerization|response to calcium ion|ion channel activity|calcium ion homeostasis|calcium io…	rno04970,rno04978	Salivary secretion|Mineral absorption
Tspan32	41.5083319744474	0.460368	3.27143927749691	2.84034371503549	1.50606552338226	0.0010700156421512	0.0270178949643179	Up	0.313010612445086	0.14155817471209	0.221620249242312	0.896771307299831	0.397027378596112	0.692122287654079	GeneID:365390,Genbank:XM_002728846.4,RGD:1308721	tetraspanin 32	GO:0007166,GO:0007229,GO:0007596,GO:0007599,GO:0008285,GO:0009986,GO:0030886,GO:0042832,GO:0050688,GO:0070442,GO:0070527,GO:0005622,GO:0005887,GO:0007010	cell surface receptor signaling pathway|integrin-mediated signaling pathway|blood coagulation|hemostasis|negative regulation of cell proliferation|cell surface|negative regulation of myeloid dendritic cell activation|defense response to protozoan|regulation of defense response to virus|integrin alphaIIb-beta3 complex|platelet aggregation|intracellular|integral component of plasma membrane|cytoske…
Tspan4	132.467121281358	0.242271014592895	-6.82277	0.317986966777736	-1.65296	8.92988792513344e-12	4.22613324548315e-09	Down	2.57751847432787	3.77488465898907	3.55569237351853	1.17138070283662	1.04791165684004	1.02350204962179	GeneID:293627,Genbank:NM_001013070.1,RGD:1305810	tetraspanin 4	GO:0005887,GO:0007166,GO:0031982,GO:0065003,GO:0003823,GO:0005178,GO:0005886	integral component of plasma membrane|cell surface receptor signaling pathway|vesicle|protein-containing complex assembly|antigen binding|integrin binding|plasma membrane
Tubb3	17.2379364987953	0.713588260765542	3.63358581124179	6.03303595076335	2.59288417938638	0.000279509428699583	0.00970606745698089	Up	0.201025972898515	0.0481763498736552	0.0891372115758281	1.04409591858057	0.395225779600781	0.683092898762392	GeneID:246118,Genbank:NM_139254.2,RGD:628595	tubulin, beta 3 class III	GO:0030425,GO:0007411,GO:0003924,GO:0042277,GO:0005200,GO:0043025,GO:0071944,GO:0005525,GO:0005622,GO:0005737,GO:0015630,GO:0030182,GO:0005874,GO:0030424,GO:0007010,GO:0000226,GO:0007017,GO:0000278	dendrite|axon guidance|GTPase activity|peptide binding|structural constituent of cytoskeleton|neuronal cell body|cell periphery|GTP binding|intracellular|cytoplasm|microtubule cytoskeleton|neuron differentiation|microtubule|axon|cytoskeleton organization|microtubule cytoskeleton organization|microtubule-based process|mitotic cell cycle	rno04145,rno04540	Phagosome|Gap junction
Unc5d	239.642340721936	0.221173396769865	-4.66169	0.489356458591205	-1.03104	3.13619608661004e-06	0.000295158818060277	Down	1.68119477207118	1.2970354924359	1.33322824965893	0.670001551430908	0.92802704996973	0.563698940355375	GeneID:306534,Genbank:XM_017600136.1,RGD:1309245	unc-5 netrin receptor D	GO:0007411,GO:0009986,GO:0016021,GO:0021859,GO:0038007,GO:0098742,GO:2001222,GO:0005042,GO:0005886,GO:0006915	axon guidance|cell surface|integral component of membrane|pyramidal neuron differentiation|netrin-activated signaling pathway|cell-cell adhesion via plasma-membrane adhesion molecules|regulation of neuron migration|netrin receptor activity|plasma membrane|apoptotic process	rno04360	Axon guidance
Unc93a	106.065656180855	0.386787074764061	3.08797032265908	2.28847575581054	1.19438700805954	0.00201528595402665	0.0434650996647101	Up	0.320062746524115	0.84506421562991	1.0350334204575	1.72827429930852	1.86607318919753	1.59451939588468	GeneID:685007,Genbank:XM_006227938.3,RGD:1583290	unc-93 homolog A (C. elegans)	GO:0005886,GO:0016021	plasma membrane|integral component of membrane
Vgll3	128.283196213706	0.351361306499759	4.46322872290303	2.96535715143775	1.56820587528646	8.07337930422311e-06	0.000605101605407926	Up	0.673964012915124	0.289247405541644	0.418533144625362	1.74397843026235	0.932938068286882	1.53751231207822	GeneID:498038,Genbank:XM_006247981.3,RGD:1560030	vestigial-like family member 3	GO:0006357,GO:0008022,GO:0003705,GO:0005634	regulation of transcription by RNA polymerase II|protein C-terminus binding|transcription factor activity, RNA polymerase II distal enhancer sequence-specific binding|nucleus
Wisp2	18.8533662106008	0.691575394169634	3.33030455517331	4.93536466072713	2.30315668544891	0.000867510413299498	0.0230279527017514	Up	0.0454195553274486	0.220419303184915	0.181255944646119	1.03501878710848	0.401835668648314	0.838210382972068	GeneID:29576,Genbank:NM_031590.1,RGD:621867	WNT1 inducible signaling pathway protein 2	GO:0005520,GO:0005578,GO:0005615,GO:0005737,GO:0005886,GO:0007155,GO:0007165,GO:0007267,GO:0008201,GO:0008285,GO:0001558,GO:0009986,GO:0060548,GO:0005178	insulin-like growth factor binding|proteinaceous extracellular matrix|extracellular space|cytoplasm|plasma membrane|cell adhesion|signal transduction|cell-cell signaling|heparin binding|negative regulation of cell proliferation|regulation of cell growth|cell surface|negative regulation of cell death|integrin binding
Wisp3	23.1253869267688	0.59675321304982	3.4585	4.1810589540319	2.06386838590533	0.000543201063249611	0.0160099331168444	Up	0.172644997671533	0.186186519151015	0.0782925986489562	0.715313900695938	0.848568879123815	0.314475650827282	GeneID:499461,Genbank:NM_001170483.1,RGD:1564120	WNT1 inducible signaling pathway protein 3	GO:0005520,GO:0005575,GO:0005578,GO:0005783,GO:0007155,GO:0007165,GO:0007267,GO:0008150,GO:0008201,GO:0060548,GO:0001558,GO:0003674,GO:0005178	insulin-like growth factor binding|cellular_component|proteinaceous extracellular matrix|endoplasmic reticulum|cell adhesion|signal transduction|cell-cell signaling|biological_process|heparin binding|negative regulation of cell death|regulation of cell growth|molecular_function|integrin binding
Wnk2	39.8078509139499	0.411224159736878	3.09841863556319	2.41855374881184	1.27414459992256	0.00194556385157559	0.0425149335587047	Up	0.0519197290132899	0.083988129548705	0.0353175350611707	0.132379798954157	0.153114657872826	0.136881430496132	GeneID:306811,Genbank:XM_006253715.3,RGD:1307284	WNK lysine deficient protein kinase 2	GO:2000651,GO:0005737,GO:0005829,GO:0006468,GO:0008285,GO:0032414,GO:0035556,GO:0046777,GO:0050801,GO:0070373,GO:0004674,GO:0090263,GO:0005524	positive regulation of sodium ion transmembrane transporter activity|cytoplasm|cytosol|protein phosphorylation|negative regulation of cell proliferation|positive regulation of ion transmembrane transporter activity|intracellular signal transduction|protein autophosphorylation|ion homeostasis|negative regulation of ERK1 and ERK2 cascade|protein serine/threonine kinase activity|positive regulation …
Wnt10a	45.8132128722563	0.397436946922435	-5.36623	0.22802444068489	-2.13274	8.03976575343627e-08	1.32161844581214e-05	Down	1.00684315403432	1.43051889217981	1.25961479470846	0.373527009833106	0.329916216589099	0.168536271344337	GeneID:316527,Genbank:NM_001108227.1,RGD:1307015	wingless-type MMTV integration site family, member 10A	GO:0043588,GO:0005575,GO:0045165,GO:0005578,GO:0048018,GO:0005615,GO:0008150,GO:0010469,GO:0010628,GO:0014033,GO:0048730,GO:0016055,GO:0048733,GO:0030182,GO:0060070,GO:0031069,GO:0071560,GO:0042476,GO:0001942,GO:0042487,GO:0003674,GO:0043586,GO:0005109	skin development|cellular_component|cell fate commitment|proteinaceous extracellular matrix|receptor ligand activity|extracellular space|biological_process|regulation of signaling receptor activity|positive regulation of gene expression|neural crest cell differentiation|epidermis morphogenesis|Wnt signaling pathway|sebaceous gland development|neuron differentiation|canonical Wnt signaling pathway…	rno04310,rno04390,rno04150,rno04550,rno04916,rno05200,rno05205,rno05225,rno05226,rno05217,rno05224,rno04934,rno05166,rno05165	Wnt signaling pathway|Hippo signaling pathway|mTOR signaling pathway|Signaling pathways regulating pluripotency of stem cells|Melanogenesis|Pathways in cancer|Proteoglycans in cancer|Hepatocellular carcinoma|Gastric cancer|Basal cell carcinoma|Breast cancer|Cushing's syndrome|HTLV-I infection|Human papillomavirus infection
Zbp1	71.8256139711779	0.267418427015204	4.10287964428102	2.13936941461517	1.09718562070633	4.0803953754821e-05	0.00225299515205943	Up	0.72950108169771	0.586183505890965	0.713534798438907	1.42084084524965	1.44829184509679	1.58386139201624	GeneID:171091,Genbank:XM_006235674.3,RGD:619956	Z-DNA binding protein 1	GO:0003723,GO:0003726,GO:0005634,GO:0005737,GO:0005829,GO:0042802,GO:0060340,GO:0003677,GO:0003692	RNA binding|double-stranded RNA adenosine deaminase activity|nucleus|cytoplasm|cytosol|identical protein binding|positive regulation of type I interferon-mediated signaling pathway|DNA binding|left-handed Z-DNA binding	rno04217,rno04623	Necroptosis|Cytosolic DNA-sensing pathway

## Sheet: model1-vs-normal-diff-lncRNA
lncRNA_id	BaseMean	lfcSE	stat	FoldChange	log2FoldChange	pValue	qValue	Regulation	Expression_nor1	Expression_nor2	Expression_nor3	Expression_mod1_1	Expression_mod1_2	Expression_mod1_3	Chrom	Start	End	Strand	lncRNA_symbol	partnerRNA_transcript	distance	direction	type	location	subtype	partnerRNA_gene	Dbxref	product	GO_id	GO_term	pathway	pathway_description
ENSRNOT00000078895	118.403451108667	0.579607552670436	3.55702681519272	4.17472048727078	2.06167960713697	0.000375075882606723	0.0358859366505785	Up	3.5223	3.33019	2.82405	32.9188	6.25088	9.06835	Chr3	18562148	18562765	+	AABR07051639.1
ENSRNOT00000079265	8.91174525664134	1.56036430471583	3.58565967671054	48.333	5.59493536839804	0.000336227199362075	0.0337683329868533	Up	0.0712822	4.194521e-11	5.258463e-06	1.92744	0.40047	0.658599	Chr12	19705246	19708093	+	AABR07035561.3	XM_006249035.3	6085	sense	intergenic	upstream	same_strand	LOC685048	GeneID:685048,Genbank:XM_006249035.3,RGD:1583253	similar to paired immunoglobin-like type 2 receptor beta, transcript variant X4	GO:0007169,GO:0016021,GO:0042288	transmembrane receptor protein tyrosine kinase signaling pathway|integral component of membrane|MHC class I protein binding
ENSRNOT00000084373	78.4161105574616	0.713402628753423	3.46614475167988	5.5510349537495	2.47275677748831	0.000527978944184756	0.0446107923489094	Up	1.2831	2.83572	1.49116	27.6773	4.87749	5.28891	Chr3	18601757	18602324	+	AABR07051642.1
ENSRNOT00000091067	12.8185355252271	1.31326171191774	-3.58079	0.038406410613502	-4.70251	0.000342562246715696	0.0337683329868533	Down	0.217226	0.614377	0.192554	3.346594e-20	0.0337068	5.682832e-18	Chr12	22340574	22351622	+	AABR07035780.5	XM_017598593.1	0	sense	genic	exonic	nested	Zan	GeneID:304379,Genbank:XM_017598593.1,RGD:1305044	zonadhesin, transcript variant X1	GO:2000359	regulation of binding of sperm to zona pellucida
NR_131080.1	64.9815557144722	0.661588936907619	-3.5362	0.197577196496854	-2.33951	0.000405925281011623	0.0382746359168351	Down	5.43524	6.41907	5.78813	3.00895	0.363347	0.881545	Chr4	84917359	84921988	+	LOC100909941	XM_008762880.2	42059	sense	intergenic	downstream	same_strand	Mturn	GeneID:297109,Genbank:XM_008762880.2,RGD:1549700	maturin, neural progenitor differentiation regulator homolog (Xenopus), transcript variant X1	GO:0007275	multicellular organism development
TCONS_00000080	457.18541770726	3.66108043825548	-7.08535	1.55335891607405e-08	-25.94	1.38694072423865e-12	1.28906233598524e-09	Down	0.131484	0.00732681	18.8982	5.51029e-05	0.000193435	0.00270046	Chr1	11909599	11971362	+	XLOC_000032	NM_001025002.1	0	antisense	genic	exonic	overlapping	LOC310926	GeneID:310926,Genbank:NM_001025002.1,RGD:1560890	hypothetical protein LOC310926
TCONS_00000081	457.18541770726	3.66108043825548	-7.08535	1.55335891607405e-08	-25.94	1.38694072423865e-12	1.28906233598524e-09	Down	0.131484	0.00732681	18.8982	5.51029e-05	0.000193435	0.00270046	Chr1	11909599	11971362	+	XLOC_000032	NM_001025002.1	0	antisense	genic	exonic	overlapping	LOC310926	GeneID:310926,Genbank:NM_001025002.1,RGD:1560890	hypothetical protein LOC310926
TCONS_00000325	26.3539665046244	0.795169471218684	-4.03094	0.108421401825854	-3.20528	5.55547898204576e-05	0.0075299888035812	Down	0.334645	0.25528	0.638728	0.0321343	0.0341542	0.0894167	Chr1	45988200	46057186	+	XLOC_000136	XM_017590420.1	0	sense	genic	intronic	nested	Arid1b	GeneID:282546,Genbank:XM_017590420.1,RGD:708504	AT-rich interaction domain 1B, transcript variant X1	GO:0007270,GO:0003700,GO:0008150,GO:0005575,GO:0016514,GO:0005634,GO:0005654,GO:0005737,GO:0060996,GO:0005829,GO:0071565,GO:0097026,GO:0005886,GO:1904385,GO:0002931,GO:0006338,GO:0003674,GO:0006355,GO:0003677	neuron-neuron synaptic transmission|DNA binding transcription factor activity|biological_process|cellular_component|SWI/SNF complex|nucleus|nucleoplasm|cytoplasm|dendritic spine development|cytosol|nBAF complex|dendritic cell dendrite assembly|plasma membrane|cellular response to angiotensin|response to ischemia|chromatin remodeling|molecular_function|regulation of transcription, DNA-templated|DN…	rno04714,rno05225	Thermogenesis|Hepatocellular carcinoma
TCONS_00002728	934.743043098794	0.462195107951323	-5.53921	0.169552682075898	-2.56019	3.03843913717935e-08	1.31787233509926e-05	Down	19.4584	5.51205	8.33978	2.56863	1.64766	2.06882	Chr1	11860494	11967082	-	XLOC_001189	NM_001025002.1	0	sense	genic	exonic	containing	LOC310926	GeneID:310926,Genbank:NM_001025002.1,RGD:1560890	hypothetical protein LOC310926
TCONS_00002738	18177.0212237146	1.19419852225839	-4.60229	0.022157772307526	-5.49604	4.17878492446055e-06	0.000849599209954385	Down	2353.66	5015.27	744.068	16.381	21.5024	141.506	Chr1	11894518	11907668	-	XLOC_001189	NM_001025002.1	78	sense	intergenic	downstream	same_strand	LOC310926	GeneID:310926,Genbank:NM_001025002.1,RGD:1560890	hypothetical protein LOC310926
TCONS_00002745	8194.46256030779	1.31280368969054	-5.90198	0.00465131884371808	-7.74814	3.59159198004762e-09	1.94724145184915e-06	Down	766.297	980.597	318.709	0.343921	8.66764	0.526762	Chr1	11905540	11970487	-	XLOC_001189	NM_001025002.1	0	sense	genic	intronic	containing	LOC310926	GeneID:310926,Genbank:NM_001025002.1,RGD:1560890	hypothetical protein LOC310926
TCONS_00002748	1453.71471579614	0.48232253705204	-7.36965	0.085108743749339	-3.55455	1.7107512098643e-13	2.22602947427542e-10	Down	21.148	54.3043	13.1947	2.96885	2.04738	3.08889	Chr1	11905565	11967086	-	XLOC_001189	NM_001025002.1	0	sense	genic	intronic	containing	LOC310926	GeneID:310926,Genbank:NM_001025002.1,RGD:1560890	hypothetical protein LOC310926
TCONS_00002752	27475.0030711784	0.732606408091017	-4.52043	0.1007117836749	-3.3117	6.17143024209128e-06	0.00121670682288018	Down	902.21	1516.12	249.23	97.9264	21.5258	164.879	Chr1	11905565	11979064	-	XLOC_001189	NM_001025002.1	0	sense	genic	intronic	containing	LOC310926	GeneID:310926,Genbank:NM_001025002.1,RGD:1560890	hypothetical protein LOC310926
TCONS_00002758	160.727157964471	0.923004667820042	-8.6817	0.00387054120748897	-8.01325	3.8989912263206e-18	1.26834184592209e-14	Down	19.3253	7.59781	15.5344	0.207545	0.000245229	0.00926785	Chr1	11905587	11971617	-	XLOC_001189	NM_001025002.1	0	sense	genic	intronic	containing	LOC310926	GeneID:310926,Genbank:NM_001025002.1,RGD:1560890	hypothetical protein LOC310926
TCONS_00003326	28.4305702288502	1.69248225406113	4.30409635607116	155.914003755002	7.28460670241961	1.67668682758576e-05	0.0026606157317739	Up	5.870803e-07	0.0179377	0.00256025	4.71628	1.08304	0.112066	Chr1	84792067	84811993	-	XLOC_001461	XM_008759211.2	0	sense	genic	exonic	overlapping	LOC103689966	GeneID:103689966,Genbank:XM_008759211.2,RGD:9082300	MARCKS-related protein-like
TCONS_00003937	96.5682905890183	0.619553747109263	-3.96607	0.182100563493756	-2.45719	7.30678179503395e-05	0.00950758447169818	Down	1.65569	5.03629	2.68594	0.312356	0.905554	0.603711	Chr1	161503216	161541460	-	XLOC_001751	XM_017589176.1	0	antisense	genic	intronic	nested	Tenm4	GeneID:308831,Genbank:XM_017589176.1,RGD:1304658	teneurin transmembrane protein 4, transcript variant X5	GO:0048666,GO:0005737,GO:0005886,GO:0048714,GO:0005887,GO:0007157,GO:0007165,GO:0031641,GO:0031643,GO:0050839,GO:0032289,GO:0060038,GO:0042803,GO:0060912,GO:0097264,GO:0043005,GO:0000902,GO:2000543,GO:0001702,GO:0046982,GO:0005634	neuron development|cytoplasm|plasma membrane|positive regulation of oligodendrocyte differentiation|integral component of plasma membrane|heterophilic cell-cell adhesion via plasma membrane cell adhesion molecules|signal transduction|regulation of myelination|positive regulation of myelination|cell adhesion molecule binding|central nervous system myelin formation|cardiac muscle cell proliferation…
TCONS_00004340	24.2993121016076	0.862525290947609	-3.71915	0.108227707629145	-3.20786	0.000199896832612056	0.0216754798829007	Down	4.18047	3.19669	2.67323	0.629778	6.362587e-05	0.633581	Chr1	199844062	199914150	-	XLOC_001943	XM_006230312.3	0	sense	genic	intronic	containing	Tial1	GeneID:361655,Genbank:XM_006230312.3,RGD:1595845	Tia1 cytotoxic granule-associated RNA binding protein-like 1, transcript variant X3	GO:0005634,GO:0005737,GO:0007281,GO:0008150,GO:0008284,GO:0010494,GO:0017091,GO:0017145,GO:0003674,GO:0003677	nucleus|cytoplasm|germ cell development|biological_process|positive regulation of cell proliferation|cytoplasmic stress granule|AU-rich element binding|stem cell division|molecular_function|DNA binding
TCONS_00004634	47.0491463474676	1.48448193517735	-6.11563	0.00184963286377078	-9.07855	9.61749851641427e-10	6.25714453477912e-07	Down	3.3762	5.26426	0.555315	1.750408e-05	6.617491e-06	0.00014986	Chr1	220480833	220484659	-	XLOC_002060	NM_001109979.2	0	sense	genic	exonic	overlapping	Rab1b	GeneID:100126191,Genbank:NM_001109979.2,RGD:1642882	RAB1B, member RAS oncogene family	GO:1903020,GO:0012505,GO:0003924,GO:0015031,GO:0005525,GO:2000785,GO:0019068,GO:0005739,GO:0005789,GO:0005793,GO:0005794,GO:0032482,GO:0006886,GO:0034045,GO:0006888,GO:0000045,GO:0000139,GO:0090557,GO:0006914	positive regulation of glycoprotein metabolic process|endomembrane system|GTPase activity|protein transport|GTP binding|regulation of autophagosome assembly|virion assembly|mitochondrion|endoplasmic reticulum membrane|endoplasmic reticulum-Golgi intermediate compartment|Golgi apparatus|Rab protein signal transduction|intracellular protein transport|phagophore assembly site membrane|ER to Golgi ve…	rno05134	Legionellosis
TCONS_00007366	712.801981744872	0.232493231162068	-5.07757	0.441198557260981	-1.1805	3.82298166083651e-07	0.000124361593427012	Down	8.49978	6.94196	5.33767	4.16529	3.47944	2.547	Chr10	36561962	36602550	-	XLOC_003175	XM_008767660.2	0	antisense	genic	intronic	containing	Zfp354a	GeneID:24522,Genbank:XM_008767660.2,RGD:2967	zinc finger protein 354A, transcript variant X2	GO:0006355,GO:0003676,GO:0003677,GO:0007576,GO:0003700,GO:0005622,GO:0005634,GO:0046872,GO:0051593,GO:0005730,GO:0005829,GO:0000122,GO:0001666,GO:0006351,GO:0001822	regulation of transcription, DNA-templated|nucleic acid binding|DNA binding|nucleolar fragmentation|DNA binding transcription factor activity|intracellular|nucleus|metal ion binding|response to folic acid|nucleolus|cytosol|negative regulation of transcription by RNA polymerase II|response to hypoxia|transcription, DNA-templated|kidney development
TCONS_00007854	220.013261773002	0.950803244664088	4.20328694395115	15.9612182423488	3.99649886456296	2.63066759846156e-05	0.00398026125478859	Up	0.433283	0.0788516	2.86969	19.0489	18.6866	29.0362	Chr10	65141720	65175951	-	XLOC_003361	XM_003750867.4	0	sense	genic	exonic	overlapping	Nufip2	GeneID:681371,Genbank:XM_003750867.4,RGD:1596719	NUFIP2, FMR1 interacting protein 2, transcript variant X1	GO:0005737,GO:0005829,GO:0010494,GO:0016604,GO:0042788,GO:0003723,GO:0005634,GO:0005654	cytoplasm|cytosol|cytoplasmic stress granule|nuclear body|polysomal ribosome|RNA binding|nucleus|nucleoplasm
TCONS_00008870	84.523805047463	0.399329606583876	5.10559698953329	4.1090817615663	2.03881603720615	3.29751800657485e-07	0.000112913958688295	Up	0.727875	0.380283	0.556945	3.62011	1.95635	2.28343	Chr11	45007064	45009157	+	XLOC_003821	XM_017598011.1	861	sense	intergenic	downstream	same_strand	Col8a1	GeneID:304021,Genbank:XM_017598011.1,RGD:1309361	collagen, type VIII, alpha 1, transcript variant X2	GO:0031012,GO:0035987,GO:0048593,GO:0050673,GO:0005581,GO:0005615,GO:0010811	extracellular matrix|endodermal cell differentiation|camera-type eye morphogenesis|epithelial cell proliferation|collagen trimer|extracellular space|positive regulation of cell-substrate adhesion
TCONS_00009097	26.6725195921005	0.777808692787155	3.43642012066932	6.37699805832911	2.67287744192528	0.000589456144282161	0.0491666881371762	Up	0.514608	0.577675	0.990212	4.58427	8.03495	2.01824	Chr11	80668282	80669454	+	XLOC_003934	NM_001108321.1	17480	antisense	intergenic	upstream	divergent	Rtp4	GeneID:360733,Genbank:NM_001108321.1,RGD:1306974	receptor (chemosensory) transporter protein 4	GO:0005737,GO:0006612,GO:0009986,GO:0016021,GO:0031849,GO:0051205,GO:0051607,GO:0001580	cytoplasm|protein targeting to membrane|cell surface|integral component of membrane|olfactory receptor binding|protein insertion into membrane|defense response to virus|detection of chemical stimulus involved in sensory perception of bitter taste
TCONS_00009744	45.0047335345899	0.511333401282699	-4.61972	0.194491789967425	-2.36222	3.84252099337896e-06	0.000849599209954385	Down	1.64444	3.23252	1.71423	0.780696	0.326582	0.3635	Chr11	73514561	73518755	-
TCONS_00009794	59.3896487984387	1.0307179333319	-3.77351	0.0674784675822949	-3.88943	0.000160963914547327	0.0183724776849984	Down	2.06357	3.90716	0.093301	0.161875	0.198826	0.0720994	Chr11	80081631	80090113	-
TCONS_00013135	769.119722930302	0.312992943115609	-4.35418	0.388819196671307	-1.36283	1.33563916830586e-05	0.00222812010999946	Down	45.0241	63.9098	49.7446	21.6034	17.3001	29.1645	Chr14	46526142	46656115	+	XLOC_005703	XM_017599469.1	0	antisense	genic	intronic	containing	LOC108352751	GeneID:108352751,Genbank:XM_017599469.1	S-antigen protein-like
TCONS_00013166	2638.30194386087	1.34354337988224	-3.84978	0.0277310713204584	-5.17235	0.000118221664742898	0.0142435213114314	Down	4.3447	294.758	258.158	3.26122	6.90495	6.87483	Chr14	46645059	46686341	+	XLOC_005706	XM_017599544.1	0	antisense	genic	exonic	overlapping	LOC108352829	GeneID:108352829,Genbank:XM_017599544.1	serine/arginine repetitive matrix protein 1-like
TCONS_00013167	724.048053422997	1.87143892229212	-4.49083	0.002951535065339	-8.40432	7.09453162104967e-06	0.0013187720779014	Down	0.480983	65.7912	61.6969	0.295582	0.175946	0.0104504	Chr14	46645059	46687009	+	XLOC_005706	XM_017599544.1	0	antisense	genic	intronic	containing	LOC108352829	GeneID:108352829,Genbank:XM_017599544.1	serine/arginine repetitive matrix protein 1-like
TCONS_00013726	80.1734643824917	0.558613804698393	5.16235111469981	7.38071507446825	2.88376059737145	2.4386732045359e-07	8.8144488159503e-05	Up	0.329246	0.551508	0.94831	4.67169	4.05934	6.84597	Chr14	5603938	5767165	-	XLOC_005928	NM_001037205.1	0	sense	genic	exonic	overlapping	Abcg3l4	GeneID:360997,Genbank:NM_001037205.1,RGD:1588538	ATP-binding cassette, subfamily G (WHITE), member 3-like 4
TCONS_00013891	12.5545612874135	1.40185408372327	5.04671557995201	134.807676832711	7.07475884514557	4.49469682547401e-07	0.000134447801365514	Up	0	0	0	4.44973	2.86247	3.03789	Chr14	21520408	21610739	-	XLOC_006002	NM_198729.1	0	sense	genic	intronic	containing	Vcsa2	GeneID:289526,Genbank:NM_198729.1,RGD:3954	variable coding sequence A2
TCONS_00013925	15.2401950576276	3.14261386340108	6.58935528760583	1712650.42545517	20.7077992777053	4.41740553760897e-11	3.19329338085377e-08	Up	0.000398054	2.752357e-06	5.297933e-07	3.9202	2.737478e-06	0.000712705	Chr14	33447673	33535775	-	XLOC_006016	NM_001170601.1	0	sense	genic	exonic	overlapping	Srp72	GeneID:498351,Genbank:NM_001170601.1,RGD:1564787	signal recognition particle 72	GO:0005786,GO:0006616,GO:0008312,GO:0030911,GO:0042493,GO:0043022,GO:0048500,GO:0005047,GO:0005783	signal recognition particle, endoplasmic reticulum targeting|SRP-dependent cotranslational protein targeting to membrane, translocation|7S RNA binding|TPR domain binding|response to drug|ribosome binding|signal recognition particle|signal recognition particle binding|endoplasmic reticulum	rno03060	Protein export
TCONS_00014397	48.8023782384585	1.51214452932251	4.1030581127323	73.7421144257111	6.20441687866048	4.07724785848417e-05	0.00576664664506478	Up	0.0631821	0.0654655	0	1.53512	0.0623326	7.26288	Chr14	97969822	97975326	-
TCONS_00015099	175.920828045286	0.333028006264236	3.51420280384454	2.25062852400812	1.17032795337254	0.000441075925430162	0.0393101365869676	Up	1.97894	1.32642	2.12959	5.71765	3.83697	4.46461	Chr15	4859757	4939224	-	XLOC_006578	NM_001012005.2	0	sense	genic	intronic	overlapping	Nid2	GeneID:302248,Genbank:NM_001012005.2,RGD:1311685	nidogen 2	GO:0005604,GO:0005615,GO:0005886,GO:0007160,GO:0009986,GO:0031012,GO:0005509,GO:0005515,GO:0005578	basement membrane|extracellular space|plasma membrane|cell-matrix adhesion|cell surface|extracellular matrix|calcium ion binding|protein binding|proteinaceous extracellular matrix
TCONS_00015529	67.4683525056164	0.946830383026992	-4.44569	0.0540591619101749	-4.20932	8.76090559456226e-06	0.00158329032772839	Down	3.15354	2.35091	1.00514	0.0464135	0.0139511	0.311956	Chr15	48420431	48479221	-	XLOC_006753	XM_006252206.3	0	sense	genic	exonic	overlapping	Extl3	GeneID:56819,Genbank:XM_006252206.3,RGD:62065	exostosin-like glycosyltransferase 3, transcript variant X1	GO:0015012,GO:0016020,GO:0016021,GO:0016757,GO:0030307,GO:0005783,GO:0005794,GO:0006486	heparan sulfate proteoglycan biosynthetic process|membrane|integral component of membrane|transferase activity, transferring glycosyl groups|positive regulation of cell growth|endoplasmic reticulum|Golgi apparatus|protein glycosylation	rno00534	Glycosaminoglycan biosynthesis - heparan sulfate / heparin
TCONS_00022500	62.7060273203101	0.714683699141204	5.65672417679725	16.4814190604118	4.04276855969494	1.54289414356065e-08	7.17004949857542e-06	Up	0.660436	0.191038	0.0862544	8.79498	3.16259	4.69647	Chr2	52974875	52996363	-
TCONS_00022501	43.472568345943	1.15405021622908	-4.38352	0.0300019943105592	-5.0588	1.16778975522239e-05	0.00205341625607483	Down	10.6512	9.94466	3.09566	0.00165773	0.723877	5.916833e-08	Chr2	52995829	53003185	-
TCONS_00022918	77.0388177397049	0.431302502845352	4.93329624785475	4.37033241867114	2.12774301897734	8.08533798982621e-07	0.000227869121261438	Up	0.634806	0.378385	0.206841	2.26523	1.8646	1.65829	Chr2	156429328	156775948	-	XLOC_010137	XM_017591278.1	0	sense	genic	intronic	containing	LOC108350026	GeneID:108350026,Genbank:XM_017591278.1	nidogen-2-like, transcript variant X2
TCONS_00023514	9.32580885697459	1.68516871747106	3.94267481694785	100.014978292872	6.64407226468144	8.05778759012132e-05	0.010081531934871	Up	0.002413	8.950974e-05	0.00157016	0.424262	2.12803	1.31931	Chr2	230171477	230176872	-	XLOC_010406	NM_001047887.1	0	antisense	genic	intronic	nested	Arsj	GeneID:311013,Genbank:NM_001047887.1,RGD:1307640	arylsulfatase family, member J
TCONS_00024771	26.1854315534996	1.5254462593139	-4.76075	0.00651386015840525	-7.26227	1.92872808040051e-06	0.000464752033003174	Down	0.618395	3.70045	0.652056	2.107167e-05	0.0245979	0.0134856	Chr20	4891869	4940328	-	XLOC_010850	XM_017601637.1	0	sense	genic	exonic	containing	RT1-CE5	GeneID:309607,Genbank:XM_017601637.1,RGD:1595868	RT1 class I, locus CE5, transcript variant X1	GO:0005886,GO:0006955,GO:0009986,GO:0016021,GO:0042605,GO:0042612,GO:0046978,GO:0046979,GO:0002474,GO:0005102,GO:0005783	plasma membrane|immune response|cell surface|integral component of membrane|peptide antigen binding|MHC class I protein complex|TAP1 binding|TAP2 binding|antigen processing and presentation of peptide antigen via MHC class I|signaling receptor binding|endoplasmic reticulum	rno04514,rno04144,rno04145,rno04218,rno04650,rno04612,rno05203,rno05320,rno05330,rno05332,rno05416,rno04940,rno05166,rno05168,rno05167,rno05169,rno05165	Cell adhesion molecules (CAMs)|Endocytosis|Phagosome|Cellular senescence|Natural killer cell mediated cytotoxicity|Antigen processing and presentation|Viral carcinogenesis|Autoimmune thyroid disease|Allograft rejection|Graft-versus-host disease|Viral myocarditis|Type I diabetes mellitus|HTLV-I infection|Herpes simplex infection|Kaposi's sarcoma-associated herpesvirus infection|Epstein-Barr virus …
TCONS_00024775	191.392640954979	0.642985607747054	9.22231909084624	60.9611597950307	5.92981844546503	2.90742764842259e-20	1.89157242806374e-16	Up	0.494299	7.538891e-06	0.665558	24.0049	28.351	28.0044	Chr20	4892450	4940312	-	XLOC_010850	XM_017601637.1	0	sense	genic	exonic	containing	RT1-CE5	GeneID:309607,Genbank:XM_017601637.1,RGD:1595868	RT1 class I, locus CE5, transcript variant X1	GO:0005886,GO:0006955,GO:0009986,GO:0016021,GO:0042605,GO:0042612,GO:0046978,GO:0046979,GO:0002474,GO:0005102,GO:0005783	plasma membrane|immune response|cell surface|integral component of membrane|peptide antigen binding|MHC class I protein complex|TAP1 binding|TAP2 binding|antigen processing and presentation of peptide antigen via MHC class I|signaling receptor binding|endoplasmic reticulum	rno04514,rno04144,rno04145,rno04218,rno04650,rno04612,rno05203,rno05320,rno05330,rno05332,rno05416,rno04940,rno05166,rno05168,rno05167,rno05169,rno05165	Cell adhesion molecules (CAMs)|Endocytosis|Phagosome|Cellular senescence|Natural killer cell mediated cytotoxicity|Antigen processing and presentation|Viral carcinogenesis|Autoimmune thyroid disease|Allograft rejection|Graft-versus-host disease|Viral myocarditis|Type I diabetes mellitus|HTLV-I infection|Herpes simplex infection|Kaposi's sarcoma-associated herpesvirus infection|Epstein-Barr virus …
TCONS_00025005	2648.69874354641	1.88427673285405	-5.43288	0.000828589643410173	-10.2371	5.54508398336707e-08	2.25476977473664e-05	Down	0.0903584	192.316	318.97	0.218835	0.183407	0.09479	Chr20	19409189	19486771	-	XLOC_010953	XM_008772940.2	0	sense	genic	intronic	overlapping	Fam13c	GeneID:294565,Genbank:XM_008772940.2,RGD:1310149	family with sequence similarity 13, member C, transcript variant X1
TCONS_00025006	12258.9307539722	1.17161405647519	-3.9731	0.0396939389751388	-4.65494	7.09438453046881e-05	0.00941960525616941	Down	28.4697	1001.1	768.602	25.6356	32.6688	22.1188	Chr20	19434432	19517460	-	XLOC_010953	XM_008772940.2	0	sense	genic	intronic	overlapping	Fam13c	GeneID:294565,Genbank:XM_008772940.2,RGD:1310149	family with sequence similarity 13, member C, transcript variant X1
TCONS_00025583	7.05152359987765	1.66977942037928	3.73736784745143	75.6139186422081	6.24057991806161	0.000185956771762784	0.0207756494607871	Up	5.888209e-14	0.00202363	2.519898e-12	0.816738	2.15504	1.59282	Chr3	18501966	18547100	+
TCONS_00025613	20.3861747951829	1.03964757359161	3.50842567233172	12.531839019459	3.64752623736618	0.000450767172588803	0.0396309624981453	Up	0.192257	0.535954	0.23654	10.8616	1.29374	1.89843	Chr3	19732275	19884467	+
TCONS_00027295	9.51891842994141	1.5927116645499	4.1923086309122	102.333795328941	6.67713885784708	2.76129986277718e-05	0.00408295838800643	Up	2.424195e-15	0.0128199	5.95306e-07	3.61484	1.98032	0.830574	Chr3	20728705	20729196	-
TCONS_00028174	11.3416166455846	1.50390960450027	4.6055771539353	121.631383777048	6.9263717160703	4.11323443228002e-06	0.000849599209954385	Up	6.479413e-13	1.677692e-18	2.317272e-12	1.01036	0.513809	1.38385	Chr3	152972113	153004975	-	XLOC_012323	NM_001013923.1	0	sense	genic	exonic	nested	Ndrg3	GeneID:296318,Genbank:NM_001013923.1,RGD:1359424	NDRG family member 3	GO:0007165,GO:0005737	signal transduction|cytoplasm
TCONS_00031273	1208.95294752431	0.386899470924225	-4.1264	0.330678162112134	-1.5965	3.68492976932294e-05	0.0053275895731589	Down	31.7502	27.457	37.7519	12.3365	7.27275	16.5916	Chr5	6372712	6374670	+
TCONS_00031686	1229.2919043949	0.564953110097437	3.7766188140647	4.38814909503185	2.13361254465835	0.000158971742532334	0.0183724776849984	Up	15.5166	9.06226	29.4928	60.0657	85.9523	123.159	Chr5	91133082	91135920	+	XLOC_013855	XM_017593918.1	1658	antisense	intergenic	upstream	divergent	LOC108351097	GeneID:108351097,Genbank:XM_017593918.1	serine/arginine repetitive matrix protein 1-like
TCONS_00032143	76.0806479646394	0.400219724202867	-7.94512	0.110353794207425	-3.17979	1.9401021446087e-15	3.15557613820605e-12	Down	3.26546	2.13119	1.94082	0.335054	0.302646	0.260821	Chr5	146968899	146974033	+	XLOC_014054	XM_006238923.3	0	antisense	genic	exonic	nested	Zfp362	GeneID:297879,Genbank:XM_006238923.3,RGD:1306498	zinc finger protein 362, transcript variant X1	GO:0003676	nucleic acid binding
TCONS_00032144	33.2416618465457	0.561057060521376	-4.60576	0.166766772850613	-2.5841	4.10954907535627e-06	0.000849599209954385	Down	2.18454	1.24969	1.15025	0.201898	0.370364	0.244139	Chr5	146993602	146999068	+	XLOC_014055	XM_006238922.2	8152	antisense	intergenic	upstream	divergent	Zfp362	GeneID:297879,Genbank:XM_006238922.2,RGD:1306498	zinc finger protein 362, transcript variant X2	GO:0003676	nucleic acid binding
TCONS_00032397	67.1086847581664	1.12007399833734	3.58292285783537	16.1463787200433	4.0131387311099	0.000339770972192258	0.0337683329868533	Up	0.213401	0.13506	0.203714	0.286514	7.91475	0.855861	Chr5	158048132	158115714	+	XLOC_014152	NM_001134698.1	0	sense	genic	exonic	overlapping	Aldh4a1	GeneID:641316,Genbank:NM_001134698.1,RGD:1624206	aldehyde dehydrogenase 4 family, member A1	GO:0005759,GO:0010133,GO:0016021,GO:0016620,GO:0042802,GO:0055114,GO:0003842,GO:0004029	mitochondrial matrix|proline catabolic process to glutamate|integral component of membrane|oxidoreductase activity, acting on the aldehyde or oxo group of donors, NAD or NADP as acceptor|identical protein binding|oxidation-reduction process|1-pyrroline-5-carboxylate dehydrogenase activity|aldehyde dehydrogenase (NAD) activity	rno00250,rno00330	Alanine, aspartate and glutamate metabolism|Arginine and proline metabolism
TCONS_00033903	114.674113913011	1.32478159056378	3.6649350500318	28.9449244310569	4.85523848489406	0.000247401359916366	0.0259611814131593	Up	0.646525	0.887948	0.371102	70.3301	0.721058	0.946813	Chr5	165463303	165463745	-	XLOC_014820	XM_017593935.1	1087	antisense	intergenic	upstream	divergent	LOC691354	GeneID:691354,Genbank:XM_017593935.1,RGD:1585063	hypothetical protein LOC691354	GO:0007368,GO:0007507	determination of left/right symmetry|heart development
TCONS_00034255	91628.3895459041	0.423489148513661	3.51494010500009	2.80604664698714	1.48853899214301	0.000439853179511457	0.0393101365869676	Up	1536.1	871.154	1987.47	6511.96	4892.49	3054.54	Chr6	30578140	30630926	+	XLOC_014983	NM_147136.1	7875	antisense	intergenic	downstream	convergent	LOC257642	GeneID:257642,Genbank:NM_147136.1,RGD:727924	rRNA promoter binding protein	GO:0008283,GO:0009303,GO:0003690,GO:0003700,GO:0008134	cell proliferation|rRNA transcription|double-stranded DNA binding|DNA binding transcription factor activity|transcription factor binding
TCONS_00034265	28088.978821304	0.37776030688042	6.64309929692112	5.69422392876522	2.50949922904202	3.07154756703036e-11	2.49793605888744e-08	Up	368.604	220.368	452.658	2532.5	2495.76	1770.25	Chr6	30631015	30674166	+	XLOC_014984	NM_147136.1	0	antisense	genic	intronic	containing	LOC257642	GeneID:257642,Genbank:NM_147136.1,RGD:727924	rRNA promoter binding protein	GO:0008283,GO:0009303,GO:0003690,GO:0003700,GO:0008134	cell proliferation|rRNA transcription|double-stranded DNA binding|DNA binding transcription factor activity|transcription factor binding
TCONS_00034267	20082.9428038203	0.304847618667522	8.2971335732262	5.77316080894774	2.52936141156435	1.06653440590614e-16	2.31295761494177e-13	Up	260.679	189.701	289.158	2108.51	1604.3	1202.11	Chr6	30631017	30674166	+	XLOC_014984	NM_147136.1	0	antisense	genic	intronic	containing	LOC257642	GeneID:257642,Genbank:NM_147136.1,RGD:727924	rRNA promoter binding protein	GO:0008283,GO:0009303,GO:0003690,GO:0003700,GO:0008134	cell proliferation|rRNA transcription|double-stranded DNA binding|DNA binding transcription factor activity|transcription factor binding
TCONS_00034363	18.0147996682553	1.64326992395454	-4.68247	0.00482732265316229	-7.69456	2.83439600903065e-06	0.00065859215838405	Down	2.69657	2.28744	0.241257	0.0170472	2.507975e-09	2.94725e-17	Chr6	49973417	49974371	+	XLOC_015032	NM_001025051.1	0	sense	genic	exonic	nested	Fam110c	GeneID:500638,Genbank:NM_001025051.1,RGD:1564713	family with sequence similarity 110, member C	GO:0060491,GO:0005874,GO:0005938,GO:0030335,GO:0043014,GO:0051897,GO:0000922,GO:0005634,GO:0005815	regulation of cell projection assembly|microtubule|cell cortex|positive regulation of cell migration|alpha-tubulin binding|positive regulation of protein kinase B signaling|spindle pole|nucleus|microtubule organizing center
TCONS_00035976	11.1996851326044	1.77538463864122	3.89103241876608	120.098904800614	6.90807918473229	9.98185938706898e-05	0.0122532032400511	Up	5.361956e-16	1.804322e-28	1.418203e-10	2.43005	0.426973	5.30054	Chr6	139739582	139784399	-
TCONS_00037336	28.3695105280825	3.90835448657437	-5.73226	1.80222113111703e-07	-22.4037	9.90987317808443e-09	4.95951037666287e-06	Down	3.883122e-15	30.4385	2.931655e-17	1.518281e-16	2.952347e-06	2.654832e-30	Chr7	1012434	1018973	-	XLOC_016402	XM_017595372.1	26274	sense	intergenic	downstream	same_strand	LOC501116	GeneID:501116,Genbank:XM_017595372.1,RGD:1590774	similar to Eif4g2 protein
TCONS_00039426	117.892784375141	0.3229451003111	4.21740288026246	2.5703941388558	1.36198959621868	2.47132202889774e-05	0.00382819550476397	Up	0.493551	0.543364	0.59505	2.24844	1.36628	1.22939	Chr8	69908920	69943293	+	XLOC_017264	XM_017596055.1	0	sense	genic	intronic	nested	Megf11	GeneID:691517,Genbank:XM_017596055.1,RGD:1582797	multiple EGF-like-domains 11, transcript variant X4	GO:0010842,GO:0016021,GO:0034109	retina layer formation|integral component of membrane|homotypic cell-cell adhesion
TCONS_00039625	7.13808768124373	1.80866174816263	-3.51425	0.0122074935689252	-6.35609	0.000440997905760064	0.0393101365869676	Down	1.23628	0.168402	0.902323	3.929037e-16	3.532166e-12	7.039166e-18	Chr8	95891247	95944784	+	XLOC_017357	XM_002729947.5	0	sense	genic	exonic	containing	LOC100359937	GeneID:100359937,Genbank:XM_002729947.5,RGD:2323108	GABA(A) receptor-associated protein-like 2-like	GO:0005776,GO:0005829,GO:0006995,GO:0015031,GO:0031410,GO:0000045,GO:0000421,GO:0000422	autophagosome|cytosol|cellular response to nitrogen starvation|protein transport|cytoplasmic vesicle|autophagosome assembly|autophagosome membrane|autophagy of mitochondrion
TCONS_00039732	451.740645198808	0.280583680600675	-3.62415	0.494184679945404	-1.01688	0.000289911475270119	0.0299391120334507	Down	9.44589	6.37272	4.94901	4.15121	4.01097	3.10184	Chr8	111526856	111579142	+	XLOC_017399	NM_022667.2	0	sense	genic	exonic	overlapping	Slco2a1	GeneID:24546,Genbank:NM_022667.2,RGD:3051	solute carrier organic anion transporter family, member 2a1	GO:0006811,GO:0015132,GO:0015347,GO:0015732,GO:0016021,GO:0043252,GO:0055085,GO:0005215,GO:0005886,GO:0005887	ion transport|prostaglandin transmembrane transporter activity|sodium-independent organic anion transmembrane transporter activity|prostaglandin transport|integral component of membrane|sodium-independent organic anion transport|transmembrane transport|transporter activity|plasma membrane|integral component of plasma membrane
TCONS_00042213	8.33516200785439	1.5099504831176	-4.35904	0.0104385481255598	-6.58194	1.30634010444278e-05	0.00222812010999946	Down	1.50781	1.56195	0.901675	0.00320269	0.000334411	0.0284532	Chr9	122024103	122038946	+	XLOC_018508	XM_017596884.1	0	sense	genic	exonic	overlapping	LOC108348229	GeneID:108348229,Genbank:XM_017596884.1	zinc finger protein 431-like, transcript variant X2
TCONS_00043205	20889.3262358567	2.93635597293995	-5.28522	2.12925130764209e-05	-15.5193	1.25552159374159e-07	4.80495499346047e-05	Down	0.300715	5045.65	8012.83	0.387389	9.562243e-08	3.598365e-11	ChrMT	1654	11641	+
TCONS_00043211	65994.8264570368	0.622423907978841	-4.31715	0.15527553343467	-2.6871	1.58056526389671e-05	0.002570789401728	Down	460.785	2337.02	2015.54	271.132	157.531	415.798	ChrMT	3799	16312	+
TCONS_00043978	97.8768824432906	2.82121688728446	3.55767522987866	1050.58227798777	10.0369734380073	0.000374151504290624	0.0358859366505785	Up	7.695627e-09	7.30758e-11	9.385362e-08	15.4745	0.0353687	12.8394	ChrX	15076356	15078882	-	XLOC_019289	XM_006256701.3	0	antisense	genic	intronic	nested	Tbc1d25	GeneID:302552,Genbank:XM_006256701.3,RGD:1559711	TBC1 domain family, member 25, transcript variant X1	GO:0005776,GO:0006886,GO:0008483,GO:0012505,GO:0017137,GO:0031338,GO:0090630,GO:1901096,GO:0005096	autophagosome|intracellular protein transport|transaminase activity|endomembrane system|Rab GTPase binding|regulation of vesicle fusion|activation of GTPase activity|regulation of autophagosome maturation|GTPase activator activity
XR_001836016.1	12.9887144936231	1.43163330279329	-5.04453	0.00669862640923134	-7.22192	4.54634434374623e-07	0.000134447801365514	Down	0.217097	0.330383	0.147561	4.428158e-08	7.205262e-05	2.527113e-10	Chr1	200735959	200743130	-	LOC102553996	XM_006230389.3	39013	sense	intergenic	upstream	same_strand	Fgfr2	GeneID:25022,Genbank:XM_006230389.3,RGD:2611	fibroblast growth factor receptor 2, transcript variant X1	GO:0048701,GO:0048730,GO:0048755,GO:0048762,GO:0003416,GO:0050673,GO:0004709,GO:0050678,GO:0004713,GO:0050679,GO:0004714,GO:0060449,GO:0050680,GO:0004871,GO:0060463,GO:0051150,GO:0004888,GO:0060484,GO:0051781,GO:0005007,GO:0060501,GO:0005938,GO:0060512,GO:0007267,GO:0060523,GO:0007275,GO:0060527,GO:0007409,GO:0070372,GO:0060529,GO:0007417,GO:0070374,GO:0060595,GO:0007528,GO:0060601,GO:0008284,GO:…	embryonic cranial skeleton morphogenesis|epidermis morphogenesis|branching morphogenesis of a nerve|mesenchymal cell differentiation|endochondral bone growth|epithelial cell proliferation|MAP kinase kinase kinase activity|regulation of epithelial cell proliferation|protein tyrosine kinase activity|positive regulation of epithelial cell proliferation|transmembrane receptor protein tyrosine kinase …	rno04014,rno04015,rno04010,rno04151,rno04144,rno04550,rno04810,rno05200,rno05230,rno05226,rno05215,rno01521	Ras signaling pathway|Rap1 signaling pathway|MAPK signaling pathway|PI3K-Akt signaling pathway|Endocytosis|Signaling pathways regulating pluripotency of stem cells|Regulation of actin cytoskeleton|Pathways in cancer|Central carbon metabolism in cancer|Gastric cancer|Prostate cancer|EGFR tyrosine kinase inhibitor resistance
XR_001838600.1	35.6989275676828	0.727062184191747	3.47403779533994	5.75909255306791	2.52584150744454	0.000512688811663611	0.0444740454491127	Up	2.38391	0.368434	0.804091	8.48363	5.15361	8.68074	Chr6	139626215	139645661	-	LOC108351312
XR_001838796.1	13.0429503222168	1.35337134988165	3.42625062046617	24.8812908057888	4.63698942725316	0.000611975432684167	0.0497689020630399	Up	0.0150582	2.857587e-17	0.00826792	0.0406501	0.227946	0.263629	Chr7	32918950	33011421	-	LOC102548260
XR_001838971.1	6.25244596539259	1.65196237812767	-3.73408	0.0139020913361668	-6.16855	0.000188405059665914	0.0207756494607871	Down	0.154782	0.104969	0.0547238	0.000620922	0.000381834	0	Chr7	115915196	115942322	+	LOC103692938	XM_006241728.2	0	antisense	genic	exonic	overlapping	Jrk	GeneID:315073,Genbank:XM_006241728.2,RGD:1306316	jerky homolog (mouse), transcript variant X1	GO:0005737,GO:0005840,GO:0090263,GO:0003677,GO:0003729,GO:0005634	cytoplasm|ribosome|positive regulation of canonical Wnt signaling pathway|DNA binding|mRNA binding|nucleus
XR_001840174.1	48.6405695973332	0.420459824170063	3.71145459538479	2.94959637109709	1.56051754659066	0.000206071635679635	0.0219787223234705	Up	0.142265	0.270871	0.154657	0.718498	0.528104	0.627061	Chr10	43109154	43115115	-	LOC102553586	NM_130742.1	0	antisense	genic	intronic	nested	Galnt10	GeneID:170501,Genbank:NM_130742.1,RGD:69409	polypeptide N-acetylgalactosaminyltransferase 10	GO:0005794,GO:0006493,GO:0009312,GO:0016020,GO:0016021,GO:0016266,GO:0018242,GO:0018243,GO:0030246,GO:0046872,GO:0000139,GO:0004653	Golgi apparatus|protein O-linked glycosylation|oligosaccharide biosynthetic process|membrane|integral component of membrane|O-glycan processing|protein O-linked glycosylation via serine|protein O-linked glycosylation via threonine|carbohydrate binding|metal ion binding|Golgi membrane|polypeptide N-acetylgalactosaminyltransferase activity	rno00512	Mucin type O-glycan biosynthesis
XR_357970.3	134.050738375101	0.300109897474043	4.84508284004183	2.73977480162365	1.4540573143782	1.26558861821474e-06	0.000329356782004204	Up	0.381851	0.550998	0.292474	1.3681	1.03442	1.28794	Chr10	101493136	101503079	-	LOC102549521	XM_017597735.1	51086	sense	intergenic	downstream	same_strand	LOC102549836	GeneID:102549836,Genbank:XM_017597735.1,RGD:7734651	uncharacterized LOC102549836, transcript variant X4
XR_360089.3	466.110123182534	0.477028745775811	3.46657256353861	3.14629678042738	1.65365476212566	0.000527139427496368	0.0446107923489094	Up	1.12089	3.82931	3.09326	12.5855	9.00845	7.46786	Chr15	59057073	59080629	+	LOC102546462	XM_008770913.2	79193	sense	intergenic	upstream	same_strand	Ccdc122	GeneID:100360752,Genbank:XM_008770913.2,RGD:2321506	coiled-coil domain containing 122, transcript variant X2
XR_361197.3	41.3413707759173	0.527783572872478	-3.95103	0.235648609505606	-2.08529	7.78142149215407e-05	0.00992665259371655	Down	2.67575	3.35057	3.01468	0.67128	1.2	0.491717	Chr18	413870	417765	+	LOC102546433	XM_017601047.1	0	antisense	genic	exonic	overlapping	LOC102546764	GeneID:102546764,Genbank:XM_017601047.1,RGD:7647017	cx9C motif-containing protein 4-like, transcript variant X1	GO:0005739,GO:0005758	mitochondrion|mitochondrial intermembrane space
XR_591343.1	106.998227563752	0.317114123629392	-3.4312	0.470386718271781	-1.08808	0.00060092584634528	0.0494889057762328	Down	4.11054	3.01121	2.37218	1.69361	1.77816	1.41139	Chr2	237482400	237546384	+	LOC102547576
XR_591514.2	350.577689964107	0.343363304067212	-4.9257	0.309646753783941	-1.6913	8.40586982827314e-07	0.000227869121261438	Down	10.602	7.86328	11.7715	3.13494	3.86765	3.45601	Chr3	45581810	45589738	+	LOC102546943	NM_001108582.1	22529	sense	intergenic	downstream	same_strand	Dapl1	GeneID:362136,Genbank:NM_001108582.1,RGD:1309610	death associated protein-like 1	GO:0097190,GO:0010507,GO:0034198,GO:0070513	apoptotic signaling pathway|negative regulation of autophagy|cellular response to amino acid starvation|death domain binding
XR_591515.2	22.4576719190567	0.999682469976187	-4.77191	0.0366410149594941	-4.7704	1.82485284639644e-06	0.00045663433148674	Down	1.02111	0.806022	0.337141	8.415689e-05	0.0664036	0.0103998	Chr3	45581791	45589738	+	LOC102546943	NM_001108582.1	22510	sense	intergenic	downstream	same_strand	Dapl1	GeneID:362136,Genbank:NM_001108582.1,RGD:1309610	death associated protein-like 1	GO:0097190,GO:0010507,GO:0034198,GO:0070513	apoptotic signaling pathway|negative regulation of autophagy|cellular response to amino acid starvation|death domain binding
XR_592181.2	100.732625787461	0.295817135367586	6.06796385983425	3.4701732372837	1.79500768653021	1.29542045107505e-09	7.66182314063117e-07	Up	0.388503	0.424794	0.232164	1.58443	1.18157	1.22078	Chr4	117832945	117839060	-	LOC103692177	XM_017592432.1	0	antisense	genic	intronic	nested	Add2	GeneID:24171,Genbank:XM_017592432.1,RGD:2042	adducin 2, transcript variant X1	GO:0014069,GO:0016020,GO:0019901,GO:0030097,GO:0050900,GO:0030507,GO:0050901,GO:0031410,GO:0051015,GO:0051016,GO:0051017,GO:0065003,GO:0003779,GO:0005198,GO:0005200,GO:0005516,GO:0005856,GO:0006811,GO:0008290,GO:0032092,GO:0042803,GO:0044853,GO:0046982	postsynaptic density|membrane|protein kinase binding|hemopoiesis|leukocyte migration|spectrin binding|leukocyte tethering or rolling|cytoplasmic vesicle|actin filament binding|barbed-end actin filament capping|actin filament bundle assembly|protein-containing complex assembly|actin binding|structural molecule activity|structural constituent of cytoskeleton|calmodulin binding|cytoskeleton|ion tran…
XR_593043.1	51.065178315501	0.417010122839766	-3.51445	0.36209500588232	-1.46556	0.000440671231017892	0.0393101365869676	Down	0.710744	0.846287	0.971888	0.371682	0.369526	0.290517	Chr6	78113000	78116143	-	LOC102552151	NM_133614.2	0	sense	genic	intronic	nested	Slc25a21	GeneID:171151,Genbank:NM_133614.2,RGD:621444	solute carrier family 25 member 21	GO:0006839,GO:0016021,GO:0022857,GO:0005310,GO:0005743,GO:0006835	mitochondrial transport|integral component of membrane|transmembrane transporter activity|dicarboxylic acid transmembrane transporter activity|mitochondrial inner membrane|dicarboxylic acid transport

## Sheet: model1-vs-normal-diff-circRNA
circRNA	case_value	control_value	FoldChange	log2FoldChange	z-score	pValue	qValue	Regulation	Expression_nor1	Expression_nor2	Expression_nor3	Expression_mod1_1	Expression_mod1_2	Expression_mod1_3	genomic_length	circRNA_length	type	best.transcript	transcript_position	gene	Dbxref	product	GO_id	GO_term	pathway	pathway_description	circAtlas_id	circAtlas_data	CIRCpedia_id	transcript_CIRCpedia	genesymbol_CIRCpedia
circRNA_5657|Chr7:71069214_71077102_+	7974.99553075597	3693.8909507983	2.41076360955506	1.26949019260672	46.2794264595926	0	0	Up	0	3693.8909507983	0	1983.46104867462	4053.35917334941	1938.17530873194	7889	5869	sense-overlapping	NM_199208.1	Chr7:71058150_71072685_+	Rdh16	GeneID:299511,Genbank:NM_199208.1,RGD:735050	retinol dehydrogenase 16 (all-trans)	GO:0005788,GO:0031301,GO:0042572,GO:0042573,GO:0042803,GO:0042904,GO:0055114,GO:0004745	endoplasmic reticulum lumen|integral component of organelle membrane|retinol metabolic process|retinoic acid metabolic process|protein homodimerization activity|9-cis-retinoic acid biosynthetic process|oxidation-reduction process|retinol dehydrogenase activity	rno00830	Retinol metabolism	rno-LOC100365958_0002	http://159.226.67.237:8080/new/circ_detail.php?ID=rno-LOC100365958_0002
circRNA_6701|ChrX:119152559_119152714_+	612.177317180095	2530.00378233433	0.270186914921668	-1.88797	-32.7344	5.06650778613151e-235	4.48892589851251e-232	Down	2146.04328585058	0	383.960496483752	0	287.401995176364	324.775322003731	156	156	intergenic										rno-intergenic_000256	http://159.226.67.237:8080/new/circ_detail.php?ID=rno-intergenic_000256
circRNA_4266|Chr4:22084945_22091386_+	1010.79794430084	118.130823074344	9.55453089752736	3.25618504238907	29.7062227286619	6.38145251699637e-194	2.82698346502939e-191	Up	118.130823074344	0	0	383.89568684025	396.416545070847	230.485712389745	6442	261	sense-overlapping	XM_006236005.3	Chr4:22079837_22116264_+	Crot	GeneID:83842,Genbank:XM_006236005.3,RGD:70908	carnitine O-octanoyltransferase, transcript variant X2	GO:0015936,GO:0008458,GO:0005739,GO:0005777,GO:0009437,GO:0016746,GO:0006091,GO:0006631,GO:0042493,GO:0043231,GO:0010243,GO:0006635,GO:0051791,GO:0015908,GO:0001579,GO:0005102,GO:0015909	coenzyme A metabolic process|carnitine O-octanoyltransferase activity|mitochondrion|peroxisome|carnitine metabolic process|transferase activity, transferring acyl groups|generation of precursor metabolites and energy|fatty acid metabolic process|response to drug|intracellular membrane-bounded organelle|response to organonitrogen compound|fatty acid beta-oxidation|medium-chain fatty acid metabolic…	rno04146	Peroxisome			RNO_CIRCpedia_3089	NM_031987	Crot
circRNA_4419|Chr4:68922339_68967998_+	3192.23829679724	1673.17029076931	2.13041105974068	1.09113182323665	25.8251400926516	4.62948052642926e-147	1.64068789856653e-144	Up	315.015528198251	1026.08081966619	332.073942904867	821.110219074979	1407.27873500151	963.849342720751	45660	19627	sense-overlapping	XM_008762867.2	Chr4:68849014_68996940_+	LOC103690059	GeneID:103690059,Genbank:XM_008762867.2,RGD:9369725	maltase-glucoamylase, intestinal-like, transcript variant X1
circRNA_2694|Chr18:15480332_15490831_+	1566.41418107797	533.562026226421	3.27815845606568	1.71288559154996	25.4407346860463	8.93964183173921e-143	2.64017422097365e-140	Up	0	533.562026226421	0	533.188453944792	436.058199577931	597.167527555248	10500	10500	sense-overlapping	NM_031740.1	Chr18:15462913_15525584_+	B4galt6	GeneID:65196,Genbank:NM_031740.1,RGD:71046	beta-1,4-galactosyltransferase 6	GO:0006486,GO:0006688,GO:0008378,GO:0008489,GO:0016021,GO:0016757,GO:0032580,GO:0046872,GO:0001572,GO:0005975	protein glycosylation|glycosphingolipid biosynthetic process|galactosyltransferase activity|UDP-galactose:glucosylceramide beta-1,4-galactosyltransferase activity|integral component of membrane|transferase activity, transferring glycosyl groups|Golgi cisterna membrane|metal ion binding|lactosylceramide biosynthetic process|carbohydrate metabolic process	rno00600	Sphingolipid metabolism
circRNA_5766|Chr7:123600187_123634890_-	792.703263770887	157.507764099125	5.61974913159462	2.49050572925714	22.9761680098445	8.07016089430635e-117	1.78754063808886e-114	Up	157.507764099125	0	0	202.611612499021	307.222822429906	282.86882884196	34704	27824	sense-overlapping	NM_138515.2	Chr7:123599264_123608436_-	Cyp2d4	GeneID:171522,Genbank:NM_138515.2,RGD:620640	cytochrome P450, family 2, subfamily d, polypeptide 4	GO:0006587,GO:0006805,GO:0007565,GO:0008144,GO:0008202,GO:0008391,GO:0008395,GO:0031090,GO:0009804,GO:0033076,GO:0009820,GO:0042416,GO:0009822,GO:0042417,GO:0042737,GO:0042738,GO:0043231,GO:0046483,GO:0051100,GO:0004497,GO:0004509,GO:0005506,GO:0005737,GO:0005739,GO:0005789,GO:0006082,GO:0010033,GO:0016098,GO:0016491,GO:0016712,GO:0017144,GO:0019369,GO:0055114,GO:0020037,GO:0070330,GO:0070989,GO:…	serotonin biosynthetic process from tryptophan|xenobiotic metabolic process|female pregnancy|drug binding|steroid metabolic process|arachidonic acid monooxygenase activity|steroid hydroxylase activity|organelle membrane|coumarin metabolic process|isoquinoline alkaloid metabolic process|alkaloid metabolic process|dopamine biosynthetic process|alkaloid catabolic process|dopamine metabolic process|d…	rno00140,rno04726	Steroid hormone biosynthesis|Serotonergic synapse
circRNA_0459|Chr1:203272587_203272910_+	0	472.807490773234	0.00118084774586395	-9.72596	-18.7067	4.3649453171595e-78	7.73468310200664e-76	Down	275.638587173469	0	197.168903599765	0	0	0	324	324	exonic	XM_017590238.1	Chr1:203260622_203381994_+	LOC100911413	GeneID:100911413,Genbank:XM_017590238.1,RGD:6493252	deleted in malignant brain tumors 1 protein-like, transcript variant X1					rno-intergenic_002951	http://159.226.67.237:8080/new/circ_detail.php?ID=rno-intergenic_002951
circRNA_1528|Chr12:41157218_41200958_+	552.12476426423	121.463406598077	5.07574760802398	2.3436203328305	18.5067010914935	1.82330623986856e-76	2.93718059731554e-74	Up	39.3769410247813	82.0864655732955	0	159.956536183437	287.401995176364	104.766232904429	43741	34891	sense-overlapping	NM_001009680.1	Chr12:41155489_41167501_+	Oas1i	GeneID:304507,Genbank:NM_001009680.1,RGD:1359379	2 ' -5 ' oligoadenylate synthetase 1I	GO:0005524,GO:0005634,GO:0005654,GO:0005829,GO:0006955,GO:0016020,GO:0016021,GO:0016779,GO:0045071,GO:0051607,GO:0001730,GO:0060700,GO:0003725	ATP binding|nucleus|nucleoplasm|cytosol|immune response|membrane|integral component of membrane|nucleotidyltransferase activity|negative regulation of viral genome replication|defense response to virus|2'-5'-oligoadenylate synthetase activity|regulation of ribonuclease activity|double-stranded RNA binding
circRNA_2361|Chr16:50437205_50487053_-	159.956536183437	679.13924276163	0.26299737517009	-1.92688	-17.1678	4.62470062017127e-66	6.303822691495e-64	Down	265.794351917274	153.912122949929	259.432767894427	159.956536183437	0	0	49849	3601	sense-overlapping	XM_017600260.1	Chr16:50372150_50498939_-	Fat1	GeneID:83720,Genbank:XM_017600260.1,RGD:621254	FAT atypical cadherin 1, transcript variant X2	GO:0098609,GO:0005886,GO:0005911,GO:0007015,GO:0007156,GO:0007163,GO:0016021,GO:0016324,GO:0030027,GO:0030054,GO:0030175,GO:0045197,GO:0003382,GO:0048471,GO:0005509,GO:0048593,GO:0005634	cell-cell adhesion|plasma membrane|cell-cell junction|actin filament organization|homophilic cell adhesion via plasma membrane adhesion molecules|establishment or maintenance of cell polarity|integral component of membrane|apical plasma membrane|lamellipodium|cell junction|filopodium|establishment or maintenance of epithelial cell apical/basal polarity|epithelial cell morphogenesis|perinuclear re…
circRNA_3625|Chr20:5347661_5414567_+	550.506032909144	1382.67096480692	0.444581604369332	-1.16948	-16.9673	1.43424777488671e-64	1.81534789792804e-62	Down	167.351999355321	810.603847536293	404.715117915306	245.266688814604	158.566618028339	146.672726066201	66907	64962	sense-overlapping	XM_017601833.1	Chr20:5347275_5350135_+	LOC102546968	GeneID:102546968,Genbank:XM_017601833.1,RGD:7631662	RT1 class I histocompatibility antigen, AA alpha chain-like					rno-RT1-A2_0001	http://159.226.67.237:8080/new/circ_detail.php?ID=rno-RT1-A2_0001
circRNA_0506|Chr1:215934081_215939788_-	306.371763421883	0	684.206161868033	9.4182872866552	16.2527121207626	2.13697901890688e-59	2.52448454766867e-57	Up	0	0	0	0	138.745790774796	167.625972647087	5708	5708	intronic
circRNA_1038|Chr10:72203091_72212356_+	0	295.078180702136	0.00189208723728288	-9.04581	-15.464	6.06666955961554e-54	6.32361085861102e-52	Down	108.286587818149	0	186.791592883987	0	0	0	9266	805	sense-overlapping	XM_008768099.2	Chr10:72198475_72225139_+	Myo19	GeneID:497974,Genbank:XM_008768099.2,RGD:1559961	myosin XIX, transcript variant X3	GO:0005739,GO:0005741,GO:0005829,GO:0007018,GO:0008017,GO:0016459,GO:0016887,GO:0032027,GO:0032465,GO:0034642,GO:0003777,GO:0060002,GO:0003779,GO:0090140,GO:0005524	mitochondrion|mitochondrial outer membrane|cytosol|microtubule-based movement|microtubule binding|myosin complex|ATPase activity|myosin light chain binding|regulation of cytokinesis|mitochondrion migration along actin filament|microtubule motor activity|plus-end directed microfilament motor activity|actin binding|regulation of mitochondrial fission|ATP binding
circRNA_1039|Chr10:72203091_72212546_+	0	261.280871256896	0.0021368332745577	-8.87031	-14.7098	5.57721097993553e-49	5.49045436469208e-47	Down	157.507764099125	0	103.773107157771	0	0	0	9456	882	sense-overlapping	XM_008768099.2	Chr10:72198475_72225139_+	Myo19	GeneID:497974,Genbank:XM_008768099.2,RGD:1559961	myosin XIX, transcript variant X3	GO:0005739,GO:0005741,GO:0005829,GO:0007018,GO:0008017,GO:0016459,GO:0016887,GO:0032027,GO:0032465,GO:0034642,GO:0003777,GO:0060002,GO:0003779,GO:0090140,GO:0005524	mitochondrion|mitochondrial outer membrane|cytosol|microtubule-based movement|microtubule binding|myosin complex|ATPase activity|myosin light chain binding|regulation of cytokinesis|mitochondrion migration along actin filament|microtubule motor activity|plus-end directed microfilament motor activity|actin binding|regulation of mitochondrial fission|ATP binding
circRNA_5508|Chr6:141246683_141258469_-	221.679084300438	0	495.065843345241	8.95147660496789	14.2467662200172	4.69525086200365e-46	4.15999226373524e-44	Up	0	0	0	191.947843420125	29.7312408803135	0	11787	11787	intergenic										rno-intergenic_003358	http://159.226.67.237:8080/new/circ_detail.php?ID=rno-intergenic_003358
circRNA_6156|Chr8:117109572_117114039_+	0	223.220714436636	0.00250117316000997	-8.64318	-13.7799	3.36509757405048e-43	2.83950138153212e-41	Down	78.7538820495627	71.8256573766335	72.6411750104396	0	0	0	4468	252	sense-overlapping	XM_006243699.1	Chr8:117082440_117116244_+	Rhoa	GeneID:117273,Genbank:XM_006243699.1,RGD:619921	ras homolog family member A, transcript variant X1	GO:0043197,GO:0043200,GO:0043231,GO:0043280,GO:0043296,GO:0043297,GO:0045785,GO:0045792,GO:0043366,GO:0045907,GO:0043524,GO:0045987,GO:0046039,GO:0046638,GO:0048812,GO:0071803,GO:0050773,GO:0071902,GO:0050919,GO:0051017,GO:0071944,GO:0090051,GO:0090307,GO:0090324,GO:0097498,GO:1902766,GO:1903427,GO:0003924,GO:0004871,GO:0005515,GO:0005525,GO:0006357,GO:0007010,GO:0005634,GO:0007015,GO:0005737,GO:…	dendritic spine|response to amino acid|intracellular membrane-bounded organelle|positive regulation of cysteine-type endopeptidase activity involved in apoptotic process|apical junction complex|apical junction assembly|positive regulation of cell adhesion|negative regulation of cell size|beta selection|positive regulation of vasoconstriction|negative regulation of neuron apoptotic process|positiv…	rno04014,rno04015,rno04310,rno04350,rno04072,rno04071,rno04024,rno04022,rno04150,rno04144,rno04510,rno04520,rno04530,rno04810,rno04611,rno04621,rno04625,rno04660,rno04670,rno04062,rno04921,rno04270,rno04972,rno04722,rno04360,rno05200,rno05206,rno05205,rno05203,rno05210,rno05418,rno05133,rno05152,rno05100	Ras signaling pathway|Rap1 signaling pathway|Wnt signaling pathway|TGF-beta signaling pathway|Phospholipase D signaling pathway|Sphingolipid signaling pathway|cAMP signaling pathway|cGMP - PKG signaling pathway|mTOR signaling pathway|Endocytosis|Focal adhesion|Adherens junction|Tight junction|Regulation of actin cytoskeleton|Platelet activation|NOD-like receptor signaling pathway|C-type lectin re…
circRNA_5361|Chr6:95353688_95450110_+	0	212.310328261277	0.00262970560254649	-8.57088	-13.4946	1.68364469646734e-41	1.35609927370006e-39	Down	88.598117305758	71.8256573766335	51.8865535788854	0	0	0	96423	92839	sense-overlapping	XM_008764726.2	Chr6:95314867_95452631_+	Pcnx4	GeneID:690217,Genbank:XM_008764726.2,RGD:1582892	pecanex homolog 4 (Drosophila), transcript variant X1					rno-RF00100_0017	http://159.226.67.237:8080/new/circ_detail.php?ID=rno-RF00100_0017
circRNA_2756|Chr18:31445709_31446694_-	197.909106296133	29.532705768586	7.48291458909276	2.90360030811139	12.4544041656314	1.32336115964357e-35	9.77081656203501e-34	Up	29.532705768586	0	0	95.9739217100625	49.5520681338558	52.3831164522147	986	986	antisense	XM_006254639.3	Chr18:31443424_31468550_+	Rnf14	GeneID:619577,Genbank:XM_006254639.3,RGD:1589576	ring finger protein 14, transcript variant X4	GO:0050681,GO:0005634,GO:0060765,GO:0005737,GO:0061630,GO:0005829,GO:0006355,GO:0007165,GO:0016567,GO:0019787,GO:0031624,GO:0032436,GO:0000151,GO:0045893,GO:0000209,GO:0046872	androgen receptor binding|nucleus|regulation of androgen receptor signaling pathway|cytoplasm|ubiquitin protein ligase activity|cytosol|regulation of transcription, DNA-templated|signal transduction|protein ubiquitination|ubiquitin-like protein transferase activity|ubiquitin conjugating enzyme binding|positive regulation of proteasomal ubiquitin-dependent protein catabolic process|ubiquitin ligas…			rno-Rnf14_0013	http://159.226.67.237:8080/new/circ_detail.php?ID=rno-Rnf14_0013
circRNA_3110|Chr2:24134222_24161334_+	473.492334847975	193.271435727583	2.73560588316708	1.45186039712563	12.3921442587641	2.88231951849087e-35	2.04298807470633e-33	Up	59.065411537172	61.5648491799716	72.6411750104396	213.275381577917	29.7312408803135	230.485712389745	27113	939	sense-overlapping	XM_006231814.3	Chr2:24022815_24227521_+	Ap3b1	GeneID:309969,Genbank:XM_006231814.3,RGD:1310256	adaptor-related protein complex 3, beta 1 subunit, transcript variant X1	GO:0007596,GO:0008089,GO:0008150,GO:0019882,GO:0019903,GO:0030123,GO:0030131,GO:0030742,GO:0032438,GO:0048007,GO:0048490,GO:0003674,GO:0051138,GO:0005575,GO:1904115,GO:0006622	blood coagulation|anterograde axonal transport|biological_process|antigen processing and presentation|protein phosphatase binding|AP-3 adaptor complex|clathrin adaptor complex|GTP-dependent protein binding|melanosome organization|antigen processing and presentation, exogenous lipid antigen via MHC class Ib|anterograde synaptic vesicle transport|molecular_function|positive regulation of NK T cell …	rno04142	Lysosome	rno-Ap3b1_0003	http://159.226.67.237:8080/new/circ_detail.php?ID=rno-Ap3b1_0003	RNO_CIRCpedia_3689	ENSRNOT00000089599.1	Ap3b1
circRNA_1165|Chr10:103586432_103677527_-	42.6550763155833	255.351732120009	0.186526338122892	-2.42255	-12.1412	6.3847056646169e-34	4.19025868063006e-32	Down	68.9096467933674	30.7824245899858	155.659660736656	42.6550763155833	0	0	91096	84719	sense-overlapping	NM_001025111.1	Chr10:103669781_103685879_-	Cd300lf	GeneID:287818,Genbank:NM_001025111.1,RGD:1309733	Cd300 molecule-like family member F	GO:0046718,GO:0005136,GO:0097001,GO:0005886,GO:0016021,GO:0030316,GO:0033004,GO:1902216,GO:0034125,GO:2000426,GO:0035666,GO:0001618,GO:2000427,GO:0035772,GO:0001786	viral entry into host cell|interleukin-4 receptor binding|ceramide binding|plasma membrane|integral component of membrane|osteoclast differentiation|negative regulation of mast cell activation|positive regulation of interleukin-4-mediated signaling pathway|negative regulation of MyD88-dependent toll-like receptor signaling pathway|negative regulation of apoptotic cell clearance|TRIF-dependent tol…
circRNA_1872|Chr14:22874758_22891013_-	267.296318578471	72.6411750104396	4.10883182521069	2.03872828209968	11.8070391470408	3.58981276043479e-32	2.27183864696088e-30	Up	0	0	72.6411750104396	0	89.1937226409405	178.10259593753	16256	16256	intergenic										rno-Ly6c_0001	http://159.226.67.237:8080/new/circ_detail.php?ID=rno-Ly6c_0001
circRNA_4009|Chr3:94784692_94785112_-	186.491981765113	30.7824245899858	6.76496554330511	2.75808258599347	11.7771824733453	5.11752026410254e-32	3.12698134758265e-30	Up	0	30.7824245899858	0	74.6463835522708	59.462481760627	52.3831164522147	421	421	exonic	XM_006234655.2	Chr3:94783866_94808558_-	Prrg4	GeneID:499847,Genbank:XM_006234655.2,RGD:1560542	proline rich and Gla domain 4, transcript variant X1	GO:0005509,GO:0005576,GO:0016021	calcium ion binding|extracellular region|integral component of membrane			rno-Prrg4_0002	http://159.226.67.237:8080/new/circ_detail.php?ID=rno-Prrg4_0002
circRNA_4271|Chr4:25219807_25226452_-	52.3831164522147	267.162329559422	0.218939619979602	-2.1914	-11.6933	1.37997900552638e-31	8.15107599264251e-30	Down	29.532705768586	92.3472737699574	145.282350020879	0	0	52.3831164522147	6646	6646	intergenic
circRNA_0434|Chr1:197981834_197983786_-	0	150.861981600421	0.00370082411608469	-8.07794	-11.6771	1.66913461896201e-31	9.54098885419573e-30	Down	88.598117305758	0	62.2638642946625	0	0	0	1953	1841	sense-overlapping	NM_001100662.1	Chr1:197964406_197982601_-	Eif3c	GeneID:293484,Genbank:NM_001100662.1,RGD:1308871	eukaryotic translation initiation factor 3, subunit C	GO:0071541,GO:0003743,GO:1902416,GO:0005575,GO:0005852,GO:0006413,GO:0008150,GO:0003674,GO:0031369,GO:0045727	eukaryotic translation initiation factor 3 complex, eIF3m|translation initiation factor activity|positive regulation of mRNA binding|cellular_component|eukaryotic translation initiation factor 3 complex|translational initiation|biological_process|molecular_function|translation initiation factor binding|positive regulation of translation	rno03013	RNA transport	rno-RF00026_0049	http://159.226.67.237:8080/new/circ_detail.php?ID=rno-RF00026_0049
circRNA_3086|Chr2:22950023_22964734_+	682.476396913131	367.405104649485	2.07420033092816	1.05255523960881	11.5622624811969	6.39999934997581e-31	3.54399964004911e-29	Up	68.9096467933674	215.476972129901	83.0184857262167	117.301459867854	376.595717817304	188.579219227973	14712	522	sense-overlapping	XM_006231775.3	Chr2:22909550_23012303_+	Homer1	GeneID:29546,Genbank:XM_006231775.3,RGD:628725	homer scaffolding protein 1, transcript variant X1	GO:0005886,GO:0007216,GO:0007623,GO:0014069,GO:0035256,GO:0035418,GO:0016020,GO:0042220,GO:0030018,GO:0042802,GO:0043005,GO:0048741,GO:0043025,GO:0043034,GO:0048875,GO:0051592,GO:0051928,GO:0003009,GO:0060076,GO:0005102,GO:0090279,GO:0005515,GO:0005737,GO:0005829,GO:0030054,GO:0030424,GO:0030425,GO:0031802,GO:0043198,GO:0032947,GO:0044325,GO:0035094,GO:0045177,GO:0045202,GO:0045211,GO:0046982,GO:…	plasma membrane|G-protein coupled glutamate receptor signaling pathway|circadian rhythm|postsynaptic density|G-protein coupled glutamate receptor binding|protein localization to synapse|membrane|response to cocaine|Z disc|identical protein binding|neuron projection|skeletal muscle fiber development|neuronal cell body|costamere|chemical homeostasis within a tissue|response to calcium ion|positive …	rno04068,rno04724	FoxO signaling pathway|Glutamatergic synapse	rno-Homer1_0004	http://159.226.67.237:8080/new/circ_detail.php?ID=rno-Homer1_0004	RNO_CIRCpedia_3679	ENSRNOT00000073871.2	Homer1
circRNA_3949|Chr3:64049306_64050176_-	133.365054457399	0	297.838126524623	8.2183846361972	11.5195566943271	1.05150578851384e-30	5.6462674462016e-29	Up	0	0	0	0	49.5520681338558	83.8129863235436	871	163	sense-overlapping	XM_006234402.3	Chr3:64037814_64133622_-	Sestd1	GeneID:295678,Genbank:XM_006234402.3,RGD:1562244	SEC14 and spectrin domain containing 1, transcript variant X2	GO:0010314,GO:0031210,GO:0032266,GO:0034704,GO:0043325,GO:0045111,GO:0070273,GO:0070300,GO:0080025,GO:1904878,GO:0001786,GO:0005545,GO:0005546	phosphatidylinositol-5-phosphate binding|phosphatidylcholine binding|phosphatidylinositol-3-phosphate binding|calcium channel complex|phosphatidylinositol-3,4-bisphosphate binding|intermediate filament cytoskeleton|phosphatidylinositol-4-phosphate binding|phosphatidic acid binding|phosphatidylinositol-3,5-bisphosphate binding|negative regulation of calcium ion transmembrane transport via high vol…			rno-Sestd1_0003	http://159.226.67.237:8080/new/circ_detail.php?ID=rno-Sestd1_0003
circRNA_2138|Chr15:38661026_38709984_-	0	144.466832387073	0.00386464941801494	-8.01545	-11.462	2.0483221377557e-30	1.06753730238326e-28	Down	0	71.8256573766335	72.6411750104396	0	0	0	48959	33066	sense-overlapping	XM_017599895.1	Chr15:38692817_39683417_-	Phf11	GeneID:361051,Genbank:XM_017599895.1,RGD:1310853	PHD finger protein 11, transcript variant X1	GO:0006355,GO:0031965,GO:0046872,GO:0005634,GO:0005654,GO:0006351	regulation of transcription, DNA-templated|nuclear membrane|metal ion binding|nucleus|nucleoplasm|transcription, DNA-templated
circRNA_5503|Chr6:137924572_137936007_+	20.9532465808859	183.010627530921	0.127844857308567	-2.96753	-11.4554	2.20867359792392e-30	1.11821989014891e-28	Down	59.065411537172	51.3040409833097	72.6411750104396	0	0	20.9532465808859	11436	522	sense-overlapping	NM_022588.1	Chr6:137911302_137950066_+	Mta1	GeneID:64520,Genbank:NM_022588.1,RGD:621018	metastasis associated 1	GO:0003713,GO:0003714,GO:0005515,GO:0005634,GO:0005829,GO:0005635,GO:0005874,GO:0006302,GO:0033363,GO:0040029,GO:0006351,GO:0006355,GO:0043153,GO:0043161,GO:0001046,GO:0001047,GO:0043231,GO:0001103,GO:0003682,GO:0003700,GO:0005654,GO:0005737,GO:0005783,GO:0007565,GO:0005791,GO:0008270,GO:0005794,GO:0010212,GO:0016581,GO:0019899,GO:0043565,GO:0031410,GO:0045475,GO:0032922,GO:1902499,GO:1903507	transcription coactivator activity|transcription corepressor activity|protein binding|nucleus|cytosol|nuclear envelope|microtubule|double-strand break repair|secretory granule organization|regulation of gene expression, epigenetic|transcription, DNA-templated|regulation of transcription, DNA-templated|entrainment of circadian clock by photoperiod|proteasome-mediated ubiquitin-dependent protein ca…			rno-Mta1_0002	http://159.226.67.237:8080/new/circ_detail.php?ID=rno-Mta1_0002
circRNA_2835|Chr18:69642130_69657373_-	29.7312408803135	204.248887286063	0.16254049776315	-2.62113	-11.3508	7.34876045077405e-30	3.61722319965878e-28	Down	39.3769410247813	102.608081966619	62.2638642946625	0	29.7312408803135	0	15244	1083	sense-overlapping	NM_019275.3	Chr18:69626682_69657373_-	Smad4	GeneID:50554,Genbank:NM_019275.3,RGD:3033	SMAD family member 4	GO:0030509,GO:0030511,GO:0030513,GO:0030616,GO:0036302,GO:0031005,GO:0042060,GO:0032444,GO:0042118,GO:0042127,GO:0042177,GO:0046332,GO:0042733,GO:0046872,GO:0046881,GO:0042802,GO:0046982,GO:0048589,GO:0051797,GO:0060021,GO:0048663,GO:0060065,GO:0001076,GO:0060391,GO:0001077,GO:0090575,GO:0070102,GO:0060395,GO:1905305,GO:0070207,GO:0001085,GO:0060412,GO:2000617,GO:0070371,GO:0001228,GO:0070373,GO:…	BMP signaling pathway|positive regulation of transforming growth factor beta receptor signaling pathway|positive regulation of BMP signaling pathway|transforming growth factor beta receptor, common-partner cytoplasmic mediator activity|atrioventricular canal development|filamin binding|wound healing|activin responsive factor complex|endothelial cell activation|regulation of cell proliferation|neg…	rno04310,rno04350,rno04390,rno04371,rno04068,rno04110,rno04520,rno04550,rno04659,rno05200,rno05210,rno05212,rno05225,rno05226,rno05220,rno04933,rno05166,rno05161	Wnt signaling pathway|TGF-beta signaling pathway|Hippo signaling pathway|Apelin signaling pathway|FoxO signaling pathway|Cell cycle|Adherens junction|Signaling pathways regulating pluripotency of stem cells|Th17 cell differentiation|Pathways in cancer|Colorectal cancer|Pancreatic cancer|Hepatocellular carcinoma|Gastric cancer|Chronic myeloid leukemia|AGE-RAGE signaling pathway in diabetic complic…	rno-Smad4_0002	http://159.226.67.237:8080/new/circ_detail.php?ID=rno-Smad4_0002
circRNA_5368|Chr6:96487054_96541680_+	0	132.956305369011	0.00419922664184748	-7.89566	-11.0587	1.98936851297737e-28	9.52746217566458e-27	Down	29.532705768586	30.7824245899858	72.6411750104396	0	0	0	54627	54627	sense-overlapping	NM_031085.2	Chr6:96479243_96677363_+	Prkch	GeneID:81749,Genbank:NM_031085.2,RGD:621888	protein kinase C, eta	GO:0051092,GO:0034351,GO:0005737,GO:0060252,GO:0005829,GO:0035556,GO:0070528,GO:0005886,GO:0005911,GO:0006468,GO:0045618,GO:0010744,GO:2000810,GO:0046872,GO:0016020,GO:0050861,GO:0017160,GO:0004674,GO:0018105,GO:0004699,GO:0019899,GO:0005524	positive regulation of NF-kappaB transcription factor activity|negative regulation of glial cell apoptotic process|cytoplasm|positive regulation of glial cell proliferation|cytosol|intracellular signal transduction|protein kinase C signaling|plasma membrane|cell-cell junction|protein phosphorylation|positive regulation of keratinocyte differentiation|positive regulation of macrophage derived foam…	rno04270,rno04750	Vascular smooth muscle contraction|Inflammatory mediator regulation of TRP channels	rno-Prkch_0009	http://159.226.67.237:8080/new/circ_detail.php?ID=rno-Prkch_0009
circRNA_2852|Chr18:72593000_72595275_+	0	131.540646892503	0.00424441929469472	-7.88022	-11.0076	3.51305879141437e-28	1.63819478378586e-26	Down	49.2211762809767	61.5648491799716	20.7546214315542	0	0	0	2276	419	sense-overlapping	NM_001277450.1	Chr18:72550219_72612078_+	Smad2	GeneID:29357,Genbank:NM_001277450.1,RGD:3031	SMAD family member 2, transcript variant 2	GO:0003677,GO:0003682,GO:0003690,GO:0003700,GO:0006355,GO:0005160,GO:0006366,GO:0005515,GO:0006468,GO:0005634,GO:0007179,GO:0009880,GO:0007182,GO:0009952,GO:0007183,GO:0007352,GO:0010628,GO:0010629,GO:0010718,GO:0017015,GO:0000790,GO:0034713,GO:0019902,GO:0000978,GO:0035265,GO:0023019,GO:0001077,GO:0035556,GO:0030073,GO:0001657,GO:0001701,GO:0038092,GO:0001706,GO:0042060,GO:0001707,GO:0042803,GO:…	DNA binding|chromatin binding|double-stranded DNA binding|DNA binding transcription factor activity|regulation of transcription, DNA-templated|transforming growth factor beta receptor binding|transcription by RNA polymerase II|protein binding|protein phosphorylation|nucleus|transforming growth factor beta receptor signaling pathway|embryonic pattern specification|common-partner SMAD protein phosp…	rno04350,rno04390,rno04371,rno04068,rno04144,rno04110,rno04218,rno04520,rno04550,rno04659,rno04926,rno05200,rno05205,rno05210,rno05212,rno05225,rno05226,rno05321,rno04933,rno05166,rno05142	TGF-beta signaling pathway|Hippo signaling pathway|Apelin signaling pathway|FoxO signaling pathway|Endocytosis|Cell cycle|Cellular senescence|Adherens junction|Signaling pathways regulating pluripotency of stem cells|Th17 cell differentiation|Relaxin signaling pathway|Pathways in cancer|Proteoglycans in cancer|Colorectal cancer|Pancreatic cancer|Hepatocellular carcinoma|Gastric cancer|Inflammatio…	rno-Smad2_0002	http://159.226.67.237:8080/new/circ_detail.php?ID=rno-Smad2_0002	RNO_CIRCpedia_6482	NM_001277450	Smad2
circRNA_1911|Chr14:44036919_44051943_-	147.234163431559	20.7546214315542	7.92140149513105	2.98575570192101	10.8896579249336	1.29124358895975e-27	5.86688112727355e-26	Up	0	0	20.7546214315542	31.9913072366875	0	115.242856194872	15025	804	sense-overlapping	XM_017599460.1	Chr14:44028024_44092844_-	N4bp2	GeneID:305342,Genbank:XM_017599460.1,RGD:1565738	NEDD4 binding protein 2, transcript variant X3	GO:0016310,GO:0046404,GO:0090305,GO:0004519,GO:0005524,GO:0005829	phosphorylation|ATP-dependent polydeoxyribonucleotide 5'-hydroxyl-kinase activity|nucleic acid phosphodiester bond hydrolysis|endonuclease activity|ATP binding|cytosol			rno-N4bp2_0003	http://159.226.67.237:8080/new/circ_detail.php?ID=rno-N4bp2_0003
circRNA_2095|Chr15:16547297_16550375_+	0	123.712210955519	0.00451300365093229	-7.7917	-10.7182	8.35726435095156e-27	3.70226810747154e-25	Down	0	71.8256573766335	51.8865535788854	0	0	0	3079	289	sense-overlapping	NM_021774.1	Chr15:15697292_16862873_+	Fhit	GeneID:60398,Genbank:NM_021774.1,RGD:620448	fragile histidine triad	GO:0016787,GO:0005737,GO:0031625,GO:0005829,GO:0032435,GO:0005886,GO:0006163,GO:0042802,GO:0006260,GO:0047710,GO:0006351,GO:0006355,GO:0000166,GO:0072332,GO:0015964,GO:0001650,GO:0016151,GO:0005634	hydrolase activity|cytoplasm|ubiquitin protein ligase binding|cytosol|negative regulation of proteasomal ubiquitin-dependent protein catabolic process|plasma membrane|purine nucleotide metabolic process|identical protein binding|DNA replication|bis(5'-adenosyl)-triphosphatase activity|transcription, DNA-templated|regulation of transcription, DNA-templated|nucleotide binding|intrinsic apoptotic si…	rno00230,rno05222,rno05223	Purine metabolism|Small cell lung cancer|Non-small cell lung cancer	rno-intergenic_000339	http://159.226.67.237:8080/new/circ_detail.php?ID=rno-intergenic_000339
circRNA_3611|Chr20:3196267_3282058_+	604.886944591665	332.506387790827	2.03133928336142	1.02243122513034	10.6281067319123	2.20544117884224e-26	9.53180919245963e-25	Up	177.196234611516	30.7824245899858	124.527728589325	149.292767104542	277.491581549593	178.10259593753	85792	85274	sense-overlapping	NM_001008826.3	Chr20:3189457_3197457_+	RT1-T24-4	GeneID:414784,Genbank:NM_001008826.3,RGD:1598233	RT1 class I, locus T24, gene 4	GO:0006955,GO:0016021,GO:0042605,GO:0042612,GO:0002474,GO:0005102,GO:0005886	immune response|integral component of membrane|peptide antigen binding|MHC class I protein complex|antigen processing and presentation of peptide antigen via MHC class I|signaling receptor binding|plasma membrane	rno04514,rno04144,rno04145,rno04218,rno04650,rno04612,rno05203,rno05320,rno05330,rno05332,rno05416,rno04940,rno05166,rno05168,rno05167,rno05169,rno05165	Cell adhesion molecules (CAMs)|Endocytosis|Phagosome|Cellular senescence|Natural killer cell mediated cytotoxicity|Antigen processing and presentation|Viral carcinogenesis|Autoimmune thyroid disease|Allograft rejection|Graft-versus-host disease|Viral myocarditis|Type I diabetes mellitus|HTLV-I infection|Herpes simplex infection|Kaposi's sarcoma-associated herpesvirus infection|Epstein-Barr virus …	rno-RT1-T24-1_0005	http://159.226.67.237:8080/new/circ_detail.php?ID=rno-RT1-T24-1_0005
circRNA_2151|Chr15:45437783_45445017_+	0	121.096270793604	0.00461049424600985	-7.76086	-10.6189	2.43304463209774e-26	1.02651311620885e-24	Down	59.065411537172	20.5216163933239	41.5092428631083	0	0	0	7235	372	sense-overlapping	NM_001007007.1	Chr15:45422010_45464894_+	Rnaseh2b	GeneID:361056,Genbank:NM_001007007.1,RGD:1359710	ribonuclease H2, subunit B	GO:0005654,GO:0006401,GO:0009259,GO:0010389,GO:0010629,GO:0032299,GO:0048146,GO:0090502,GO:0001701,GO:2000001,GO:0004523,GO:0005634	nucleoplasm|RNA catabolic process|ribonucleotide metabolic process|regulation of G2/M transition of mitotic cell cycle|negative regulation of gene expression|ribonuclease H2 complex|positive regulation of fibroblast proliferation|RNA phosphodiester bond hydrolysis, endonucleolytic|in utero embryonic development|regulation of DNA damage checkpoint|RNA-DNA hybrid ribonuclease activity|nucleus	rno03030	DNA replication
circRNA_0463|Chr1:203286679_203317455_+	317.592197567824	122.395426750998	2.89742953352767	1.53477357482402	10.573799262025	3.94194414981469e-26	1.62444768220271e-24	Up	39.3769410247813	0	83.0184857262167	74.6463835522708	148.656204401567	94.2896096139865	30777	440	sense-overlapping	XM_017590238.1	Chr1:203260622_203381994_+	LOC100911413	GeneID:100911413,Genbank:XM_017590238.1,RGD:6493252	deleted in malignant brain tumors 1 protein-like, transcript variant X1					rno-intergenic_000313	http://159.226.67.237:8080/new/circ_detail.php?ID=rno-intergenic_000313
circRNA_4986|Chr5:135354650_135359472_+	84.3744236889022	305.47311966504	0.308422510806111	-1.69702	-10.5496	5.10217090562556e-26	2.05478337381102e-24	Down	88.598117305758	92.3472737699574	124.527728589325	31.9913072366875	0	52.3831164522147	4823	774	sense-overlapping	XM_006238640.3	Chr5:135351767_135390132_+	Ipp	GeneID:298439,Genbank:XM_006238640.3,RGD:1306299	intracisternal A particle-promoted polypeptide, transcript variant X2	GO:0016567,GO:0031463,GO:0003779,GO:0004842	protein ubiquitination|Cul3-RING ubiquitin ligase complex|actin binding|ubiquitin-protein transferase activity			rno-Ipp_0008	http://159.226.67.237:8080/new/circ_detail.php?ID=rno-Ipp_0008	RNO_CIRCpedia_2929	ENSRNOT00000082602.1	Ipp
circRNA_6593|ChrMT:6022_6210_-	105.889107635147	0	236.477340827618	7.88555814145034	10.433581964867	1.74195120161069e-25	6.85941673167587e-24	Up	0	0	0	63.982614473375	0	41.9064931617718	189	189	intergenic										rno-Mt-co1_0013	http://159.226.67.237:8080/new/circ_detail.php?ID=rno-Mt-co1_0013
circRNA_1907|Chr14:43420839_43461320_+	90.8923516319558	314.367706521187	0.322847674403907	-1.63107	-10.4046	2.36358663500867e-25	9.10494677659862e-24	Down	118.130823074344	82.0864655732955	114.150417873548	0	59.462481760627	31.4298698713288	40482	691	sense-overlapping	XM_017599456.1	Chr14:43205047_43526335_+	Apbb2	GeneID:305338,Genbank:XM_017599456.1,RGD:1562438	amyloid beta precursor protein binding family B member 2, transcript variant X1	GO:0030308,GO:0005575,GO:0043065,GO:0005634,GO:0043066,GO:0005737,GO:0006355,GO:0007050,GO:0007411,GO:0008134,GO:0001540,GO:0008150,GO:0001764,GO:0030198,GO:0003674	negative regulation of cell growth|cellular_component|positive regulation of apoptotic process|nucleus|negative regulation of apoptotic process|cytoplasm|regulation of transcription, DNA-templated|cell cycle arrest|axon guidance|transcription factor binding|amyloid-beta binding|biological_process|neuron migration|extracellular matrix organization|molecular_function			rno-intergenic_000281	http://159.226.67.237:8080/new/circ_detail.php?ID=rno-intergenic_000281
circRNA_3569|Chr2:248222990_248253593_+	247.086882853083	80.3531084283079	3.43364393810409	1.77974044255356	10.364743204054	3.58720689828854e-25	1.32427721328485e-23	Up	49.2211762809767	0	31.1319321473312	74.6463835522708	99.1041362677117	73.3363630331006	30604	15144	sense-overlapping	XM_003749409.4	Chr2:248215324_248241278_+	LOC685067	GeneID:685067,Genbank:XM_003749409.4,RGD:1583235	similar to guanylate binding protein family, member 6, transcript variant X1					rno-Gbp4_0001	http://159.226.67.237:8080/new/circ_detail.php?ID=rno-Gbp4_0001
circRNA_0684|Chr1:259396273_259421082_-	103.816187067226	0	231.847981353384	7.85703535533064	10.3445856061568	4.4282790338567e-25	1.601410295509e-23	Up	0	0	0	42.6550763155833	29.7312408803135	31.4298698713288	24810	2427	sense-overlapping	XM_017590355.1	Chr1:259373921_259444012_-	Sorbs1	GeneID:686098,Genbank:XM_017590355.1,RGD:1586598	sorbin and SH3 domain containing 1, transcript variant X2	GO:0005829,GO:0005856,GO:0005886,GO:0005899,GO:0005913,GO:0019901,GO:0031625,GO:0005924,GO:0031667,GO:0032868,GO:0032869,GO:0033993,GO:0042594,GO:0043149,GO:0045121,GO:0001725,GO:0005070,GO:0005158,GO:0005634,GO:0005813,GO:0005925,GO:0007015,GO:0008134,GO:0008286,GO:0009967,GO:0014823,GO:0045725,GO:0016020,GO:0046326,GO:0016363,GO:0046889,GO:0048041,GO:1903078,GO:1904608,GO:2001275	cytosol|cytoskeleton|plasma membrane|insulin receptor complex|cell-cell adherens junction|protein kinase binding|ubiquitin protein ligase binding|cell-substrate adherens junction|response to nutrient levels|response to insulin|cellular response to insulin stimulus|response to lipid|response to starvation|stress fiber assembly|membrane raft|stress fiber|SH3/SH2 adaptor activity|insulin receptor bi…	rno04520,rno04910,rno03320	Adherens junction|Insulin signaling pathway|PPAR signaling pathway	rno-Sorbs1_0010	http://159.226.67.237:8080/new/circ_detail.php?ID=rno-Sorbs1_0010	RNO_CIRCpedia_1967	ENSRNOT00000021114.8	Sorbs1
circRNA_6640|ChrX:32137209_32139404_-	103.062831615101	0	230.16554679524	7.84652808411524	10.3119584595943	6.22202527519067e-25	2.20508575752757e-23	Up	0	0	0	31.9913072366875	39.6416545070847	31.4298698713288	2196	309	sense-overlapping	NM_020976.1	ChrX:32118082_32153687_-	Tmem27	GeneID:57395,Genbank:NM_020976.1,RGD:708489	transmembrane protein 27	GO:0005886,GO:0006508,GO:0008237,GO:0008241,GO:0016020,GO:0016021,GO:0031526,GO:0035543,GO:0035774,GO:0042803,GO:0005737,GO:0045956,GO:0051957	plasma membrane|proteolysis|metallopeptidase activity|peptidyl-dipeptidase activity|membrane|integral component of membrane|brush border membrane|positive regulation of SNARE complex assembly|positive regulation of insulin secretion involved in cellular response to glucose stimulus|protein homodimerization activity|cytoplasm|positive regulation of calcium ion-dependent exocytosis|positive regulat…			rno-Tmem27_0001	http://159.226.67.237:8080/new/circ_detail.php?ID=rno-Tmem27_0001
circRNA_0439|Chr1:198932174_198934500_+	0	112.085181418342	0.00498115498090095	-7.6493	-10.2659	1.0037419213167e-24	3.48751114622194e-23	Down	29.532705768586	41.0432327866477	41.5092428631083	0	0	0	2327	745	sense-overlapping	XM_001080034.5	Chr1:198925265_198938939_+	Fbrs	GeneID:691899,Genbank:XM_001080034.5,RGD:1594591	fibrosin, transcript variant X1	GO:0005615,GO:0008083,GO:0048146	extracellular space|growth factor activity|positive regulation of fibroblast proliferation			rno-Zfp689_0001	http://159.226.67.237:8080/new/circ_detail.php?ID=rno-Zfp689_0001
circRNA_2457|Chr17:9748603_9749647_+	101.935184586071	0	227.647223836696	7.83065605553881	10.2628328038879	1.03621484493404e-24	3.53110135619829e-23	Up	0	0	0	0	49.5520681338558	52.3831164522147	1045	202	antisense	NM_013030.1	Chr17:9747766_9762739_-	Slc34a1	GeneID:25548,Genbank:NM_013030.1,RGD:3708	solute carrier family 34 member 1	GO:0007584,GO:0009100,GO:0009986,GO:0010288,GO:0015321,GO:0031982,GO:0032026,GO:0016021,GO:0032355,GO:0016323,GO:0033189,GO:0035725,GO:0035864,GO:0042431,GO:0051260,GO:0042493,GO:0055062,GO:0042803,GO:0060416,GO:0043434,GO:0071107,GO:0071248,GO:0071374,GO:0072350,GO:0001503,GO:0072686,GO:0001822,GO:0005436,GO:0072734,GO:0005768,GO:0005886,GO:0005903,GO:0006817,GO:0016324,GO:0016607,GO:0030165,GO:…	response to nutrient|glycoprotein metabolic process|cell surface|response to lead ion|sodium-dependent phosphate transmembrane transporter activity|vesicle|response to magnesium ion|integral component of membrane|response to estradiol|basolateral plasma membrane|response to vitamin A|sodium ion transmembrane transport|response to potassium ion|indole metabolic process|protein homooligomerization|…
circRNA_5452|Chr6:125523808_125524984_-	0	111.55210595876	0.00500495848920652	-7.64243	-10.2445	1.25324845857248e-24	4.19010616715177e-23	Down	39.3769410247813	41.0432327866477	31.1319321473312	0	0	0	1177	315	sense-overlapping	NM_001025152.1	Chr6:125437767_125601316_-	Tc2n	GeneID:500707,Genbank:NM_001025152.1,RGD:1563876	tandem C2 domains, nuclear	GO:0048791,GO:0005544,GO:0005634,GO:0005886,GO:0006906,GO:0016079,GO:0017158,GO:0019905,GO:0030276,GO:0005509	calcium ion-regulated exocytosis of neurotransmitter|calcium-dependent phospholipid binding|nucleus|plasma membrane|vesicle fusion|synaptic vesicle exocytosis|regulation of calcium ion-dependent exocytosis|syntaxin binding|clathrin binding|calcium ion binding			rno-Tc2n_0009	http://159.226.67.237:8080/new/circ_detail.php?ID=rno-Tc2n_0009	RNO_CIRCpedia_5450	NM_001025152	Tc2n
circRNA_0383|Chr1:185306404_185307538_+	0	111.135533018294	0.00502371873822985	-7.63703	-10.2277	1.49090117707845e-24	4.89236460330187e-23	Down	49.2211762809767	30.7824245899858	31.1319321473312	0	0	0	1135	198	sense-overlapping	NM_001108500.1	Chr1:185210922_185326314_+	Pik3c2a	GeneID:361632,Genbank:NM_001108500.1,RGD:1310389	phosphatidylinositol-4-phosphate 3-kinase, catalytic subunit type 2 alpha	GO:0090050,GO:0036092,GO:0016020,GO:0005634,GO:1905037,GO:0016236,GO:0005737,GO:0046854,GO:0016303,GO:0005886,GO:0005942,GO:0048015,GO:0016477,GO:0006897,GO:0048268,GO:0031982,GO:0052742,GO:0008150,GO:0003674,GO:0071583,GO:0035005,GO:0009267,GO:0005575,GO:0035091,GO:0014065	positive regulation of cell migration involved in sprouting angiogenesis|phosphatidylinositol-3-phosphate biosynthetic process|membrane|nucleus|autophagosome organization|macroautophagy|cytoplasm|phosphatidylinositol phosphorylation|1-phosphatidylinositol-3-kinase activity|plasma membrane|phosphatidylinositol 3-kinase complex|phosphatidylinositol-mediated signaling|cell migration|endocytosis|clat…	rno00562,rno04070	Inositol phosphate metabolism|Phosphatidylinositol signaling system	rno-Pik3c2a_0001	http://159.226.67.237:8080/new/circ_detail.php?ID=rno-Pik3c2a_0001	RNO_CIRCpedia_1832	NM_001108500	Pik3c2a
circRNA_1017|Chr10:67579952_67587851_+	100.610847171961	0	224.689641163262	7.8117898034475	10.2046894867052	1.88924485360809e-24	6.08680341926097e-23	Up	0	0	0	21.3275381577917	79.2833090141693	0	7900	292	sense-overlapping	XM_017597306.1	Chr10:67559277_67640622_+	Rhot1	GeneID:303351,Genbank:XM_017597306.1,RGD:1307023	ras homolog family member T1, transcript variant X1	GO:0005525,GO:0005739,GO:0019725,GO:0031307,GO:0034640,GO:0046872,GO:0046928,GO:0047497,GO:0097345,GO:1902513,GO:0003924,GO:0005509,GO:0005515	GTP binding|mitochondrion|cellular homeostasis|integral component of mitochondrial outer membrane|establishment of mitochondrion localization by microtubule attachment|metal ion binding|regulation of neurotransmitter secretion|mitochondrion transport along microtubule|mitochondrial outer membrane permeabilization|regulation of organelle transport along microtubule|GTPase activity|calcium ion bind…	rno04137	Mitophagy - animal	rno-Rhot1_0001	http://159.226.67.237:8080/new/circ_detail.php?ID=rno-Rhot1_0001
circRNA_2784|Chr18:44523400_44532874_+	132.606926706962	20.7546214315542	7.13443594203289	2.83479937282652	10.0720932088551	7.33990600593948e-24	2.28180937588154e-22	Up	0	0	20.7546214315542	21.3275381577917	69.3728953873982	41.9064931617718	9475	2133	sense-overlapping	XM_017601109.1	Chr18:44468762_44615551_+	Dmxl1	GeneID:307429,Genbank:XM_017601109.1,RGD:1307692	Dmx-like 1, transcript variant X6	GO:0007035,GO:0043291,GO:0070072	vacuolar acidification|RAVE complex|vacuolar proton-transporting V-type ATPase complex assembly			rno-Dmxl1_0039	http://159.226.67.237:8080/new/circ_detail.php?ID=rno-Dmxl1_0039	RNO_CIRCpedia_6465	ENSRNOT00000031812.5	Dmxl1
circRNA_5739|Chr7:116505011_116561061_-	93.7138553536885	0	209.286902191142	7.70933821596384	9.89363585707098	4.4361697082386e-23	1.35532633155152e-21	Up	0	0	0	63.982614473375	29.7312408803135	0	56051	53309	sense-overlapping	NM_001128099.1	Chr7:116557519_116561058_-	Ly6al	GeneID:362935,Genbank:NM_001128099.1,RGD:1307571	lymphocyte antigen 6 complex, locus A-like					rno-Ly6al_0001	http://159.226.67.237:8080/new/circ_detail.php?ID=rno-Ly6al_0001
circRNA_6059|Chr8:82038973_82045524_+	92.965272199877	0	207.615125390343	7.69776774200012	9.85899944422462	6.26707716597849e-23	1.85087678968565e-21	Up	0	0	0	21.3275381577917	29.7312408803135	41.9064931617718	6552	428	sense-overlapping	NM_022178.1	Chr8:82038966_82156507_+	Myo5a	GeneID:25017,Genbank:NM_022178.1,RGD:3143	myosin VA	GO:0003779,GO:0005509,GO:0005515,GO:0005516,GO:0005524,GO:0005737,GO:0007018,GO:0007268,GO:0005764,GO:0007601,GO:0005769,GO:0008017,GO:0008021,GO:0016020,GO:0016192,GO:0030141,GO:0016459,GO:0030318,GO:0030424,GO:0030425,GO:0031585,GO:0031982,GO:0000146,GO:0042470,GO:0031987,GO:0042476,GO:0032252,GO:0000149,GO:0042552,GO:0001726,GO:0042641,GO:0001750,GO:0042642,GO:0003774,GO:0042759,GO:0042802,GO:…	actin binding|calcium ion binding|protein binding|calmodulin binding|ATP binding|cytoplasm|microtubule-based movement|chemical synaptic transmission|lysosome|visual perception|early endosome|microtubule binding|synaptic vesicle|membrane|vesicle-mediated transport|secretory granule|myosin complex|melanocyte differentiation|axon|dendrite|regulation of inositol 1,4,5-trisphosphate-sensitive calcium-…			rno-Myo5a_0001	http://159.226.67.237:8080/new/circ_detail.php?ID=rno-Myo5a_0001	RNO_CIRCpedia_4407	NM_022178	Myo5a
circRNA_4054|Chr3:117438936_117443478_+	0	102.173880779026	0.0054643481822389	-7.51573	-9.85586	6.46610371321653e-23	1.87835012783929e-21	Down	29.532705768586	0	72.6411750104396	0	0	0	4543	491	sense-overlapping	XM_017591488.1	Chr3:117421531_117498372_+	Slc12a1	GeneID:25065,Genbank:XM_017591488.1,RGD:3685	solute carrier family 12 member 1, transcript variant X2	GO:1902476,GO:0055064,GO:0016021,GO:0006814,GO:0055075,GO:0016101,GO:0006821,GO:0055078,GO:0016324,GO:0006884,GO:0070062,GO:0007588,GO:0008511,GO:0009986,GO:0010107,GO:0070294,GO:0032978,GO:0015081,GO:0070886,GO:0034220,GO:0015377,GO:0001822,GO:0071475,GO:0035725,GO:0015378,GO:0005886,GO:0071805,GO:0048878,GO:0015379,GO:0006813	chloride transmembrane transport|chloride ion homeostasis|integral component of membrane|sodium ion transport|potassium ion homeostasis|diterpenoid metabolic process|chloride transport|sodium ion homeostasis|apical plasma membrane|cell volume homeostasis|extracellular exosome|excretion|sodium:potassium:chloride symporter activity|cell surface|potassium ion import|renal sodium ion absorption|prote…			rno-Slc12a1_0003	http://159.226.67.237:8080/new/circ_detail.php?ID=rno-Slc12a1_0003
circRNA_3790|Chr3:11394659_11396393_+	0	101.358363145219	0.00550831369393019	-7.50417	-9.821	9.14295670501799e-23	2.61311601311159e-21	Down	29.532705768586	71.8256573766335	0	0	0	0	1735	302	sense-overlapping	XM_006233943.2	Chr3:11392046_11407264_+	Ciz1	GeneID:296639,Genbank:XM_006233943.2,RGD:1305336	CDKN1A interacting zinc finger protein 1, transcript variant X6	GO:0005654,GO:0005886,GO:0008270,GO:0030332,GO:0032298,GO:0051457,GO:0003676,GO:0005623,GO:0005634	nucleoplasm|plasma membrane|zinc ion binding|cyclin binding|positive regulation of DNA-dependent DNA replication initiation|maintenance of protein location in nucleus|nucleic acid binding|cell|nucleus			rno-Ciz1_0001	http://159.226.67.237:8080/new/circ_detail.php?ID=rno-Ciz1_0001	RNO_CIRCpedia_3352	NM_001106568	Ciz1
circRNA_2579|Chr17:77295955_77297014_-	0	101.174795242983	0.00551830777978156	-7.50156	-9.81313	9.88519628179212e-23	2.7804075891009e-21	Down	39.3769410247813	41.0432327866477	20.7546214315542	0	0	0	1060	251	sense-overlapping	NM_053674.1	Chr17:77287580_77304482_-	Phyh	GeneID:114209,Genbank:NM_053674.1,RGD:620317	phytanoyl-CoA 2-hydroxylase	GO:0048244,GO:0003824,GO:0097089,GO:0005777,GO:0006103,GO:0006629,GO:0006720,GO:0008198,GO:0016491,GO:0031406,GO:0031418,GO:0048037,GO:0001561	phytanoyl-CoA dioxygenase activity|catalytic activity|methyl-branched fatty acid metabolic process|peroxisome|2-oxoglutarate metabolic process|lipid metabolic process|isoprenoid metabolic process|ferrous iron binding|oxidoreductase activity|carboxylic acid binding|L-ascorbic acid binding|cofactor binding|fatty acid alpha-oxidation	rno04146	Peroxisome	rno-Phyh_0002	http://159.226.67.237:8080/new/circ_detail.php?ID=rno-Phyh_0002
circRNA_0754|Chr1:278656261_278731755_+	0	100.874724821632	0.00553472300117182	-7.49727	-9.80025	1.12311812580062e-22	3.08552762623054e-21	Down	49.2211762809767	20.5216163933239	31.1319321473312	0	0	0	75495	898	sense-overlapping	XM_008760587.2	Chr1:278546113_279098977_+	Atrnl1	GeneID:307992,Genbank:XM_008760587.2,RGD:1563485	attractin like 1, transcript variant X1	GO:0008150,GO:0003674,GO:0005575,GO:0007186	biological_process|molecular_function|cellular_component|G-protein coupled receptor signaling pathway			rno-Atrnl1_0019	http://159.226.67.237:8080/new/circ_detail.php?ID=rno-Atrnl1_0019
circRNA_0798|Chr10:4213518_4233192_-	0	100.874724821632	0.00553472300117182	-7.49727	-9.80025	1.12311812580062e-22	3.08552762623054e-21	Down	49.2211762809767	20.5216163933239	31.1319321473312	0	0	0	19675	240	sense-overlapping	NM_001109526.2	Chr10:3841865_4249715_-	Snx29	GeneID:689142,Genbank:NM_001109526.2,RGD:1596162	sorting nexin 29	GO:0035091	phosphatidylinositol binding			rno-Snx29_0020	http://159.226.67.237:8080/new/circ_detail.php?ID=rno-Snx29_0020	RNO_CIRCpedia_4671	ENSRNOT00000003150.5	Snx29
circRNA_5552|Chr7:18533478_18535599_-	125.143725225017	19.6884705123907	7.09749913542502	2.82731076820918	9.77133709226036	1.49466279475967e-22	4.01294313986991e-21	Up	19.6884705123907	0	0	63.982614473375	29.7312408803135	31.4298698713288	2122	265	sense-overlapping	XM_008765198.2	Chr7:18516253_18547572_-	Hnrnpm	GeneID:116655,Genbank:XM_008765198.2,RGD:620369	heterogeneous nuclear ribonucleoprotein M, transcript variant X2	GO:1990405,GO:0019904,GO:0000398,GO:1990831,GO:0042382,GO:0003723,GO:0003729,GO:0005515,GO:0005634,GO:0005654,GO:0048306,GO:0005681,GO:0071013,GO:0005737,GO:0009986,GO:0071222,GO:0016363,GO:0000380,GO:1900182,GO:1904591	protein antigen binding|protein domain specific binding|mRNA splicing, via spliceosome|cellular response to carcinoembryonic antigen|paraspeckles|RNA binding|mRNA binding|protein binding|nucleus|nucleoplasm|calcium-dependent protein binding|spliceosomal complex|catalytic step 2 spliceosome|cytoplasm|cell surface|cellular response to lipopolysaccharide|nuclear matrix|alternative mRNA splicing, via…	rno03040	Spliceosome	rno-Hnrnpm_0006	http://159.226.67.237:8080/new/circ_detail.php?ID=rno-Hnrnpm_0006	RNO_CIRCpedia_2218	NM_001109911	Hnrnpm
circRNA_1734|Chr13:101502509_101503027_-	186.112917889894	51.537	4.03241521690849	2.01164420047787	9.7663890148978	1.56946395783047e-22	4.15088079593371e-21	Up	0	30.7824245899858	20.7546214315542	85.3101526311667	69.3728953873982	31.4298698713288	519	519	exonic	XM_006250383.3	Chr13:101451932_101516960_-	Disp1	GeneID:289338,Genbank:XM_006250383.3,RGD:1307675	dispatched RND transporter family member 1, transcript variant X7	GO:0007225,GO:0007368,GO:0007389,GO:0008150,GO:0009880,GO:0009953,GO:0015833,GO:0016021,GO:0060539,GO:1904680,GO:0003674,GO:0005575,GO:0007224	patched ligand maturation|determination of left/right symmetry|pattern specification process|biological_process|embryonic pattern specification|dorsal/ventral pattern formation|peptide transport|integral component of membrane|diaphragm development|peptide transmembrane transporter activity|molecular_function|cellular_component|smoothened signaling pathway			rno-Disp1_0001	http://159.226.67.237:8080/new/circ_detail.php?ID=rno-Disp1_0001	RNO_CIRCpedia_4571	NM_001105983	Disp1
circRNA_0474|Chr1:204959173_204975227_+	90.8923516319558	0	202.98576591611	7.66523475382443	9.76214140617586	1.63662344751579e-22	4.26484816029116e-21	Up	0	0	0	0	59.462481760627	31.4298698713288	16055	14552	sense-overlapping	XM_006230445.3	Chr1:204938444_205000163_+	Zranb1	GeneID:100360606,Genbank:XM_006230445.3,RGD:2321751	zinc finger RANBP2-type containing 1, transcript variant X2	GO:0071947,GO:0030177,GO:0005634,GO:0035523,GO:0005654,GO:1990168,GO:0005737,GO:0005829,GO:0036459,GO:0007010,GO:0043231,GO:0046872,GO:0016477,GO:0070530,GO:0004843,GO:0022604,GO:0070536	protein deubiquitination involved in ubiquitin-dependent protein catabolic process|positive regulation of Wnt signaling pathway|nucleus|protein K29-linked deubiquitination|nucleoplasm|protein K33-linked deubiquitination|cytoplasm|cytosol|thiol-dependent ubiquitinyl hydrolase activity|cytoskeleton organization|intracellular membrane-bounded organelle|metal ion binding|cell migration|K63-linked pol…			rno-Zranb1_0009	http://159.226.67.237:8080/new/circ_detail.php?ID=rno-Zranb1_0009
circRNA_5578|Chr7:32922004_32982696_-	295.328930467768	121.096270793604	2.72322466920378	1.44531601131129	9.75201563379985	1.80841406035339e-22	4.64421697818292e-21	Up	59.065411537172	20.5216163933239	41.5092428631083	0	148.656204401567	146.672726066201	60693	60693	intergenic										rno-intergenic_000287	http://159.226.67.237:8080/new/circ_detail.php?ID=rno-intergenic_000287
circRNA_5769|Chr7:123618182_123627039_-	249.543639594536	91.5141278890242	3.04485495065031	1.60637350334942	9.6883784947201	3.37849697696206e-22	8.55242377596681e-21	Up	19.6884705123907	71.8256573766335	0	53.3188453944792	49.5520681338558	146.672726066201	8858	6805	sense-overlapping	NM_173304.2	Chr7:123616596_123621102_-	Cyp2d5	GeneID:286963,Genbank:NM_173304.2,RGD:628630	cytochrome P450, family 2, subfamily d, polypeptide 5	GO:0055114,GO:0005789,GO:0006082,GO:0070330,GO:0006805,GO:0008395,GO:0016021,GO:0016712,GO:0019369,GO:0020037,GO:0031090,GO:0004497,GO:0042738,GO:0005506,GO:0043231,GO:0005737	oxidation-reduction process|endoplasmic reticulum membrane|organic acid metabolic process|aromatase activity|xenobiotic metabolic process|steroid hydroxylase activity|integral component of membrane|oxidoreductase activity, acting on paired donors, with incorporation or reduction of molecular oxygen, reduced flavin or flavoprotein as one donor, and incorporation of one atom of oxygen|arachidonic a…	rno00140,rno04726	Steroid hormone biosynthesis|Serotonergic synapse
circRNA_4049|Chr3:114373075_114377721_+	84.748715265808	0	189.265461502134	7.5642673516571	9.46646402254742	2.89477109500802e-21	7.22469631035805e-20	Up	0	0	0	53.3188453944792	0	31.4298698713288	4647	4647	intronic	NM_031664.1	Chr3:114355003_114647382_+	Slc28a2	GeneID:60423,Genbank:NM_031664.1,RGD:61840	solute carrier family 28 member 2	GO:0005415,GO:0005887,GO:0015211,GO:0015860,GO:0034394,GO:1901642,GO:0001895,GO:0005337	nucleoside:sodium symporter activity|integral component of plasma membrane|purine nucleoside transmembrane transporter activity|purine nucleoside transmembrane transport|protein localization to cell surface|nucleoside transmembrane transport|retina homeostasis|nucleoside transmembrane transporter activity
circRNA_3359|Chr2:178256259_178267503_-	0	93.0462888846483	0.00600038611318844	-7.38073	-9.45501	3.22998999061684e-21	7.94936425468479e-20	Down	0	30.7824245899858	62.2638642946625	0	0	0	11245	738	sense-overlapping	XM_008761099.2	Chr2:178223561_178298358_-	Fnip2	GeneID:310538,Genbank:XM_008761099.2,RGD:1562174	folliculin interacting protein 2, transcript variant X1	GO:0001932,GO:0005737,GO:0006468,GO:0008630,GO:0031334,GO:0033138,GO:0042030,GO:0000122,GO:0043086,GO:0051087	regulation of protein phosphorylation|cytoplasm|protein phosphorylation|intrinsic apoptotic signaling pathway in response to DNA damage|positive regulation of protein complex assembly|positive regulation of peptidyl-serine phosphorylation|ATPase inhibitor activity|negative regulation of transcription by RNA polymerase II|negative regulation of catalytic activity|chaperone binding	rno04150	mTOR signaling pathway	rno-Fnip2_0006	http://159.226.67.237:8080/new/circ_detail.php?ID=rno-Fnip2_0006
circRNA_3599|Chr2:264871216_264885562_+	0	92.813283846418	0.00601544990726789	-7.37711	-9.44445	3.57270667276927e-21	8.67237838924267e-20	Down	0	51.3040409833097	41.5092428631083	0	0	0	14347	921	sense-overlapping	XM_006233538.3	Chr2:264864321_264894588_+	Lrrc40	GeneID:310946,Genbank:XM_006233538.3,RGD:1562017	leucine rich repeat containing 40, transcript variant X1	GO:0005886,GO:0007165	plasma membrane|signal transduction			rno-Lrrc40_0001	http://159.226.67.237:8080/new/circ_detail.php?ID=rno-Lrrc40_0001	RNO_CIRCpedia_5891	ENSRNOT00000015434.6	Lrrc40
circRNA_1902|Chr14:43400193_43461320_+	0	91.9801379654848	0.0060699371848808	-7.3641	-9.40657	5.12603457702524e-21	1.22747746898496e-19	Down	19.6884705123907	30.7824245899858	41.5092428631083	0	0	0	61128	21337	sense-overlapping	XM_017599456.1	Chr14:43205047_43526335_+	Apbb2	GeneID:305338,Genbank:XM_017599456.1,RGD:1562438	amyloid beta precursor protein binding family B member 2, transcript variant X1	GO:0030308,GO:0005575,GO:0043065,GO:0005634,GO:0043066,GO:0005737,GO:0006355,GO:0007050,GO:0007411,GO:0008134,GO:0001540,GO:0008150,GO:0001764,GO:0030198,GO:0003674	negative regulation of cell growth|cellular_component|positive regulation of apoptotic process|nucleus|negative regulation of apoptotic process|cytoplasm|regulation of transcription, DNA-templated|cell cycle arrest|axon guidance|transcription factor binding|amyloid-beta binding|biological_process|neuron migration|extracellular matrix organization|molecular_function			rno-intergenic_000400	http://159.226.67.237:8080/new/circ_detail.php?ID=rno-intergenic_000400
circRNA_6570|Chr9:119309035_119311107_-	0	91.7471329272546	0.00608535266327989	-7.36044	-9.39593	5.67127777120005e-21	1.3399338947422e-19	Down	19.6884705123907	51.3040409833097	20.7546214315542	0	0	0	2073	361	sense-overlapping	NM_017343.2	Chr9:119307168_119321500_-	Myl12b	GeneID:50685,Genbank:NM_017343.2,RGD:628855	myosin light chain 12B	GO:0099738,GO:0005903,GO:0008360,GO:0016460,GO:0030018,GO:0032036,GO:0032991,GO:0001725,GO:0045177,GO:0005509	cell cortex region|brush border|regulation of cell shape|myosin II complex|Z disc|myosin heavy chain binding|protein-containing complex|stress fiber|apical part of cell|calcium ion binding	rno04510,rno04530,rno04810,rno04611,rno04670	Focal adhesion|Tight junction|Regulation of actin cytoskeleton|Platelet activation|Leukocyte transendothelial migration	rno-Myl12b_0001	http://159.226.67.237:8080/new/circ_detail.php?ID=rno-Myl12b_0001	RNO_CIRCpedia_4233	NM_017343	Myl12b
circRNA_0666|Chr1:255706980_255774681_-	83.2420043615586	0	185.900592385846	7.5383875572928	9.39186174268862	5.8948923272556e-21	1.36545741227411e-19	Up	0	0	0	31.9913072366875	19.8208272535423	31.4298698713288	67702	618	sense-overlapping	XM_017590351.1	Chr1:255660165_255812747_-	Cpeb3	GeneID:309510,Genbank:XM_017590351.1,RGD:1564670	cytoplasmic polyadenylation element binding protein 3, transcript variant X10	GO:0005737,GO:0006412,GO:0007616,GO:0008135,GO:0017148,GO:0030014,GO:0060999,GO:0030425,GO:0061158,GO:0035613,GO:0071230,GO:0035925,GO:0097440,GO:1900153,GO:1900248,GO:1900273,GO:1900365,GO:1990124,GO:2000766,GO:0000122,GO:0000900,GO:0003723,GO:0003730,GO:0005634,GO:0043005,GO:0043022,GO:0045202,GO:0045727,GO:0048167,GO:0050955,GO:0060213,GO:0060998	cytoplasm|translation|long-term memory|translation factor activity, RNA binding|negative regulation of translation|CCR4-NOT complex|positive regulation of dendritic spine development|dendrite|3'-UTR-mediated mRNA destabilization|RNA stem-loop binding|cellular response to amino acid stimulus|mRNA 3'-UTR AU-rich region binding|apical dendrite|positive regulation of nuclear-transcribed mRNA cataboli…	rno04114,rno04914	Oocyte meiosis|Progesterone-mediated oocyte maturation	rno-Cpeb3_0008	http://159.226.67.237:8080/new/circ_detail.php?ID=rno-Cpeb3_0008	RNO_CIRCpedia_1958	ENSRNOT00000047387.6	Cpeb3
circRNA_4789|Chr5:64806189_64807645_+	83.2420043615586	0	185.900592385846	7.5383875572928	9.39186174268862	5.8948923272556e-21	1.36545741227411e-19	Up	0	0	0	31.9913072366875	19.8208272535423	31.4298698713288	1457	244	antisense	NM_012496.2	Chr5:64805772_64818813_-	Aldob	GeneID:24190,Genbank:NM_012496.2,RGD:2090	aldolase, fructose-bisphosphate B	GO:0005886,GO:0006000,GO:0006096,GO:0006116,GO:0032781,GO:0008092,GO:0032869,GO:0034451,GO:0042493,GO:0042594,GO:0070061,GO:0042802,GO:0070072,GO:0043200,GO:0070741,GO:0001889,GO:0004332,GO:0005634,GO:0005737,GO:0005764,GO:0005815,GO:0005829,GO:0009743,GO:0009750,GO:0010043,GO:0014070,GO:0030388,GO:0030867,GO:0043231,GO:0030868,GO:0043434,GO:0031210,GO:0046688,GO:0031668,GO:0048471,GO:0051117,GO:…	plasma membrane|fructose metabolic process|glycolytic process|NADH oxidation|positive regulation of ATPase activity|cytoskeletal protein binding|cellular response to insulin stimulus|centriolar satellite|response to drug|response to starvation|fructose binding|identical protein binding|vacuolar proton-transporting V-type ATPase complex assembly|response to amino acid|response to interleukin-6|liv…	rno00010,rno00030,rno00051	Glycolysis / Gluconeogenesis|Pentose phosphate pathway|Fructose and mannose metabolism	rno-Aldob_0004	http://159.226.67.237:8080/new/circ_detail.php?ID=rno-Aldob_0004
circRNA_5149|Chr6:906886_907083_+	83.0500862747927	0	185.471990428301	7.53505752044132	9.38229720256863	6.4550731614016e-21	1.46646021051329e-19	Up	0	0	0	53.3188453944792	29.7312408803135	0	198	198	exonic	XM_006239623.3	Chr6:788490_962663_+	Crim1	GeneID:298744,Genbank:XM_006239623.3,RGD:1308710	cysteine rich transmembrane BMP regulator 1, transcript variant X1	GO:0010951,GO:0016021,GO:0030165,GO:0001558,GO:0004867,GO:0005520	negative regulation of endopeptidase activity|integral component of membrane|PDZ domain binding|regulation of cell growth|serine-type endopeptidase inhibitor activity|insulin-like growth factor binding			rno-Crim1_0014	http://159.226.67.237:8080/new/circ_detail.php?ID=rno-Crim1_0014
circRNA_4398|Chr4:66214543_66219277_+	0	91.3305599867879	0.00611310890667842	-7.35388	-9.37688	6.7955109805461e-21	1.52425891867439e-19	Down	29.532705768586	41.0432327866477	20.7546214315542	0	0	0	4735	1639	sense-overlapping	XM_006236306.3	Chr4:66164639_66241524_+	Ubn2	GeneID:312248,Genbank:XM_006236306.3,RGD:1310722	ubinuclein 2, transcript variant X1	GO:0005654	nucleoplasm			rno-Ubn2_0005	http://159.226.67.237:8080/new/circ_detail.php?ID=rno-Ubn2_0005	RNO_CIRCpedia_9808	NM_001134553	Ubn2
circRNA_1283|Chr11:57442466_57454443_+	82.488648909434	0	184.218157827702	7.52527146030764	9.35423541213562	8.42065341120686e-21	1.86517473058232e-19	Up	0	0	0	21.3275381577917	29.7312408803135	31.4298698713288	11978	486	sense-overlapping	XM_017598220.1	Chr11:57369597_57483158_+	Phldb2	GeneID:108348057,Genbank:XM_017598220.1	pleckstrin homology like domain family B member 2, transcript variant X1					rno-Phldb2_0002	http://159.226.67.237:8080/new/circ_detail.php?ID=rno-Phldb2_0002	RNO_CIRCpedia_360	ENSRNOT00000034097.7	Phldb2
circRNA_1894|Chr14:42803980_42809348_-	82.296730822668	0	183.789555870156	7.52191097532198	9.3446148604055	9.22245024066146e-21	2.01755331190767e-19	Up	0	0	0	42.6550763155833	39.6416545070847	0	5369	916	sense-overlapping	XM_017599192.1	Chr14:42760363_42845997_-	Limch1	GeneID:305332,Genbank:XM_017599192.1,RGD:1305269	LIM and calponin homology domains 1, transcript variant X6	GO:0003779,GO:0031032,GO:0046872	actin binding|actomyosin structure organization|metal ion binding			rno-Limch1_0001	http://159.226.67.237:8080/new/circ_detail.php?ID=rno-Limch1_0001
circRNA_0538|Chr1:220039308_220040146_-	0	90.4974141058548	0.00616938798996072	-7.34066	-9.3386	9.76165943508857e-21	2.10947079499719e-19	Down	49.2211762809767	20.5216163933239	20.7546214315542	0	0	0	839	839	exonic	XM_008760104.2	Chr1:220038403_220049728_-	Rbm4	GeneID:293663,Genbank:XM_008760104.2,RGD:1306891	RNA binding motif protein 4, transcript variant X4	GO:0051149,GO:0036002,GO:0017148,GO:0003723,GO:0097157,GO:0042593,GO:0030332,GO:0003729,GO:0097158,GO:0043153,GO:0031016,GO:0003730,GO:0097167,GO:0045727,GO:0005634,GO:0005654,GO:0005730,GO:0005737,GO:0032055,GO:0005829,GO:0045947,GO:0032922,GO:0046626,GO:0035198,GO:0008270,GO:0046685,GO:0035278,GO:0010468,GO:0000381,GO:0046822,GO:0035773,GO:0010494,GO:0002190,GO:0048471,GO:0035883,GO:0016607,GO:…	positive regulation of muscle cell differentiation|pre-mRNA binding|negative regulation of translation|RNA binding|pre-mRNA intronic binding|glucose homeostasis|cyclin binding|mRNA binding|pre-mRNA intronic pyrimidine-rich binding|entrainment of circadian clock by photoperiod|pancreas development|mRNA 3'-UTR binding|circadian regulation of translation|positive regulation of translation|nucleus|nu…			rno-Rbm4_0002	http://159.226.67.237:8080/new/circ_detail.php?ID=rno-Rbm4_0002
circRNA_3459|Chr2:200793207_200798304_+	81.5481476688565	0	182.117779069357	7.50872796065145	9.30695141229234	1.31554036849676e-20	2.8085994373208e-19	Up	0	0	0	0	39.6416545070847	41.9064931617718	5098	1040	sense-overlapping	XM_006233022.3	Chr2:200785492_200808868_+	Hao2	GeneID:84029,Genbank:XM_006233022.3,RGD:70972	hydroxyacid oxidase 2, transcript variant X1	GO:0052854,GO:0005102,GO:0005777,GO:0010181,GO:0018924,GO:0019395,GO:0051260,GO:0052852,GO:0003973,GO:0052853	medium-chain-(S)-2-hydroxy-acid oxidase activity|signaling receptor binding|peroxisome|FMN binding|mandelate metabolic process|fatty acid oxidation|protein homooligomerization|very-long-chain-(S)-2-hydroxy-acid oxidase activity|(S)-2-hydroxy-acid oxidase activity|long-chain-(S)-2-hydroxy-long-chain-acid oxidase activity	rno00630,rno04146	Glyoxylate and dicarboxylate metabolism|Peroxisome	rno-Hao2_0003	http://159.226.67.237:8080/new/circ_detail.php?ID=rno-Hao2_0003
circRNA_2596|Chr17:80288227_80311164_+	208.769565760108	71.5750240912761	3.25697131855265	1.70353101517009	9.2402345133427	2.45957568718317e-20	5.18853347343878e-19	Up	19.6884705123907	0	51.8865535788854	53.3188453944792	29.7312408803135	125.719479485315	22938	1226	sense-overlapping	XM_006254291.3	Chr17:80250444_80311583_+	Pter	GeneID:63852,Genbank:XM_006254291.3,RGD:61313	phosphotriesterase related, transcript variant X2	GO:0030855,GO:0008270,GO:0009056,GO:0016788	epithelial cell differentiation|zinc ion binding|catabolic process|hydrolase activity, acting on ester bonds			rno-Pter_0003	http://159.226.67.237:8080/new/circ_detail.php?ID=rno-Pter_0003
circRNA_6553|Chr9:113534327_113545068_+	31.4298698713288	162.556076520718	0.215897505003387	-2.21158	-9.17233	4.62891501425769e-20	9.64992635913486e-19	Down	49.2211762809767	71.8256573766335	41.5092428631083	0	0	31.4298698713288	10742	866	sense-overlapping	NM_080907.2	Chr9:113515312_113573308_+	Ppp4r1	GeneID:140943,Genbank:NM_080907.2,RGD:619798	protein phosphatase 4, regulatory subunit 1	GO:0043666,GO:0007165,GO:0019888,GO:0030289	regulation of phosphoprotein phosphatase activity|signal transduction|protein phosphatase regulator activity|protein phosphatase 4 complex			rno-Ppp4r1_0007	http://159.226.67.237:8080/new/circ_detail.php?ID=rno-Ppp4r1_0007	RNO_CIRCpedia_4222	NM_080907	Ppp4r1
circRNA_3077|Chr2:20488617_20531444_+	93.1524179883298	286.317724612231	0.36329058892929	-1.4608	-9.15919	5.22892779942152e-20	1.07740233262499e-18	Down	59.065411537172	92.3472737699574	134.905039305102	31.9913072366875	29.7312408803135	31.4298698713288	42828	302	sense-overlapping	XM_017591170.1	Chr2:20422673_20707838_+	Ssbp2	GeneID:361877,Genbank:XM_017591170.1,RGD:1562968	single-stranded DNA binding protein 2, transcript variant X8	GO:0005634,GO:0005737,GO:0006366,GO:0045944,GO:0000978,GO:0001077,GO:0003697	nucleus|cytoplasm|transcription by RNA polymerase II|positive regulation of transcription by RNA polymerase II|RNA polymerase II proximal promoter sequence-specific DNA binding|transcriptional activator activity, RNA polymerase II proximal promoter sequence-specific DNA binding|single-stranded DNA binding			rno-Ssbp2_0021	http://159.226.67.237:8080/new/circ_detail.php?ID=rno-Ssbp2_0021
circRNA_6155|Chr8:117106575_117109692_+	133.173136370633	29.532705768586	5.0352569604955	2.33206540408572	9.05951582026579	1.31030882475536e-19	2.66881291662817e-18	Up	29.532705768586	0	0	21.3275381577917	59.462481760627	52.3831164522147	3118	279	sense-overlapping	XM_006243699.1	Chr8:117082440_117116244_+	Rhoa	GeneID:117273,Genbank:XM_006243699.1,RGD:619921	ras homolog family member A, transcript variant X1	GO:0043197,GO:0043200,GO:0043231,GO:0043280,GO:0043296,GO:0043297,GO:0045785,GO:0045792,GO:0043366,GO:0045907,GO:0043524,GO:0045987,GO:0046039,GO:0046638,GO:0048812,GO:0071803,GO:0050773,GO:0071902,GO:0050919,GO:0051017,GO:0071944,GO:0090051,GO:0090307,GO:0090324,GO:0097498,GO:1902766,GO:1903427,GO:0003924,GO:0004871,GO:0005515,GO:0005525,GO:0006357,GO:0007010,GO:0005634,GO:0007015,GO:0005737,GO:…	dendritic spine|response to amino acid|intracellular membrane-bounded organelle|positive regulation of cysteine-type endopeptidase activity involved in apoptotic process|apical junction complex|apical junction assembly|positive regulation of cell adhesion|negative regulation of cell size|beta selection|positive regulation of vasoconstriction|negative regulation of neuron apoptotic process|positiv…	rno04014,rno04015,rno04310,rno04350,rno04072,rno04071,rno04024,rno04022,rno04150,rno04144,rno04510,rno04520,rno04530,rno04810,rno04611,rno04621,rno04625,rno04660,rno04670,rno04062,rno04921,rno04270,rno04972,rno04722,rno04360,rno05200,rno05206,rno05205,rno05203,rno05210,rno05418,rno05133,rno05152,rno05100	Ras signaling pathway|Rap1 signaling pathway|Wnt signaling pathway|TGF-beta signaling pathway|Phospholipase D signaling pathway|Sphingolipid signaling pathway|cAMP signaling pathway|cGMP - PKG signaling pathway|mTOR signaling pathway|Endocytosis|Focal adhesion|Adherens junction|Tight junction|Regulation of actin cytoskeleton|Platelet activation|NOD-like receptor signaling pathway|C-type lectin re…	rno-Rhoa_0001	http://159.226.67.237:8080/new/circ_detail.php?ID=rno-Rhoa_0001
circRNA_1744|Chr13:105699059_105701842_+	105.889107635147	305.70612470327	0.386772330873566	-1.37044	-9.01916	1.89541334543678e-19	3.81667323649314e-18	Down	88.598117305758	71.8256573766335	145.282350020879	63.982614473375	0	41.9064931617718	2784	442	sense-overlapping	XM_017598743.1	Chr13:105684300_105795578_+	Gpatch2	GeneID:289362,Genbank:XM_017598743.1,RGD:1308865	G patch domain containing 2, transcript variant X12	GO:0010923,GO:0016607	negative regulation of phosphatase activity|nuclear speck			rno-Gpatch2_0002	http://159.226.67.237:8080/new/circ_detail.php?ID=rno-Gpatch2_0002	RNO_CIRCpedia_4573	ENSRNOT00000040543.3	Gpatch2
circRNA_6434|Chr9:71915420_71927987_+	376.002157637036	193.338501110704	2.17160202941597	1.11875973721477	9.01452	1.97738028249146e-19	3.93698636019647e-18	Up	49.2211762809767	102.608081966619	41.5092428631083	159.956536183437	69.3728953873982	146.672726066201	12568	956	sense-overlapping	XM_006245074.3	Chr9:71911744_72005816_+	Pikfyve	GeneID:316457,Genbank:XM_006245074.3,RGD:1592067	phosphoinositide kinase, FYVE-type zinc finger containing, transcript variant X4	GO:0045121,GO:0031901,GO:0005829,GO:0046854,GO:0032288,GO:0048471,GO:0032593,GO:0005911,GO:0051082,GO:0006458,GO:0006898,GO:0007005,GO:0034504,GO:0008270,GO:0035556,GO:0010008,GO:0061077,GO:0042147,GO:2000785,GO:0012506,GO:0000285,GO:0044183,GO:0016308,GO:0005524,GO:0031410,GO:0005739	membrane raft|early endosome membrane|cytosol|phosphatidylinositol phosphorylation|myelin assembly|perinuclear region of cytoplasm|insulin-responsive compartment|cell-cell junction|unfolded protein binding|'de novo' protein folding|receptor-mediated endocytosis|mitochondrion organization|protein localization to nucleus|zinc ion binding|intracellular signal transduction|endosome membrane|chaperone…	rno00562,rno04070,rno04145,rno04810	Inositol phosphate metabolism|Phosphatidylinositol signaling system|Phagosome|Regulation of actin cytoskeleton	rno-Pikfyve_0003	http://159.226.67.237:8080/new/circ_detail.php?ID=rno-Pikfyve_0003
circRNA_4895|Chr5:105243242_105253190_+	0	82.7854806879864	0.00674410120068534	-7.21216	-8.97308	2.88345874611594e-19	5.67720988679716e-18	Down	0	20.5216163933239	62.2638642946625	0	0	0	9949	395	sense-overlapping	XM_006238363.3	Chr5:105230540_105279732_+	Acer2	GeneID:313339,Genbank:XM_006238363.3,RGD:1304629	alkaline ceramidase 2, transcript variant X1	GO:0090285,GO:0005794,GO:0102121,GO:0006672,GO:0006919,GO:0008150,GO:0008284,GO:0010942,GO:0017040,GO:0030173,GO:0032526,GO:0033629,GO:0035690,GO:0001953,GO:0046512,GO:0003674,GO:0071633,GO:0005575	negative regulation of protein glycosylation in Golgi|Golgi apparatus|ceramidase activity|ceramide metabolic process|activation of cysteine-type endopeptidase activity involved in apoptotic process|biological_process|positive regulation of cell proliferation|positive regulation of cell death|N-acylsphingosine amidohydrolase activity|integral component of Golgi membrane|response to retinoic acid|n…	rno00600,rno04071	Sphingolipid metabolism|Sphingolipid signaling pathway	rno-Acer2_0001	http://159.226.67.237:8080/new/circ_detail.php?ID=rno-Acer2_0001
circRNA_5878|Chr8:25644050_25651193_-	0	82.4359731306409	0.00677269447432094	-7.20605	-8.956	3.36656323750456e-19	6.55554951303087e-18	Down	0	51.3040409833097	31.1319321473312	0	0	0	7144	466	sense-overlapping	NM_001191791.1	Chr8:25582938_25669394_-	Dpy19l1	GeneID:315496,Genbank:NM_001191791.1,RGD:1305822	dpy-19-like 1 (C. elegans)	GO:0018406,GO:0000030,GO:0005637,GO:0016021	protein C-linked glycosylation via 2'-alpha-mannosyl-L-tryptophan|mannosyltransferase activity|nuclear inner membrane|integral component of membrane			rno-Dpy19l1_0001	http://159.226.67.237:8080/new/circ_detail.php?ID=rno-Dpy19l1_0001
circRNA_1787|Chr14:2980819_2988823_+	0	82.3194706115258	0.00678227952098845	-7.20401	-8.9503	3.54506122413621e-19	6.82809618387973e-18	Down	0	61.5648491799716	20.7546214315542	0	0	0	8005	306	sense-overlapping	XM_006250525.3	Chr14:2892738_3038237_+	Evi5	GeneID:100360066,Genbank:XM_006250525.3,RGD:2322879	ecotropic viral integration site 5, transcript variant X2	GO:0005794,GO:0005829,GO:0006886,GO:0012505,GO:0017137,GO:0031338,GO:0042147,GO:0043231,GO:0043547,GO:0005096,GO:0090630,GO:1902017,GO:0005622	Golgi apparatus|cytosol|intracellular protein transport|endomembrane system|Rab GTPase binding|regulation of vesicle fusion|retrograde transport, endosome to Golgi|intracellular membrane-bounded organelle|positive regulation of GTPase activity|GTPase activator activity|activation of GTPase activity|regulation of cilium assembly|intracellular			rno-Evi5_0025	http://159.226.67.237:8080/new/circ_detail.php?ID=rno-Evi5_0025	RNO_CIRCpedia_8296	NM_001271410	Evi5
circRNA_0664|Chr1:255636891_255637533_+	74.2720919753651	0	165.868493939492	7.37389606790787	8.9287522878138	4.30840393701136e-19	8.20913094234853e-18	Up	0	0	0	53.3188453944792	0	20.9532465808859	643	208	sense-overlapping	XM_006231332.3	Chr1:255564247_255654932_+	Btaf1	GeneID:368042,Genbank:XM_006231332.3,RGD:1564130	B-TFIID TATA-box binding protein associated factor 1, transcript variant X1	GO:0035562,GO:0043231,GO:0005524,GO:0005654	negative regulation of chromatin binding|intracellular membrane-bounded organelle|ATP binding|nucleoplasm			rno-Btaf1_0004	http://159.226.67.237:8080/new/circ_detail.php?ID=rno-Btaf1_0004	RNO_CIRCpedia_1955	ENSRNOT00000081786.1	Btaf1
circRNA_1818|Chr14:10419799_10420720_-	0	81.7193297688229	0.00683208809086643	-7.19346	-8.92085	4.6270472011678e-19	8.72247621326526e-18	Down	19.6884705123907	20.5216163933239	41.5092428631083	0	0	0	922	922	intergenic										rno-intergenic_000444	http://159.226.67.237:8080/new/circ_detail.php?ID=rno-intergenic_000444
circRNA_4814|Chr5:74305086_74333837_-	74.0849461869121	0	165.450549739292	7.37025627504762	8.91871784017737	4.71717509375851e-19	8.7987729117264e-18	Up	0	0	0	42.6550763155833	0	31.4298698713288	28752	781	sense-overlapping	XM_001059757.5	Chr5:74248996_74367571_-	Ptpn3	GeneID:362524,Genbank:XM_001059757.5,RGD:1311363	protein tyrosine phosphatase, non-receptor type 3, transcript variant X1	GO:2000649,GO:0005575,GO:0005737,GO:0005856,GO:0006470,GO:0008092,GO:0009898,GO:0017080,GO:0035335,GO:0045930,GO:0051045,GO:0051117,GO:0001784,GO:0097421,GO:0003674,GO:0098902,GO:0004725	regulation of sodium ion transmembrane transporter activity|cellular_component|cytoplasm|cytoskeleton|protein dephosphorylation|cytoskeletal protein binding|cytoplasmic side of plasma membrane|sodium channel regulator activity|peptidyl-tyrosine dephosphorylation|negative regulation of mitotic cell cycle|negative regulation of membrane protein ectodomain proteolysis|ATPase binding|phosphotyrosine …			rno-Ptpn3_0004	http://159.226.67.237:8080/new/circ_detail.php?ID=rno-Ptpn3_0004
circRNA_4538|Chr4:127707965_127709016_-	0	81.6028272497077	0.00684184210920415	-7.1914	-8.91512	4.87281511892616e-19	8.99440457368454e-18	Down	19.6884705123907	30.7824245899858	31.1319321473312	0	0	0	1052	182	sense-overlapping	NM_001100750.1	Chr4:127552100_127824970_-	Suclg2	GeneID:362404,Genbank:NM_001100750.1,RGD:1305008	succinate-CoA ligase, GDP-forming, beta subunit	GO:0046982,GO:0005524,GO:0005525,GO:0005739,GO:0005886,GO:0006099,GO:0006104,GO:0006105,GO:0019003,GO:0000287,GO:0032991,GO:0004775,GO:0045244,GO:0004776	protein heterodimerization activity|ATP binding|GTP binding|mitochondrion|plasma membrane|tricarboxylic acid cycle|succinyl-CoA metabolic process|succinate metabolic process|GDP binding|magnesium ion binding|protein-containing complex|succinate-CoA ligase (ADP-forming) activity|succinate-CoA ligase complex (GDP-forming)|succinate-CoA ligase (GDP-forming) activity	rno00020,rno00640	Citrate cycle (TCA cycle)|Propanoate metabolism	rno-Suclg2_0003	http://159.226.67.237:8080/new/circ_detail.php?ID=rno-Suclg2_0003	RNO_CIRCpedia_5645	NM_001100750	Suclg2
circRNA_5967|Chr8:64171150_64184113_-	0	81.069751790126	0.00688683075227032	-7.18194	-8.88882	6.17595186383355e-19	1.12243966181672e-17	Down	29.532705768586	30.7824245899858	20.7546214315542	0	0	0	12964	563	sense-overlapping	NM_001013108.3	Chr8:64166359_64268555_-	Arih1	GeneID:300756,Genbank:NM_001013108.3,RGD:1308131	ariadne RBR E3 ubiquitin protein ligase 1	GO:0031625,GO:0005737,GO:0032436,GO:0061630,GO:0006511,GO:0008270,GO:0016567,GO:0016604,GO:0019005,GO:0097413,GO:0031462,GO:0031463,GO:0031464,GO:0000151,GO:0031624,GO:0000209,GO:0004842	ubiquitin protein ligase binding|cytoplasm|positive regulation of proteasomal ubiquitin-dependent protein catabolic process|ubiquitin protein ligase activity|ubiquitin-dependent protein catabolic process|zinc ion binding|protein ubiquitination|nuclear body|SCF ubiquitin ligase complex|Lewy body|Cul2-RING ubiquitin ligase complex|Cul3-RING ubiquitin ligase complex|Cul4A-RING E3 ubiquitin ligase co…			rno-Arih1_0017	http://159.226.67.237:8080/new/circ_detail.php?ID=rno-Arih1_0017
circRNA_6210|Chr8:131848802_131855230_+	0	81.069751790126	0.00688683075227032	-7.18194	-8.88882	6.17595186383355e-19	1.12243966181672e-17	Down	29.532705768586	30.7824245899858	20.7546214315542	0	0	0	6429	363	sense-overlapping	XM_008766722.2	Chr8:131845673_131873168_+	Tcaim	GeneID:363169,Genbank:XM_008766722.2,RGD:1560717	T cell activation inhibitor, mitochondrial, transcript variant X14	GO:0005739	mitochondrion			rno-Tcaim_0003	http://159.226.67.237:8080/new/circ_detail.php?ID=rno-Tcaim_0003
circRNA_1121|Chr10:92406311_92432295_-	0	80.6531788496594	0.00692240117091828	-7.17451	-8.8682	7.43408579270753e-19	1.31076617160973e-17	Down	39.3769410247813	20.5216163933239	20.7546214315542	0	0	0	25985	623	sense-overlapping	XM_008768297.2	Chr10:92388045_92517449_-	Kansl1	GeneID:360642,Genbank:XM_008768297.2,RGD:1311429	KAT8 regulatory NSL complex subunit 1, transcript variant X1	GO:0005654,GO:0035035,GO:0043981,GO:0043982,GO:0043984,GO:0043995,GO:0043996,GO:0044545,GO:0046972,GO:0000123,GO:0001047,GO:0071339,GO:0005634	nucleoplasm|histone acetyltransferase binding|histone H4-K5 acetylation|histone H4-K8 acetylation|histone H4-K16 acetylation|histone acetyltransferase activity (H4-K5 specific)|histone acetyltransferase activity (H4-K8 specific)|NSL complex|histone acetyltransferase activity (H4-K16 specific)|histone acetyltransferase complex|core promoter binding|MLL1 complex|nucleus			rno-Kansl1_0001	http://159.226.67.237:8080/new/circ_detail.php?ID=rno-Kansl1_0001	RNO_CIRCpedia_693	ENSRNOT00000089029.1	Kansl1
circRNA_1245|Chr11:34611539_34616155_+	0	80.6531788496594	0.00692240117091828	-7.17451	-8.8682	7.43408579270753e-19	1.31076617160973e-17	Down	39.3769410247813	20.5216163933239	20.7546214315542	0	0	0	4617	1579	sense-overlapping	NM_001108315.1	Chr11:34598324_34739984_+	Ttc3	GeneID:360702,Genbank:NM_001108315.1,RGD:1308654	tetratricopeptide repeat domain 3	GO:0005634,GO:0005730,GO:0005773,GO:0005829,GO:0006511,GO:0010771,GO:0045665,GO:0070936,GO:0004842	nucleus|nucleolus|vacuole|cytosol|ubiquitin-dependent protein catabolic process|negative regulation of cell morphogenesis involved in differentiation|negative regulation of neuron differentiation|protein K48-linked ubiquitination|ubiquitin-protein transferase activity			rno-Ttc3_0052	http://159.226.67.237:8080/new/circ_detail.php?ID=rno-Ttc3_0052
circRNA_3406|Chr2:188281555_188301124_+	0	80.6531788496594	0.00692240117091828	-7.17451	-8.8682	7.43408579270753e-19	1.31076617160973e-17	Down	39.3769410247813	20.5216163933239	20.7546214315542	0	0	0	19570	4660	sense-overlapping	XM_008761160.2	Chr2:188252592_188389251_+	Ash1l	GeneID:310638,Genbank:XM_008761160.2,RGD:1306350	ASH1 like histone lysine methyltransferase, transcript variant X8	GO:0097722,GO:0045944,GO:0003682,GO:1903699,GO:0046697,GO:0005634,GO:1903709,GO:0046872,GO:0005654,GO:0005794,GO:0007338,GO:0046975,GO:0009791,GO:0048733,GO:0010468,GO:0050728,GO:0032635,GO:0051568,GO:0042800,GO:0001501,GO:0061038,GO:0043124,GO:0002674,GO:0097676,GO:0043409,GO:0003677	sperm motility|positive regulation of transcription by RNA polymerase II|chromatin binding|tarsal gland development|decidualization|nucleus|uterine gland development|metal ion binding|nucleoplasm|Golgi apparatus|single fertilization|histone methyltransferase activity (H3-K36 specific)|post-embryonic development|sebaceous gland development|regulation of gene expression|negative regulation of infla…	rno00310	Lysine degradation	rno-Ash1l_0021	http://159.226.67.237:8080/new/circ_detail.php?ID=rno-Ash1l_0021	RNO_CIRCpedia_5855	ENSRNOT00000027629.7	Ash1l
circRNA_5347|Chr6:91933750_91961861_-	0	80.6531788496594	0.00692240117091828	-7.17451	-8.8682	7.43408579270753e-19	1.31076617160973e-17	Down	39.3769410247813	20.5216163933239	20.7546214315542	0	0	0	28112	984	sense-overlapping	NM_001135561.1	Chr6:91885292_92007917_-	Sos2	GeneID:85384,Genbank:NM_001135561.1,RGD:620435	SOS Ras/Rho guanine nucleotide exchange factor 2	GO:0003677,GO:0005085,GO:0005088,GO:0005089,GO:0005622,GO:0007264,GO:0033081,GO:0035023,GO:0042129,GO:0046982,GO:0051057,GO:0001782,GO:2000973,GO:0002260,GO:0003674	DNA binding|guanyl-nucleotide exchange factor activity|Ras guanyl-nucleotide exchange factor activity|Rho guanyl-nucleotide exchange factor activity|intracellular|small GTPase mediated signal transduction|regulation of T cell differentiation in thymus|regulation of Rho protein signal transduction|regulation of T cell proliferation|protein heterodimerization activity|positive regulation of small G…	rno04014,rno04010,rno04012,rno04630,rno04068,rno04072,rno04151,rno04150,rno04510,rno04540,rno04810,rno04650,rno04660,rno04662,rno04664,rno04062,rno04910,rno04912,rno04915,rno04917,rno04926,rno04722,rno04714,rno05200,rno05231,rno05206,rno05205,rno05210,rno05225,rno05226,rno05214,rno05221,rno05220,rno05211,rno05215,rno05213,rno05224,rno05223,rno05034,rno05160,rno05165,rno01521,rno01522	Ras signaling pathway|MAPK signaling pathway|ErbB signaling pathway|Jak-STAT signaling pathway|FoxO signaling pathway|Phospholipase D signaling pathway|PI3K-Akt signaling pathway|mTOR signaling pathway|Focal adhesion|Gap junction|Regulation of actin cytoskeleton|Natural killer cell mediated cytotoxicity|T cell receptor signaling pathway|B cell receptor signaling pathway|Fc epsilon RI signaling pa…	rno-Sos2_0012	http://159.226.67.237:8080/new/circ_detail.php?ID=rno-Sos2_0012	RNO_CIRCpedia_2649	ENSRNOT00000089891.1	Sos2
circRNA_1084|Chr10:85164768_85171060_-	73.1396726480215	0	163.339513223603	7.35173002314906	8.86778	7.46157135176841e-19	1.2836800422654e-17	Up	0	0	0	53.3188453944792	19.8208272535423	0	6293	340	sense-overlapping	XM_017597478.1	Chr10:85140368_85210180_-	Npepps	GeneID:50558,Genbank:XM_017597478.1,RGD:619962	aminopeptidase puromycin sensitive, transcript variant X1	GO:0005829,GO:0006508,GO:0008270,GO:0042277,GO:0043171,GO:0070006,GO:0071456,GO:1903955,GO:0004177,GO:0005737	cytosol|proteolysis|zinc ion binding|peptide binding|peptide catabolic process|metalloaminopeptidase activity|cellular response to hypoxia|positive regulation of protein targeting to mitochondrion|aminopeptidase activity|cytoplasm			rno-Npepps_0015	http://159.226.67.237:8080/new/circ_detail.php?ID=rno-Npepps_0015
circRNA_0823|Chr10:15362437_15368369_+	0	80.420173811429	0.00694245775962019	-7.17034	-8.85663	8.24714173226481e-19	1.39846269373907e-17	Down	39.3769410247813	41.0432327866477	0	0	0	0	5933	5933	antisense	XM_002727755.4	Chr10:15348356_15433384_-	Rab11fip3	GeneID:303002,Genbank:XM_002727755.4,RGD:1308952	RAB11 family interacting protein 3 (class II), transcript variant X2	GO:0061512,GO:0005815,GO:0070164,GO:0016020,GO:0017137,GO:0030306,GO:0030496,GO:0032154,GO:0032456,GO:0032465,GO:0042803,GO:0043231,GO:0045171,GO:0005654,GO:0051959,GO:0005768,GO:0055037,GO:0005813	protein localization to cilium|microtubule organizing center|negative regulation of adiponectin secretion|membrane|Rab GTPase binding|ADP-ribosylation factor binding|midbody|cleavage furrow|endocytic recycling|regulation of cytokinesis|protein homodimerization activity|intracellular membrane-bounded organelle|intercellular bridge|nucleoplasm|dynein light intermediate chain binding|endosome|recycl…	rno04144	Endocytosis
circRNA_4286|Chr4:28457541_28467072_+	0	80.420173811429	0.00694245775962019	-7.17034	-8.85663	8.24714173226481e-19	1.39846269373907e-17	Down	39.3769410247813	41.0432327866477	0	0	0	0	9532	557	sense-overlapping	XM_006236037.3	Chr4:28441255_28551764_+	Vps50	GeneID:312083,Genbank:XM_006236037.3,RGD:1304751	VPS50 EARP/GARPII complex subunit, transcript variant X2	GO:0032456,GO:0042147,GO:0048471,GO:0055037,GO:1990745,GO:0000149,GO:0005515,GO:0015031	endocytic recycling|retrograde transport, endosome to Golgi|perinuclear region of cytoplasm|recycling endosome|EARP complex|SNARE binding|protein binding|protein transport			rno-Vps50_0002	http://159.226.67.237:8080/new/circ_detail.php?ID=rno-Vps50_0002	RNO_CIRCpedia_3109	NM_001173511	Vps50
circRNA_4783|Chr5:62081720_62093458_+	20.9532465808859	131.473581509381	0.177959459946502	-2.49038	-8.85045	8.7170328957335e-19	1.45722474445658e-17	Down	59.065411537172	20.5216163933239	51.8865535788854	0	0	20.9532465808859	11739	697	sense-overlapping	XM_008763695.1	Chr5:62070709_62094633_+	Anp32b	GeneID:170724,Genbank:XM_008763695.1,RGD:621285	acidic nuclear phosphoprotein 32 family member B, transcript variant X1	GO:0005737,GO:0006334,GO:0006338,GO:0006913,GO:0045596,GO:0006919,GO:0046827,GO:0008284,GO:0048839,GO:0060021,GO:0070063,GO:1900087,GO:0001944,GO:0003674,GO:0005515,GO:0005575,GO:0005634,GO:0005730,GO:0021591,GO:0042393,GO:0042981,GO:0043066,GO:0043281,GO:0043486	cytoplasm|nucleosome assembly|chromatin remodeling|nucleocytoplasmic transport|negative regulation of cell differentiation|activation of cysteine-type endopeptidase activity involved in apoptotic process|positive regulation of protein export from nucleus|positive regulation of cell proliferation|inner ear development|roof of mouth development|RNA polymerase binding|positive regulation of G1/S tra…			rno-Anp32b_0003	http://159.226.67.237:8080/new/circ_detail.php?ID=rno-Anp32b_0003
circRNA_5178|Chr6:8257474_8261060_+	72.7653810711157	0	162.503624823203	7.34432808918433	8.84750010622345	8.95015505135671e-19	1.46848840287075e-17	Up	0	0	0	31.9913072366875	19.8208272535423	20.9532465808859	3587	288	sense-overlapping	NM_001270620.1	Chr6:8219385_8280124_+	Ppm1b	GeneID:24667,Genbank:NM_001270620.1,RGD:3374	protein phosphatase, Mg2+/Mn2+ dependent, 1B, transcript variant 3	GO:0050687,GO:0032688,GO:0005730,GO:1901223,GO:0005829,GO:0006470,GO:0035970,GO:0006499,GO:0043124,GO:0016020,GO:0000287,GO:0004722,GO:0030145	negative regulation of defense response to virus|negative regulation of interferon-beta production|nucleolus|negative regulation of NIK/NF-kappaB signaling|cytosol|protein dephosphorylation|peptidyl-threonine dephosphorylation|N-terminal protein myristoylation|negative regulation of I-kappaB kinase/NF-kappaB signaling|membrane|magnesium ion binding|protein serine/threonine phosphatase activity|ma…	rno04010	MAPK signaling pathway	rno-Ppm1b_0002	http://159.226.67.237:8080/new/circ_detail.php?ID=rno-Ppm1b_0002
circRNA_5252|Chr6:28048712_28051704_+	72.7653810711157	0	162.503624823203	7.34432808918433	8.84750010622345	8.95015505135671e-19	1.46848840287075e-17	Up	0	0	0	31.9913072366875	19.8208272535423	20.9532465808859	2993	273	sense-overlapping	XM_017594218.1	Chr6:27975303_28123906_+	Dtnb	GeneID:362715,Genbank:XM_017594218.1,RGD:1309579	dystrobrevin, beta, transcript variant X13	GO:0045202,GO:0005737,GO:0008270	synapse|cytoplasm|zinc ion binding			rno-Dtnb_0012	http://159.226.67.237:8080/new/circ_detail.php?ID=rno-Dtnb_0012	RNO_CIRCpedia_2527	ENSRNOT00000077830.1	Dtnb
circRNA_5266|Chr6:30078627_30176397_-	72.7653810711157	0	162.503624823203	7.34432808918433	8.84750010622345	8.95015505135671e-19	1.46848840287075e-17	Up	0	0	0	31.9913072366875	19.8208272535423	20.9532465808859	97771	69994	sense-overlapping	XM_008764569.2	Chr6:30098378_30208694_-	Itsn2	GeneID:313934,Genbank:XM_008764569.2,RGD:1590890	intersectin 2, transcript variant X1	GO:0006897,GO:0035023,GO:1903861,GO:0005089,GO:0005509,GO:0005813	endocytosis|regulation of Rho protein signal transduction|positive regulation of dendrite extension|Rho guanyl-nucleotide exchange factor activity|calcium ion binding|centrosome
circRNA_1157|Chr10:96672236_96722491_+	72.5782352826628	0	162.085680623003	7.34061283210034	8.83733298216572	9.80306337030733e-19	1.57203875947372e-17	Up	0	0	0	21.3275381577917	19.8208272535423	31.4298698713288	50256	647	sense-overlapping	XM_017597147.1	Chr10:96660294_97146426_+	Cep112	GeneID:287776,Genbank:XM_017597147.1,RGD:1564168	centrosomal protein 112, transcript variant X1	GO:0060077,GO:0097120,GO:0005515,GO:0005813,GO:0005886	inhibitory synapse|receptor localization to synapse|protein binding|centrosome|plasma membrane			rno-Cep112_0003	http://159.226.67.237:8080/new/circ_detail.php?ID=rno-Cep112_0003	RNO_CIRCpedia_7363	ENSRNOT00000037067.6	Cep112
circRNA_4626|Chr4:167552204_167552830_+	72.5782352826628	0	162.085680623003	7.34061283210034	8.83733298216572	9.80306337030733e-19	1.57203875947372e-17	Up	0	0	0	21.3275381577917	19.8208272535423	31.4298698713288	627	136	antisense	XM_006237483.3	Chr4:167549922_167552899_-	Kap	GeneID:24937,Genbank:XM_006237483.3,RGD:2947	kidney androgen regulated protein, transcript variant X1	GO:0005576	extracellular region
circRNA_1328|Chr11:72245130_72274521_-	0	79.8200329687262	0.00699465583941704	-7.15953	-8.82673	1.07776187083941e-18	1.69759469789105e-17	Down	59.065411537172	0	20.7546214315542	0	0	0	29392	778	sense-overlapping	NM_012788.1	Chr11:72164566_72378895_-	Dlg1	GeneID:25252,Genbank:NM_012788.1,RGD:2505	discs large MAGUK scaffold protein 1	GO:0033268,GO:0033270,GO:0034629,GO:0035255,GO:0035748,GO:0043219,GO:0043268,GO:0042110,GO:0043622,GO:0044325,GO:0048471,GO:0045121,GO:0048608,GO:0048704,GO:0048729,GO:0070830,GO:0048745,GO:0072659,GO:0050680,GO:0097016,GO:0001935,GO:0097025,GO:1903760,GO:0097120,GO:0002088,GO:0098609,GO:1903764,GO:0002369,GO:0005874,GO:0004385,GO:0005515,GO:0005886,GO:0005605,GO:0005902,GO:0005911,GO:0005923,GO:…	node of Ranvier|paranode region of axon|cellular protein-containing complex localization|ionotropic glutamate receptor binding|myelin sheath abaxonal region|lateral loop|positive regulation of potassium ion transport|T cell activation|cortical microtubule organization|ion channel binding|perinuclear region of cytoplasm|membrane raft|reproductive structure development|embryonic skeletal system mor…	rno04390,rno04530,rno04660,rno05203,rno05166,rno05165	Hippo signaling pathway|Tight junction|T cell receptor signaling pathway|Viral carcinogenesis|HTLV-I infection|Human papillomavirus infection	rno-Dlg1_0002	http://159.226.67.237:8080/new/circ_detail.php?ID=rno-Dlg1_0002
circRNA_6645|ChrX:33952483_33991867_+	0	79.8200329687262	0.00699465583941704	-7.15953	-8.82673	1.07776187083941e-18	1.69759469789105e-17	Down	59.065411537172	0	20.7546214315542	0	0	0	39385	245	sense-overlapping	XM_008773209.2	ChrX:33786611_34062941_+	Reps2	GeneID:363466,Genbank:XM_008773209.2,RGD:1561642	RALBP1 associated Eps domain containing 2, transcript variant X1					rno-Reps2_0003	http://159.226.67.237:8080/new/circ_detail.php?ID=rno-Reps2_0003
circRNA_0460|Chr1:203272587_203286711_+	0	79.5870279304959	0.00701513392603054	-7.15531	-8.81509	1.19589099662773e-18	1.85887618072311e-17	Down	59.065411537172	20.5216163933239	0	0	0	0	14125	768	sense-overlapping	XM_017590238.1	Chr1:203260622_203381994_+	LOC100911413	GeneID:100911413,Genbank:XM_017590238.1,RGD:6493252	deleted in malignant brain tumors 1 protein-like, transcript variant X1
circRNA_2144|Chr15:41008529_41011344_+	63.982614473375	222.87120687929	0.320565120496792	-1.64131	-8.79921	1.37785260210274e-18	2.1230911399357e-17	Down	78.7538820495627	102.608081966619	41.5092428631083	63.982614473375	0	0	2816	508	sense-overlapping	XM_006252113.3	Chr15:40937652_41066645_+	Spata13	GeneID:305938,Genbank:XM_006252113.3,RGD:1307364	spermatogenesis associated 13, transcript variant X1	GO:0042802,GO:0005654,GO:0046847,GO:0005737,GO:0005829,GO:0008150,GO:0016477,GO:0030027,GO:0030032,GO:0030175,GO:0030334,GO:0030676,GO:0032587,GO:0003674,GO:0035023,GO:0005085,GO:0035556,GO:0005575	identical protein binding|nucleoplasm|filopodium assembly|cytoplasm|cytosol|biological_process|cell migration|lamellipodium|lamellipodium assembly|filopodium|regulation of cell migration|Rac guanyl-nucleotide exchange factor activity|ruffle membrane|molecular_function|regulation of Rho protein signal transduction|guanyl-nucleotide exchange factor activity|intracellular signal transduction|cellula…	rno04810	Regulation of actin cytoskeleton	rno-Spata13_0002	http://159.226.67.237:8080/new/circ_detail.php?ID=rno-Spata13_0002	RNO_CIRCpedia_8283	ENSRNOT00000018407.7	Spata13
circRNA_0709|Chr1:264001511_264066989_+	71.6377340420853	0	159.985301864659	7.32179555800609	8.78598243013025	1.55003830079891e-18	2.35765482318941e-17	Up	0	0	0	0	29.7312408803135	41.9064931617718	65479	59084	sense-overlapping	NM_031841.1	Chr1:264059374_264072433_+	Scd2	GeneID:83792,Genbank:NM_031841.1,RGD:621177	stearoyl-Coenzyme A desaturase 2	GO:0046872,GO:0004768,GO:0055114,GO:0070542,GO:0005506,GO:0005783,GO:0005789,GO:1903966,GO:0006633,GO:0016021,GO:0031090,GO:0032896,GO:0042552	metal ion binding|stearoyl-CoA 9-desaturase activity|oxidation-reduction process|response to fatty acid|iron ion binding|endoplasmic reticulum|endoplasmic reticulum membrane|monounsaturated fatty acid biosynthetic process|fatty acid biosynthetic process|integral component of membrane|organelle membrane|palmitoyl-CoA 9-desaturase activity|myelination	rno01040,rno04152,rno03320	Biosynthesis of unsaturated fatty acids|AMPK signaling pathway|PPAR signaling pathway
circRNA_1630|Chr13:57044027_57047903_-	71.6377340420853	0	159.985301864659	7.32179555800609	8.78598243013025	1.55003830079891e-18	2.35765482318941e-17	Up	0	0	0	0	29.7312408803135	41.9064931617718	3877	345	sense-overlapping	NM_130409.2	Chr13:56979155_57080540_-	Cfh	GeneID:155012,Genbank:NM_130409.2,RGD:620428	complement factor H	GO:0071346,GO:0005615,GO:0005634,GO:0005737,GO:0005886,GO:0006956,GO:0008201,GO:0030449,GO:0043395,GO:0045919,GO:0001851,GO:0070301,GO:0003674,GO:0071222	cellular response to interferon-gamma|extracellular space|nucleus|cytoplasm|plasma membrane|complement activation|heparin binding|regulation of complement activation|heparan sulfate proteoglycan binding|positive regulation of cytolysis|complement component C3b binding|cellular response to hydrogen peroxide|molecular_function|cellular response to lipopolysaccharide	rno04610,rno05150	Complement and coagulation cascades|Staphylococcus aureus infection	rno-Cfh_0002	http://159.226.67.237:8080/new/circ_detail.php?ID=rno-Cfh_0002	RNO_CIRCpedia_4543	ENSRNOT00000086572.1	Cfh
circRNA_2467|Chr17:10096739_10107746_+	71.0715243784135	0	158.720811506715	7.31034749683267	8.7548595825286	2.04357750542481e-18	3.06882994882438e-17	Up	0	0	0	0	39.6416545070847	31.4298698713288	11008	267	sense-overlapping	XM_017600474.1	Chr17:10061915_10130921_+	Uimc1	GeneID:290997,Genbank:XM_017600474.1,RGD:1307009	ubiquitin interaction motif containing 1, transcript variant X1	GO:0070537,GO:0070530,GO:0045739,GO:0006302,GO:0072425,GO:0070531,GO:0006351,GO:0010212,GO:0016604,GO:0045892,GO:0042393,GO:0046965,GO:0005634	histone H2A K63-linked deubiquitination|K63-linked polyubiquitin modification-dependent protein binding|positive regulation of DNA repair|double-strand break repair|signal transduction involved in G2 DNA damage checkpoint|BRCA1-A complex|transcription, DNA-templated|response to ionizing radiation|nuclear body|negative regulation of transcription, DNA-templated|histone binding|retinoid X receptor …	rno03440	Homologous recombination	rno-Uimc1_0006	http://159.226.67.237:8080/new/circ_detail.php?ID=rno-Uimc1_0006	RNO_CIRCpedia_6262	ENSRNOT00000022703.6	Uimc1
circRNA_1074|Chr10:81772366_81773444_+	31.4298698713288	152.295268324057	0.230443478186637	-2.11752	-8.64018	5.61265769037832e-18	8.3576717876894e-17	Down	49.2211762809767	61.5648491799716	41.5092428631083	0	0	31.4298698713288	1079	308	sense-overlapping	XM_006247143.3	Chr10:81693736_81827562_+	Spag9	GeneID:360600,Genbank:XM_006247143.3,RGD:1311289	sperm associated antigen 9, transcript variant X4	GO:0051146,GO:0019894,GO:0005575,GO:0051260,GO:0005737,GO:0090074,GO:0030159,GO:0005815,GO:0005829,GO:0030335,GO:0007257,GO:0042147,GO:0043410,GO:0008150,GO:0045666,GO:0008432,GO:0000187,GO:0048273,GO:0003674,GO:0048471,GO:0016192,GO:0005078	striated muscle cell differentiation|kinesin binding|cellular_component|protein homooligomerization|cytoplasm|negative regulation of protein homodimerization activity|receptor signaling complex scaffold activity|microtubule organizing center|cytosol|positive regulation of cell migration|activation of JUN kinase activity|retrograde transport, endosome to Golgi|positive regulation of MAPK cascade|b…			rno-Spag9_0003	http://159.226.67.237:8080/new/circ_detail.php?ID=rno-Spag9_0003
circRNA_5733|Chr7:114608925_114611317_-	41.148365411334	172.216743874678	0.266799777616136	-1.90617	-8.57962	9.51876451410627e-18	1.40560422658303e-16	Down	68.9096467933674	41.0432327866477	62.2638642946625	21.3275381577917	19.8208272535423	0	2393	2393	sense-overlapping	XM_017594678.1	Chr7:114436419_114611317_-	Ptk2	GeneID:25614,Genbank:XM_017594678.1,RGD:3443	protein tyrosine kinase 2, transcript variant X1	GO:0032355,GO:0033628,GO:0038083,GO:0043542,GO:0042127,GO:0043548,GO:0044877,GO:0045087,GO:0045444,GO:0045667,GO:0048013,GO:0048471,GO:0048661,GO:0045785,GO:0050766,GO:0050771,GO:0050806,GO:1900024,GO:0051893,GO:2000060,GO:0051897,GO:2000811,GO:0001725,GO:0001764,GO:0001932,GO:0001934,GO:0005634,GO:0003779,GO:0004713,GO:0005730,GO:0005737,GO:0005815,GO:0005829,GO:0007172,GO:0007173,GO:0007179,GO:…	response to estradiol|regulation of cell adhesion mediated by integrin|peptidyl-tyrosine autophosphorylation|endothelial cell migration|regulation of cell proliferation|phosphatidylinositol 3-kinase binding|protein-containing complex binding|innate immune response|fat cell differentiation|regulation of osteoblast differentiation|ephrin receptor signaling pathway|perinuclear region of cytoplasm|po…	rno04012,rno04370,rno04151,rno04510,rno04810,rno04670,rno04062,rno04360,rno05200,rno05202,rno05205,rno05222,rno05418,rno05100,rno05165,rno05146,rno01522	ErbB signaling pathway|VEGF signaling pathway|PI3K-Akt signaling pathway|Focal adhesion|Regulation of actin cytoskeleton|Leukocyte transendothelial migration|Chemokine signaling pathway|Axon guidance|Pathways in cancer|Transcriptional misregulation in cancers|Proteoglycans in cancer|Small cell lung cancer|Fluid shear stress and atherosclerosis|Bacterial invasion of epithelial cells|Human papillom…	rno-intergenic_000257	http://159.226.67.237:8080/new/circ_detail.php?ID=rno-intergenic_000257
circRNA_5901|Chr8:43805567_43816234_-	19.8208272535423	122.045919193652	0.181345491524213	-2.46319	-8.4739	2.37302615334506e-17	3.47520854853508e-16	Down	39.3769410247813	30.7824245899858	51.8865535788854	0	19.8208272535423	0	10668	10668	sense-overlapping	XM_017595536.1	Chr8:43815277_43816669_-	Olr1332	GeneID:300632,Genbank:XM_017595536.1,RGD:1333134	olfactory receptor 1332, transcript variant X1	GO:0050911,GO:0004984,GO:0007186,GO:0016021	detection of chemical stimulus involved in sensory perception of smell|olfactory receptor activity|G-protein coupled receptor signaling pathway|integral component of membrane	rno04740	Olfactory transduction
circRNA_1829|Chr14:14620910_14624933_-	19.8208272535423	121.929416674537	0.181518765596778	-2.46181	-8.46714	2.51487402504466e-17	3.65275145276979e-16	Down	39.3769410247813	41.0432327866477	41.5092428631083	0	19.8208272535423	0	4024	285	sense-overlapping	NM_001191595.1	Chr14:14438392_14853016_-	Fras1	GeneID:289486,Genbank:NM_001191595.1,RGD:1306516	Fraser extracellular matrix complex subunit 1	GO:0005575,GO:0005604,GO:0007154,GO:0008150,GO:0015031,GO:0016021,GO:0030326,GO:0043588,GO:0060021,GO:0061618,GO:0002009,GO:0003338,GO:0003674	cellular_component|basement membrane|cell communication|biological_process|protein transport|integral component of membrane|embryonic limb morphogenesis|skin development|roof of mouth development|sublamina densa|morphogenesis of an epithelium|metanephros morphogenesis|molecular_function			rno-Fras1_0001	http://159.226.67.237:8080/new/circ_detail.php?ID=rno-Fras1_0001	RNO_CIRCpedia_1170	NM_001191595	Fras1
circRNA_0957|Chr10:57634023_57634588_-	19.8208272535423	121.512843734071	0.182141052127247	-2.45687	-8.44293	3.09474239920305e-17	4.42248671886113e-16	Down	49.2211762809767	30.7824245899858	41.5092428631083	0	19.8208272535423	0	566	399	sense-overlapping	NM_001105802.1	Chr10:57622022_57638485_-	Dhx33	GeneID:287464,Genbank:NM_001105802.1,RGD:1307239	DEAH-box helicase 33	GO:0051092,GO:0006413,GO:0003725,GO:0032481,GO:0003729,GO:0072559,GO:0004004,GO:0005524,GO:0005634,GO:0005654,GO:0033613,GO:0005730,GO:1900227,GO:0043023,GO:0005737,GO:0043410,GO:0000182,GO:0006396,GO:0003723,GO:0045943	positive regulation of NF-kappaB transcription factor activity|translational initiation|double-stranded RNA binding|positive regulation of type I interferon production|mRNA binding|NLRP3 inflammasome complex|ATP-dependent RNA helicase activity|ATP binding|nucleus|nucleoplasm|activating transcription factor binding|nucleolus|positive regulation of NLRP3 inflammasome complex assembly|ribosomal larg…	rno04621	NOD-like receptor signaling pathway	rno-Dhx33_0001	http://159.226.67.237:8080/new/circ_detail.php?ID=rno-Dhx33_0001	RNO_CIRCpedia_567	NM_001105802	Dhx33
circRNA_4657|Chr4:176266319_176282129_-	0	72.2916674530941	0.00772307071308625	-7.01661	-8.43892	3.20293766064757e-17	4.540484427734e-16	Down	0	30.7824245899858	41.5092428631083	0	0	0	15811	1269	sense-overlapping	NM_030837.1	Chr4:176255603_176299119_-	Slc21a4	GeneID:80899,Genbank:NM_030837.1,RGD:621387	kidney specific organic anion transporter	GO:0006811,GO:0008514,GO:0015125,GO:0015347,GO:0015350,GO:0015711,GO:0015721,GO:0015893,GO:0016021,GO:0043252,GO:0051958,GO:0005215,GO:0055085,GO:0005886,GO:0005887	ion transport|organic anion transmembrane transporter activity|bile acid transmembrane transporter activity|sodium-independent organic anion transmembrane transporter activity|methotrexate transmembrane transporter activity|organic anion transport|bile acid and bile salt transport|drug transport|integral component of membrane|sodium-independent organic anion transport|methotrexate transport|trans…	rno04976	Bile secretion	rno-Slc21a4_0001	http://159.226.67.237:8080/new/circ_detail.php?ID=rno-Slc21a4_0001
circRNA_4716|Chr5:8794167_8810643_-	122.888431166956	29.532705768586	4.64639374922943	2.21611141759709	8.43777080471168	3.23447084561472e-17	4.54879550668991e-16	Up	29.532705768586	0	0	0	49.5520681338558	73.3363630331006	16477	491	sense-overlapping	NM_001191864.1	Chr5:8761293_8864578_-	Cspp1	GeneID:362472,Genbank:NM_001191864.1,RGD:1307055	centrosome and spindle pole associated protein 1	GO:0005813,GO:0005819,GO:0005874,GO:0032467,GO:0051781,GO:0000922	centrosome|spindle|microtubule|positive regulation of cytokinesis|positive regulation of cell division|spindle pole			rno-Cspp1_0013	http://159.226.67.237:8080/new/circ_detail.php?ID=rno-Cspp1_0013	RNO_CIRCpedia_5465	NM_001191864	Cspp1
circRNA_5420|Chr6:108155538_108159435_-	42.6550763155833	172.516814296029	0.276088007537358	-1.8568	-8.43657	3.26781032812649e-17	4.55949598538593e-16	Down	59.065411537172	61.5648491799716	51.8865535788854	42.6550763155833	0	0	3898	679	sense-overlapping	XM_006240354.2	Chr6:108146552_108163737_-	Aldh6a1	GeneID:81708,Genbank:XM_006240354.2,RGD:621556	aldehyde dehydrogenase 6 family, member A1, transcript variant X1	GO:0019484,GO:0006573,GO:0004491,GO:0019859,GO:0050873,GO:0006574,GO:0005575,GO:0005654,GO:0005739,GO:0055114,GO:0006210,GO:0016790,GO:0000062,GO:0018478	beta-alanine catabolic process|valine metabolic process|methylmalonate-semialdehyde dehydrogenase (acylating) activity|thymine metabolic process|brown fat cell differentiation|valine catabolic process|cellular_component|nucleoplasm|mitochondrion|oxidation-reduction process|thymine catabolic process|thiolester hydrolase activity|fatty-acyl-CoA binding|malonate-semialdehyde dehydrogenase (acetylati…	rno00640,rno00562,rno00280,rno00410	Propanoate metabolism|Inositol phosphate metabolism|Valine, leucine and isoleucine degradation|beta-Alanine metabolism	rno-Aldh6a1_0003	http://159.226.67.237:8080/new/circ_detail.php?ID=rno-Aldh6a1_0003
circRNA_3870|Chr3:44500847_44522988_-	105.889107635147	20.7546214315542	5.69698034742496	2.51019742942755	8.43087536300115	3.43089017437603e-17	4.74963858515181e-16	Up	0	0	20.7546214315542	63.982614473375	0	41.9064931617718	22142	369	sense-overlapping	XM_008761864.2	Chr3:44432476_44529465_-	Acvr1	GeneID:79558,Genbank:XM_008761864.2,RGD:620200	activin A receptor type 1, transcript variant X1	GO:1905007,GO:2000017,GO:2001237,GO:0001707,GO:0001755,GO:0002526,GO:0003143,GO:0004702,GO:0003148,GO:0005025,GO:0003181,GO:0005524,GO:0005887,GO:0009968,GO:0006468,GO:0010862,GO:0016361,GO:0000082,GO:0032926,GO:0018107,GO:0001569,GO:0042803,GO:0001655,GO:0045177,GO:0001701,GO:0045669,GO:0001702,GO:0048641,GO:0050431,GO:0045893,GO:0045944,GO:0051145,GO:0060037,GO:0060412,GO:0060389,GO:0060923,GO:…	positive regulation of epithelial to mesenchymal transition involved in endocardial cushion formation|positive regulation of determination of dorsal identity|negative regulation of extrinsic apoptotic signaling pathway|mesoderm formation|neural crest cell migration|acute inflammatory response|embryonic heart tube morphogenesis|signal transducer, downstream of receptor, with serine/threonine kinas…	rno04350,rno04060,rno04550,rno05418	TGF-beta signaling pathway|Cytokine-cytokine receptor interaction|Signaling pathways regulating pluripotency of stem cells|Fluid shear stress and atherosclerosis	rno-Acvr1_0004	http://159.226.67.237:8080/new/circ_detail.php?ID=rno-Acvr1_0004
circRNA_0583|Chr1:226651040_226651426_-	0	71.5750240912761	0.00780039778953021	-7.00224	-8.40068	4.43901664388644e-17	6.09762596354013e-16	Down	19.6884705123907	0	51.8865535788854	0	0	0	387	293	sense-overlapping	XM_006231056.3	Chr1:226642901_226657515_-	Tkfc	GeneID:361730,Genbank:XM_006231056.3,RGD:1311026	triokinase and FMN cyclase, transcript variant X2	GO:0005829,GO:0006071,GO:0019563,GO:0034012,GO:0039534,GO:0044262,GO:0045088,GO:0046835,GO:0046872,GO:0050354,GO:0004371,GO:0005524	cytosol|glycerol metabolic process|glycerol catabolic process|FAD-AMP lyase (cyclizing) activity|negative regulation of MDA-5 signaling pathway|cellular carbohydrate metabolic process|regulation of innate immune response|carbohydrate phosphorylation|metal ion binding|triokinase activity|glycerone kinase activity|ATP binding	rno00051,rno00561,rno04622	Fructose and mannose metabolism|Glycerolipid metabolism|RIG-I-like receptor signaling pathway	rno-Tkfc_0001	http://159.226.67.237:8080/new/circ_detail.php?ID=rno-Tkfc_0001
circRNA_3011|Chr19:43120530_43124021_-	125.143725225017	31.1319321473312	4.48860359126515	2.16626669100316	8.39556250351227	4.63669064810148e-17	6.32016602187371e-16	Up	0	0	31.1319321473312	63.982614473375	29.7312408803135	31.4298698713288	3492	281	sense-overlapping	XM_017601299.1	Chr19:43107852_43132718_-	Pdpr	GeneID:307852,Genbank:XM_017601299.1,RGD:1308307	pyruvate dehydrogenase phosphatase regulatory subunit, transcript variant X3	GO:0005759,GO:0006470,GO:0016491,GO:0055114,GO:0004741,GO:0005737,GO:0005739	mitochondrial matrix|protein dephosphorylation|oxidoreductase activity|oxidation-reduction process|[pyruvate dehydrogenase (lipoamide)] phosphatase activity|cytoplasm|mitochondrion			rno-Pdpr_0005	http://159.226.67.237:8080/new/circ_detail.php?ID=rno-Pdpr_0005	RNO_CIRCpedia_1400	ENSRNOT00000038452.6	Pdpr
circRNA_2569|Chr17:76228430_76265943_-	0	71.3420190530458	0.00782587410782461	-6.99753	-8.3882	4.93661950322206e-17	6.65223555871444e-16	Down	19.6884705123907	20.5216163933239	31.1319321473312	0	0	0	37514	790	sense-overlapping	NM_001108421.1	Chr17:76176379_76287246_-	Upf2	GeneID:361271,Genbank:NM_001108421.1,RGD:1309178	UPF2 regulator of nonsense transcripts homolog (yeast)	GO:0005634,GO:0005737,GO:0005829,GO:0005844,GO:0031100,GO:0035145,GO:0036464,GO:0042162,GO:0000184,GO:0001889	nucleus|cytoplasm|cytosol|polysome|animal organ regeneration|exon-exon junction complex|cytoplasmic ribonucleoprotein granule|telomeric DNA binding|nuclear-transcribed mRNA catabolic process, nonsense-mediated decay|liver development	rno03013,rno03015	RNA transport|mRNA surveillance pathway	rno-Upf2_0018	http://159.226.67.237:8080/new/circ_detail.php?ID=rno-Upf2_0018
circRNA_5301|Chr6:64252023_64256972_+	0	71.3420190530458	0.00782587410782461	-6.99753	-8.3882	4.93661950322206e-17	6.65223555871444e-16	Down	19.6884705123907	20.5216163933239	31.1319321473312	0	0	0	4950	1428	sense-overlapping	XM_003750150.4	Chr6:64224870_64288465_+	Pnpla8	GeneID:314075,Genbank:XM_003750150.4,RGD:1311444	patatin-like phospholipase domain containing 8	GO:0005778,GO:0006631,GO:0008219,GO:0016020,GO:0019369,GO:0034638,GO:0043651,GO:0046338,GO:0047499,GO:0050482,GO:0001516,GO:0005622,GO:0005777	peroxisomal membrane|fatty acid metabolic process|cell death|membrane|arachidonic acid metabolic process|phosphatidylcholine catabolic process|linoleic acid metabolic process|phosphatidylethanolamine catabolic process|calcium-independent phospholipase A2 activity|arachidonic acid secretion|prostaglandin biosynthetic process|intracellular|peroxisome			rno-Pnpla8_0008	http://159.226.67.237:8080/new/circ_detail.php?ID=rno-Pnpla8_0008
circRNA_3480|Chr2:206964921_206976810_-	0	71.2255165339307	0.00783867477382476	-6.99517	-8.38194	5.20609390610809e-17	6.93623939971694e-16	Down	19.6884705123907	30.7824245899858	20.7546214315542	0	0	0	11890	852	sense-overlapping	XM_006233083.3	Chr2:206928708_206997912_-	Lrig2	GeneID:310753,Genbank:XM_006233083.3,RGD:1309554	leucine-rich repeats and immunoglobulin-like domains 2, transcript variant X1	GO:0010977,GO:0016020,GO:0016021,GO:0030426,GO:0043005,GO:0043025,GO:0048679,GO:0048681,GO:0051045,GO:0060384,GO:0097708,GO:0005102,GO:2000010,GO:0007605,GO:2001222,GO:0010640	negative regulation of neuron projection development|membrane|integral component of membrane|growth cone|neuron projection|neuronal cell body|regulation of axon regeneration|negative regulation of axon regeneration|negative regulation of membrane protein ectodomain proteolysis|innervation|intracellular vesicle|signaling receptor binding|positive regulation of protein localization to cell surface|…			rno-Lrig2_0003	http://159.226.67.237:8080/new/circ_detail.php?ID=rno-Lrig2_0003
circRNA_3752|Chr3:1535550_1550781_-	0	71.0419486316943	0.00785892941368557	-6.99145	-8.37208	5.66104510580861e-17	7.43064587221693e-16	Down	29.532705768586	0	41.5092428631083	0	0	0	15232	1185	sense-overlapping	NM_031141.2	Chr3:1527316_1584925_-	Pax8	GeneID:81819,Genbank:NM_031141.2,RGD:620434	paired box 8	GO:0001823,GO:0003281,GO:0003337,GO:0003677,GO:0006366,GO:0006790,GO:0003700,GO:0007275,GO:0007417,GO:0010667,GO:0030154,GO:0030878,GO:0048793,GO:0039003,GO:0071371,GO:0071599,GO:0072050,GO:0072073,GO:0072108,GO:0000978,GO:0090190,GO:0000979,GO:0072164,GO:1900212,GO:0072207,GO:0001077,GO:0001655,GO:1900215,GO:0001656,GO:1900218,GO:0001658,GO:0001822,GO:2000594,GO:0005515,GO:0005634,GO:0005654,GO:…	mesonephros development|ventricular septum development|mesenchymal to epithelial transition involved in metanephros morphogenesis|DNA binding|transcription by RNA polymerase II|sulfur compound metabolic process|DNA binding transcription factor activity|multicellular organism development|central nervous system development|negative regulation of cardiac muscle cell apoptotic process|cell differenti…	rno04918,rno05200,rno05202,rno05216	Thyroid hormone synthesis|Pathways in cancer|Transcriptional misregulation in cancers|Thyroid cancer
circRNA_4350|Chr4:58367537_58408977_-	0	71.0419486316943	0.00785892941368557	-6.99145	-8.37208	5.66104510580861e-17	7.43064587221693e-16	Down	29.532705768586	0	41.5092428631083	0	0	0	41441	41441	intergenic
circRNA_5688|Chr7:80735996_80745256_+	0	71.0419486316943	0.00785892941368557	-6.99145	-8.37208	5.66104510580861e-17	7.43064587221693e-16	Down	29.532705768586	0	41.5092428631083	0	0	0	9261	1278	sense-overlapping	NM_001197907.1	Chr7:80351774_80788094_+	Oxr1	GeneID:117520,Genbank:NM_001197907.1,RGD:621857	oxidation resistance 1, transcript variant 1	GO:0055114,GO:0005730,GO:0071447,GO:0005739,GO:0006979,GO:0007628,GO:0016491,GO:1900408,GO:1902083,GO:0043231,GO:0043524,GO:1903204,GO:0005654,GO:0051402	oxidation-reduction process|nucleolus|cellular response to hydroperoxide|mitochondrion|response to oxidative stress|adult walking behavior|oxidoreductase activity|negative regulation of cellular response to oxidative stress|negative regulation of peptidyl-cysteine S-nitrosylation|intracellular membrane-bounded organelle|negative regulation of neuron apoptotic process|negative regulation of oxidat…			rno-Oxr1_0003	http://159.226.67.237:8080/new/circ_detail.php?ID=rno-Oxr1_0003	RNO_CIRCpedia_5334	NM_001197907	Oxr1
circRNA_4599|Chr4:152939743_152941737_+	92.2071444494391	264.962962337974	0.388586448569721	-1.36369	-8.36476	6.02381760174112e-17	7.79139035787246e-16	Down	78.7538820495627	51.3040409833097	134.905039305102	42.6550763155833	49.5520681338558	0	1995	266	sense-overlapping	NM_001277177.1	Chr4:152892388_152972196_+	Kdm5a	GeneID:312678,Genbank:NM_001277177.1,RGD:1305429	lysine demethylase 5A, transcript variant 1	GO:0045893,GO:0032993,GO:0003677,GO:0051090,GO:0033169,GO:0003682,GO:1901726,GO:0034647,GO:0003700,GO:0003713,GO:0005575,GO:0005634,GO:0007283,GO:0034648,GO:0008270,GO:0034720,GO:0008584,GO:0019907,GO:0034721,GO:0031490,GO:0000122,GO:0035064,GO:0032454,GO:0001046,GO:0042393,GO:0032922,GO:0003674	positive regulation of transcription, DNA-templated|protein-DNA complex|DNA binding|regulation of DNA binding transcription factor activity|histone H3-K9 demethylation|chromatin binding|negative regulation of histone deacetylase activity|histone demethylase activity (H3-trimethyl-K4 specific)|DNA binding transcription factor activity|transcription coactivator activity|cellular_component|nucleus|s…			rno-Kdm5a_0012	http://159.226.67.237:8080/new/circ_detail.php?ID=rno-Kdm5a_0012	RNO_CIRCpedia_3293	NM_001277177	Kdm5a
circRNA_0572|Chr1:224668182_224678563_-	0	70.5088731721125	0.00791834608311374	-6.98059	-8.34334	7.22203069686512e-17	9.14102742488928e-16	Down	39.3769410247813	0	31.1319321473312	0	0	0	10382	240	sense-overlapping	NM_138908.2	Chr1:224596886_224698512_-	Slc22a25	GeneID:192273,Genbank:NM_138908.2,RGD:621104	solute carrier family 22, member 25	GO:0043252,GO:0009914,GO:0055085,GO:0015143,GO:0098656,GO:0015301,GO:0015347,GO:0015636,GO:0015698,GO:0015711,GO:0015747,GO:0015913,GO:0016021,GO:0005452,GO:0016323,GO:0005887,GO:0008514	sodium-independent organic anion transport|hormone transport|transmembrane transport|urate transmembrane transporter activity|anion transmembrane transport|anion:anion antiporter activity|sodium-independent organic anion transmembrane transporter activity|short-chain fatty acid transmembrane transporter activity|inorganic anion transport|organic anion transport|urate transport|short-chain fatty a…			rno-Slc22a25_0002	http://159.226.67.237:8080/new/circ_detail.php?ID=rno-Slc22a25_0002
circRNA_0897|Chr10:43539819_43542903_+	0	70.5088731721125	0.00791834608311374	-6.98059	-8.34334	7.22203069686512e-17	9.14102742488928e-16	Down	39.3769410247813	0	31.1319321473312	0	0	0	3085	302	sense-overlapping	NM_001008382.1	Chr10:43538310_43551271_+	Cnot8	GeneID:363603,Genbank:NM_001008382.1,RGD:1306401	CCR4-NOT transcription complex, subunit 8	GO:0061014,GO:0003676,GO:0090503,GO:0004535,GO:0005575,GO:0005622,GO:0006351,GO:0008150,GO:0008284,GO:0017148,GO:0030014,GO:0030015,GO:0000175,GO:0043928,GO:0000932,GO:0003674	positive regulation of mRNA catabolic process|nucleic acid binding|RNA phosphodiester bond hydrolysis, exonucleolytic|poly(A)-specific ribonuclease activity|cellular_component|intracellular|transcription, DNA-templated|biological_process|positive regulation of cell proliferation|negative regulation of translation|CCR4-NOT complex|CCR4-NOT core complex|3'-5'-exoribonuclease activity|exonucleolytic…	rno03018	RNA degradation	rno-Cnot8_0003	http://159.226.67.237:8080/new/circ_detail.php?ID=rno-Cnot8_0003
circRNA_2128|Chr15:37190896_37218085_+	0	70.5088731721125	0.00791834608311374	-6.98059	-8.34334	7.22203069686512e-17	9.14102742488928e-16	Down	39.3769410247813	0	31.1319321473312	0	0	0	27190	16193	sense-overlapping	XM_017599883.1	Chr15:37156250_37229803_+	Zmym2	GeneID:305913,Genbank:XM_017599883.1,RGD:1593255	zinc finger MYM-type containing 2, transcript variant X1	GO:0005737,GO:0006357,GO:0007010,GO:0007275,GO:0008270,GO:0016605,GO:0022604,GO:0031624,GO:0000981,GO:0003677,GO:0005654	cytoplasm|regulation of transcription by RNA polymerase II|cytoskeleton organization|multicellular organism development|zinc ion binding|PML body|regulation of cell morphogenesis|ubiquitin conjugating enzyme binding|RNA polymerase II transcription factor activity, sequence-specific DNA binding|DNA binding|nucleoplasm			rno-Zmym2_0013	http://159.226.67.237:8080/new/circ_detail.php?ID=rno-Zmym2_0013	RNO_CIRCpedia_1060	ENSRNOT00000011684.8	Zmym2
circRNA_4265|Chr4:17032161_17033623_-	0	70.5088731721125	0.00791834608311374	-6.98059	-8.34334	7.22203069686512e-17	9.14102742488928e-16	Down	39.3769410247813	0	31.1319321473312	0	0	0	1463	1458	sense-overlapping	NM_020098.1	Chr4:16454904_17058921_-	Pclo	GeneID:56768,Genbank:NM_020098.1,RGD:69406	piccolo (presynaptic cytomatrix protein), transcript variant 1	GO:0060077,GO:0043195,GO:0030073,GO:0005522,GO:0097470,GO:0044316,GO:0030133,GO:0098831,GO:0044317,GO:0030424,GO:0005544,GO:0099526,GO:0045202,GO:0005802,GO:0007010,GO:0007416,GO:0030425,GO:0008150,GO:0030426,GO:0014069,GO:0048471,GO:0031594,GO:0016080,GO:0048786,GO:0035418,GO:0017157,GO:0001222,GO:0043005,GO:0019933,GO:0005509,GO:0048788,GO:0043025,GO:0030054,GO:0005515	inhibitory synapse|terminal bouton|insulin secretion|profilin binding|ribbon synapse|cone cell pedicle|transport vesicle|presynaptic active zone cytoplasmic component|rod spherule|axon|calcium-dependent phospholipid binding|presynapse to nucleus signaling pathway|synapse|trans-Golgi network|cytoskeleton organization|synapse assembly|dendrite|biological_process|growth cone|postsynaptic density|per…	rno04911	Insulin secretion	rno-Pclo_0001	http://159.226.67.237:8080/new/circ_detail.php?ID=rno-Pclo_0001	RNO_CIRCpedia_3087	ENSRNOT00000093412.1	Pclo
circRNA_4701|Chr5:4587520_4589318_-	0	70.5088731721125	0.00791834608311374	-6.98059	-8.34334	7.22203069686512e-17	9.14102742488928e-16	Down	39.3769410247813	0	31.1319321473312	0	0	0	1799	1799	intergenic										rno-intergenic_001516	http://159.226.67.237:8080/new/circ_detail.php?ID=rno-intergenic_001516
[truncated: 662 more rows]

## Sheet: model2-vs-normal-diff-mRNA
gene_id	BaseMean	lfcSE	stat	FoldChange	log2FoldChange	pValue	qValue	Regulation	Expression_nor1	Expression_nor2	Expression_nor3	Expression_mod2_1	Expression_mod2_2	Expression_mod2_3	Dbxref	product	GO_id	GO_term	pathway	pathway_description
[truncated: 5,461 more rows]

[truncated: 5 more sheets: model2-vs-normal-diff-lncRNA, model2-vs-normal-diff-circRNA, model3-vs-normal-diff-mRNA, model3-vs-normal-diff-lncRNA, model3-vs-normal-diff-circRNA]
