# Supplementary material for: Identification of core noncoding RNA-associated competing endogenous RNA networks in renal fibrosis via whole-transcriptome sequencing
Source: Ren Fail. 2025 Jun 25;47(1):2522973. doi: 10.1080/0886022X.2025.2522973 (PMC12893494; doi:10.1080/0886022X.2025.2522973)
Supplement: Supplementary Table S5.xlsx [file IRNF_A_2522973_SM7305.xlsx]

## Sheet: lncRNA
mRNA	lncRNA	CeRNA_Score(MuTATE)	Pvalue	Shared_miRNA_Number	Shared_miRNA	r	pvalue	FPKM_mod1_1	FPKM_mod1_2	FPKM_mod1_3	FPKM_mod2_1	FPKM_mod2_2	FPKM_mod2_3	FPKM_mod3_1	FPKM_mod3_2	FPKM_mod3_3	FPKM_nor1	FPKM_nor2	FPKM_nor3	FPKM_mod1_1_lncRNA	FPKM_mod1_2_lncRNA	FPKM_mod1_3_lncRNA	FPKM_mod2_1_lncRNA	FPKM_mod2_2_lncRNA	FPKM_mod2_3_lncRNA	FPKM_mod3_1_lncRNA	FPKM_mod3_2_lncRNA	FPKM_mod3_3_lncRNA	FPKM_nor1_lncRNA	FPKM_nor2_lncRNA	FPKM_nor3_lncRNA
Slc16a3	TCONS_00015099	0.0001	0.016	1	rno-miR-346	0.812536	0.00131855	0.981458	1.34514	1.1529	3.95424	5.74993	5.02584	2.39283	3.74113	1.38505	0.514045	0.538749	0.462288	5.71765	3.83697	4.46461	12.9113	15.2285	16.8485	18.6697	17.978	11.7953	1.97894	1.32642	2.12959
Pkp1	TCONS_00015099	0.0001	0.014	1	rno-miR-346	0.890866	0.000101245	1.10305	0.545328	0.55882	4.28553	2.54601	2.98563	3.69164	4.15463	0.782876	0.206995	0.178585	0.231296	5.71765	3.83697	4.46461	12.9113	15.2285	16.8485	18.6697	17.978	11.7953	1.97894	1.32642	2.12959
Carmil2	XR_001838600.1	0.0001	0.013	1	rno-miR-92b-5p	0.891364	9.90411e-05	1.41081	1.06184	0.904589	2.08601	3.37351	3.1252	1.54361	1.3228	0.969288	0.381238	0.445403	0.3962	8.48363	5.15361	8.68074	91.9395	610.455	372.257	48.8734	2.69694	18.9183	2.38391	0.368434	0.804091
Reep1	TCONS_00015099	0	0.0066	1	rno-miR-346	0.910791	3.82484e-05	0.676394	0.39928	0.48188	2.62232	2.02172	2.12301	2.14236	1.89717	0.79266	0.182779	0.109509	0.162093	5.71765	3.83697	4.46461	12.9113	15.2285	16.8485	18.6697	17.978	11.7953	1.97894	1.32642	2.12959
Pkp1	TCONS_00008870	0	0.014	1	rno-miR-466b-3p	0.865994	0.000270598	1.10305	0.545328	0.55882	4.28553	2.54601	2.98563	3.69164	4.15463	0.782876	0.206995	0.178585	0.231296	3.62011	1.95635	2.28343	32.5025	17.3631	27.163	17.0663	11.7091	3.93417	0.727875	0.380283	0.556945
Scn2b	TCONS_00008870	0	0.021	1	rno-miR-466b-3p	0.92341	1.82325e-05	0.410611	0.353825	0.262088	1.96828	1.12802	1.08712	0.578937	0.375124	0.461686	0.111409	0.0646947	0.05985	3.62011	1.95635	2.28343	32.5025	17.3631	27.163	17.0663	11.7091	3.93417	0.727875	0.380283	0.556945
Adam8	TCONS_00008870	0	0.0066	1	rno-miR-466b-3p	0.892272	9.51207e-05	0.669948	0.440477	0.945067	3.06306	3.06852	2.93338	1.64363	2.66628	1.34029	0.322885	0.298466	0.269541	3.62011	1.95635	2.28343	32.5025	17.3631	27.163	17.0663	11.7091	3.93417	0.727875	0.380283	0.556945
Cd163	TCONS_00008870	0	0.0066	1	rno-miR-466b-3p	0.940061	5.50706e-06	0.770273	0.451777	0.491033	21.6702	10.4545	13.1756	2.92242	8.02479	1.59563	0.151178	0.215207	0.114628	3.62011	1.95635	2.28343	32.5025	17.3631	27.163	17.0663	11.7091	3.93417	0.727875	0.380283	0.556945
Faslg	TCONS_00008870	0	0.012	1	rno-miR-466b-3p	0.867806	0.000253598	0.293919	0.289868	0.498456	0.891115	1.18473	1.20713	0.743624	0.435182	0.371875	0.186465	0.168355	0.125463	3.62011	1.95635	2.28343	32.5025	17.3631	27.163	17.0663	11.7091	3.93417	0.727875	0.380283	0.556945
Kcnn4	TCONS_00008870	0	0.0066	1	rno-miR-466b-3p	0.865849	0.000271997	1.06892	0.853053	0.865668	13.2304	14.3547	12.5435	1.82003	2.39545	1.58155	0.492528	0.3794	0.382187	3.62011	1.95635	2.28343	32.5025	17.3631	27.163	17.0663	11.7091	3.93417	0.727875	0.380283	0.556945
Itgam	TCONS_00008870	0	0.0026	1	rno-miR-466b-3p	0.868014	0.000251696	2.97632	1.92588	1.86976	69.0444	74.9677	72.1409	7.02468	11.9013	6.69886	1.50854	0.49651	0.645014	3.62011	1.95635	2.28343	32.5025	17.3631	27.163	17.0663	11.7091	3.93417	0.727875	0.380283	0.556945
Olr1	TCONS_00008870	0	0.0039	1	rno-miR-466b-3p	0.983398	9.65984e-09	3.2143	2.44583	4.95981	48.3731	32.4093	42.7634	20.0977	12.3288	5.62106	1.19679	1.03027	0.712218	3.62011	1.95635	2.28343	32.5025	17.3631	27.163	17.0663	11.7091	3.93417	0.727875	0.380283	0.556945
Adamts2	TCONS_00008870	0	0.022	1	rno-miR-466b-3p	0.939637	5.7003e-06	4.95584	2.42934	3.41581	18.2324	15.4323	14.8517	13.0728	13.6851	4.89994	1.58955	1.50075	0.981433	3.62011	1.95635	2.28343	32.5025	17.3631	27.163	17.0663	11.7091	3.93417	0.727875	0.380283	0.556945
Dlgap3	TCONS_00032144	0	0.047	1	rno-miR-296-3p	0.975812	6.26082e-08	0.0766833	0.0358361	0.0999547	0.0480732	0.040323	0	0.0303102	0.054488	0.0480965	0.481207	0.330241	0.276414	0.201898	0.370364	0.244139	0.208442	0.198204	0.0709204	0.295347	0.472195	0.241753	2.18454	1.24969	1.15025
Id1	TCONS_00032144	0	0.01	1	rno-miR-296-3p	0.956832	1.09784e-06	11.1062	9.11555	8.25237	10.4438	11.742	10.7685	11.9923	11.5575	9.84918	23.9797	18.168	18.6075	0.201898	0.370364	0.244139	0.208442	0.198204	0.0709204	0.295347	0.472195	0.241753	2.18454	1.24969	1.15025
Id1	XR_001836016.1	0	0.031	1	rno-miR-296-3p	0.844249	0.000552345	11.1062	9.11555	8.25237	10.4438	11.742	10.7685	11.9923	11.5575	9.84918	23.9797	18.168	18.6075	4.42816e-08	7.20526e-05	2.52711e-10	3.50416e-06	3.17619e-11	0.0371517	1.53603e-13	0.00034064	1.47164e-07	0.217097	0.330383	0.147561
Slc26a11	XR_001836016.1	0	0.046	1	rno-miR-3577	0.852567	0.000425996	9.56229	8.82209	8.38549	11.3125	13.7222	12.0525	13.0306	10.1449	14.6553	22.8321	21.0825	21.8409	4.42816e-08	7.20526e-05	2.52711e-10	3.50416e-06	3.17619e-11	0.0371517	1.53603e-13	0.00034064	1.47164e-07	0.217097	0.330383	0.147561
Cpvl	XR_001836016.1	0	0.031	1	rno-miR-347	0.972851	1.10993e-07	0.34565	0.290756	0.113424	0.384131	0.297418	0.284245	0.307402	0.387544	0.295629	0.967999	1.68188	0.92551	4.42816e-08	7.20526e-05	2.52711e-10	3.50416e-06	3.17619e-11	0.0371517	1.53603e-13	0.00034064	1.47164e-07	0.217097	0.330383	0.147561
Rtn1	TCONS_00022918	0	0.018	1	rno-miR-207	0.804472	0.00160422	1.72858	1.43251	1.13235	3.3232	2.52082	2.68973	2.51662	2.57348	1.24078	0.701235	0.413567	0.535636	2.26523	1.8646	1.65829	5.43025	7.01735	3.57351	7.75679	5.94712	5.24923	0.634806	0.378385	0.206841
Tpm2	TCONS_00022918	0	0.018	1	rno-miR-207	0.88392	0.000136178	15.5316	10.178	11.9586	29.3518	25.4655	23.542	28.3165	29.2024	12.774	7.30983	4.94722	5.13279	2.26523	1.8646	1.65829	5.43025	7.01735	3.57351	7.75679	5.94712	5.24923	0.634806	0.378385	0.206841
LOC500956	TCONS_00022918	0	0.021	1	rno-miR-207	0.912742	3.43596e-05	5.79891	3.17068	6.65334	10.3998	10.5854	8.45127	11.7511	11.4469	5.88436	2.67605	2.50371	2.26317	2.26523	1.8646	1.65829	5.43025	7.01735	3.57351	7.75679	5.94712	5.24923	0.634806	0.378385	0.206841
Vgll3	TCONS_00022918	0	0.018	1	rno-miR-207	0.864359	0.000286685	1.74398	0.932938	1.53751	4.63271	3.48394	4.25696	5.06755	4.92661	1.79954	0.673964	0.289247	0.418533	2.26523	1.8646	1.65829	5.43025	7.01735	3.57351	7.75679	5.94712	5.24923	0.634806	0.378385	0.206841
Cd247	ENSRNOT00000084373	0	0.0013	1	rno-miR-652-5p	0.933408	9.21562e-06	1.28852	1.06176	1.13904	3.93174	7.69091	6.44899	3.69507	2.09006	1.78127	0.652562	0.412541	0.448997	27.6773	4.87749	5.28891	648.628	1776.4	1464.28	19.7255	4.26	43.7634	1.2831	2.83572	1.49116

## Sheet: circRNA
mRNA	circRNA	CeRNA_Score(MuTATE)	Pvalue	Shared_miRNA_Number	Shared_miRNA	r	pvalue	FPKM_mod1_1	FPKM_mod1_2	FPKM_mod1_3	FPKM_mod2_1	FPKM_mod2_2	FPKM_mod2_3	FPKM_mod3_1	FPKM_mod3_2	FPKM_mod3_3	FPKM_nor1	FPKM_nor2	FPKM_nor3	RPB_mod1_1	RPB_mod1_2	RPB_mod1_3	RPB_mod2_1	RPB_mod2_2	RPB_mod2_3	RPB_mod3_1	RPB_mod3_2	RPB_mod3_3	RPB_nor1	RPB_nor2	RPB_nor3
Adamts2	circRNA_3140|Chr2:30384653_30433774_-	0.0001	0.026	3	rno-miR-483-3p;rno-miR-466b-3p;rno-miR-3562	0.828601	0.000867012	4.95584	2.42934	3.41581	18.2324	15.4323	14.8517	13.0728	13.6851	4.89994	1.58955	1.50075	0.981433	21.3275	0	20.9532	61.5031	141.562	74.0692	30.5708	74.1241	0	0	0	0
Rtp4	circRNA_3140|Chr2:30384653_30433774_-	0	0.028	2	rno-miR-207;rno-miR-339-5p	0.809464	0.00142234	3.50847	4.12242	1.57465	9.51362	8.50405	9.51554	6.66973	6.44442	2.0259	0.921326	1.25055	1.64819	21.3275	0	20.9532	61.5031	141.562	74.0692	30.5708	74.1241	0	0	0	0
Flnc	circRNA_3140|Chr2:30384653_30433774_-	0	0.0061	4	rno-miR-351-5p;rno-miR-615;rno-miR-3473;rno-miR-3562	0.800936	0.00174346	1.51545	0.711012	0.871077	6.86663	4.9943	5.12749	4.34573	5.23175	1.32223	0.243951	0.212314	0.217764	21.3275	0	20.9532	61.5031	141.562	74.0692	30.5708	74.1241	0	0	0	0
Matk	circRNA_3140|Chr2:30384653_30433774_-	0	9.6e-06	4	rno-miR-351-5p;rno-miR-615;rno-miR-483-3p;rno-miR-3562	0.84506	0.000538889	0.944208	0.651029	0.68444	17.0155	23.6611	21.0029	1.52803	2.12116	1.45627	0.357627	0.314256	0.317152	21.3275	0	20.9532	61.5031	141.562	74.0692	30.5708	74.1241	0	0	0	0
Col5a2	circRNA_3140|Chr2:30384653_30433774_-	0	0.0039	3	rno-miR-351-5p;rno-miR-615;rno-miR-874-3p	0.809895	0.00140741	18.2179	9.27896	10.0227	61.2322	48.257	53.751	41.4523	43.1772	15.385	6.35769	5.33117	5.47562	21.3275	0	20.9532	61.5031	141.562	74.0692	30.5708	74.1241	0	0	0	0
Col1a1	circRNA_3140|Chr2:30384653_30433774_-	0	0.00022	5	rno-miR-615;rno-miR-351-5p;rno-miR-328a-5p;rno-miR-6216;rno-miR-339-5p	0.812674	0.00131403	144.351	50.3445	60.5589	326.322	253.932	218.205	202.356	270.599	65.626	31.9031	24.0838	15.5841	21.3275	0	20.9532	61.5031	141.562	74.0692	30.5708	74.1241	0	0	0	0
Slc16a3	circRNA_3140|Chr2:30384653_30433774_-	0	0.0095	3	rno-miR-345-3p;rno-miR-615;rno-miR-328a-5p	0.943046	4.28749e-06	0.981458	1.34514	1.1529	3.95424	5.74993	5.02584	2.39283	3.74113	1.38505	0.514045	0.538749	0.462288	21.3275	0	20.9532	61.5031	141.562	74.0692	30.5708	74.1241	0	0	0	0
Kcnn4	circRNA_3140|Chr2:30384653_30433774_-	0	0.014	2	rno-miR-466b-3p;rno-miR-339-5p	0.835408	0.000716611	1.06892	0.853053	0.865668	13.2304	14.3547	12.5435	1.82003	2.39545	1.58155	0.492528	0.3794	0.382187	21.3275	0	20.9532	61.5031	141.562	74.0692	30.5708	74.1241	0	0	0	0
Ptpn7	circRNA_3140|Chr2:30384653_30433774_-	0	0.0055	3	rno-miR-3084b-3p;rno-miR-874-3p;rno-miR-532-3p	0.856578	0.000373761	1.29335	0.725298	0.766966	7.28567	8.80232	8.66625	2.78247	2.16058	1.39063	0.548098	0.386481	0.325991	21.3275	0	20.9532	61.5031	141.562	74.0692	30.5708	74.1241	0	0	0	0
Scube1	circRNA_3140|Chr2:30384653_30433774_-	0	0.001	3	rno-miR-351-5p;rno-miR-540-3p;rno-miR-874-3p	0.893762	8.89508e-05	0.590119	0.207585	0.0774583	1.30155	2.0311	1.61762	1.27865	0.793973	0.232171	0.0367253	0.0297044	0.07328	21.3275	0	20.9532	61.5031	141.562	74.0692	30.5708	74.1241	0	0	0	0
Cxcr3	circRNA_3140|Chr2:30384653_30433774_-	0	0.0086	2	rno-miR-615;rno-miR-324-3p	0.890242	0.00010406	2.43514	2.53723	3.0465	8.87336	15.3222	11.3755	7.06306	3.31174	2.62945	1.42076	1.09808	1.25209	21.3275	0	20.9532	61.5031	141.562	74.0692	30.5708	74.1241	0	0	0	0
Hk3	circRNA_3140|Chr2:30384653_30433774_-	0	0.028	2	rno-miR-351-5p;rno-miR-361-3p	0.834835	0.000728435	1.19899	1.94992	1.3499	24.9227	29.1064	25.7892	2.65057	3.66167	1.81559	0.69377	0.63227	0.682408	21.3275	0	20.9532	61.5031	141.562	74.0692	30.5708	74.1241	0	0	0	0
Ctse	circRNA_3140|Chr2:30384653_30433774_-	0	0.039	1	rno-miR-351-5p	0.817421	0.00116562	2.90369	2.54362	1.93361	9.60386	12.0739	11.2513	7.58688	3.76872	4.84194	1.43943	0.591366	1.35061	21.3275	0	20.9532	61.5031	141.562	74.0692	30.5708	74.1241	0	0	0	0
Serpina3n	circRNA_3140|Chr2:30384653_30433774_-	0	0.039	1	rno-miR-134-3p	0.842898	0.000575343	2.12531	2.67226	6.58139	11.5916	197.859	155.578	37.7231	23.5652	13.1337	0.268013	0.30968	0.477482	21.3275	0	20.9532	61.5031	141.562	74.0692	30.5708	74.1241	0	0	0	0
Faslg	circRNA_3140|Chr2:30384653_30433774_-	0	0.00022	4	rno-miR-324-3p;rno-miR-540-3p;rno-miR-466b-3p;rno-miR-3562	0.84053	0.000617426	0.293919	0.289868	0.498456	0.891115	1.18473	1.20713	0.743624	0.435182	0.371875	0.186465	0.168355	0.125463	21.3275	0	20.9532	61.5031	141.562	74.0692	30.5708	74.1241	0	0	0	0
Atp1a3	circRNA_3140|Chr2:30384653_30433774_-	0	0.0055	3	rno-miR-324-3p;rno-miR-328a-5p;rno-miR-3562	0.838674	0.000652059	0.77545	0.684379	0.493281	72.681	108.122	86.258	0.305252	1.63752	2.90626	0.239318	0.234627	0.206204	21.3275	0	20.9532	61.5031	141.562	74.0692	30.5708	74.1241	0	0	0	0
Itgb7	circRNA_3140|Chr2:30384653_30433774_-	0	0.028	2	rno-miR-324-3p;rno-miR-328a-5p	0.904981	5.19104e-05	1.06259	0.664651	0.774489	3.0489	4.47432	4.10773	1.8658	1.97886	1.49956	0.384695	0.289151	0.314019	21.3275	0	20.9532	61.5031	141.562	74.0692	30.5708	74.1241	0	0	0	0
Wisp2	circRNA_3140|Chr2:30384653_30433774_-	0	0.00022	3	rno-miR-324-3p;rno-miR-345-3p;rno-miR-339-5p	0.964377	4.25528e-07	1.03502	0.401836	0.83821	1.8218	2.9892	2.21396	1.48694	1.84264	0.474396	0.0454196	0.220419	0.181256	21.3275	0	20.9532	61.5031	141.562	74.0692	30.5708	74.1241	0	0	0	0
Col5a3	circRNA_3140|Chr2:30384653_30433774_-	0	0.0033	4	rno-miR-370-3p;rno-miR-351-5p;rno-miR-615;rno-miR-328a-5p	0.85887	0.000346229	0.832609	0.384893	0.358753	3.47743	3.25878	3.53589	2.17474	3.58397	0.684532	0.115537	0.166132	0.0960568	21.3275	0	20.9532	61.5031	141.562	74.0692	30.5708	74.1241	0	0	0	0
Col6a1	circRNA_3140|Chr2:30384653_30433774_-	0	0.0039	3	rno-miR-207;rno-miR-615;rno-miR-874-3p	0.854323	0.000402476	43.7968	19.6474	28.223	134.707	114.106	107.92	61.5365	73.5386	29.049	13.669	10.8298	7.99557	21.3275	0	20.9532	61.5031	141.562	74.0692	30.5708	74.1241	0	0	0	0
Adcy7	circRNA_3140|Chr2:30384653_30433774_-	0	0.00088	5	rno-miR-207;rno-miR-760-5p;rno-miR-351-5p;rno-miR-540-3p;rno-miR-6216	0.845252	0.00053574	1.56332	0.991854	1.3151	11.7077	12.1667	11.6248	4.07968	3.19229	1.77928	0.657541	0.473762	0.55139	21.3275	0	20.9532	61.5031	141.562	74.0692	30.5708	74.1241	0	0	0	0
Siglec1	circRNA_3140|Chr2:30384653_30433774_-	0	0.026	3	rno-miR-207;rno-miR-483-3p;rno-miR-339-5p	0.873162	0.000208165	1.05062	0.927716	0.481901	14.5356	17.8612	15.1921	2.93216	4.30595	2.5066	0.347693	0.294615	0.317152	21.3275	0	20.9532	61.5031	141.562	74.0692	30.5708	74.1241	0	0	0	0
Stab1	circRNA_3140|Chr2:30384653_30433774_-	0	4.2e-07	6	rno-miR-615;rno-miR-324-3p;rno-miR-328a-5p;rno-miR-3562;rno-miR-370-3p;rno-miR-874-3p	0.815597	0.00122105	9.15386	6.23251	4.98901	45.1435	36.4744	34.183	22.0702	29.6577	17.5812	3.83415	2.66598	2.66944	21.3275	0	20.9532	61.5031	141.562	74.0692	30.5708	74.1241	0	0	0	0
Col3a1	circRNA_3140|Chr2:30384653_30433774_-	0	0.028	2	rno-miR-361-3p;rno-miR-615	0.843055	0.000572621	159.709	69.9202	80.0592	574.32	479.172	513.07	286.347	325.796	109.449	39.3375	29.493	27.8858	21.3275	0	20.9532	61.5031	141.562	74.0692	30.5708	74.1241	0	0	0	0
Id1	circRNA_4130|Chr3:148903565_148910418_+	0	0.031	1	rno-miR-1224	0.81524	0.0012321	11.1062	9.11555	8.25237	10.4438	11.742	10.7685	11.9923	11.5575	9.84918	23.9797	18.168	18.6075	0	0	0	0	0	0	0	0	0	19.6885	0	20.7546
LOC690918	circRNA_5905|Chr8:44283471_44327847_-	0	0.039	1	rno-miR-128-1-5p	0.893602	8.9601e-05	0.0306382	0.064431	0.0552961	0.0288108	0	0.0461914	0.0272479	0.0419854	0.0288248	0.196632	0.296876	0.313879	0	49.5521	20.9532	0	0	0	20.3805	0	0	29.5327	82.0865	83.0185
LOC690918	circRNA_3253|Chr2:88659700_88748841_-	0	0.024	2	rno-miR-207;rno-miR-330-5p	0.881603	0.000149716	0.0306382	0.064431	0.0552961	0.0288108	0	0.0461914	0.0272479	0.0419854	0.0288248	0.196632	0.296876	0.313879	0	0	0	0	0	0	0	0	0	0	20.5216	31.1319
LOC690918	circRNA_5901|Chr8:43805567_43816234_-	0	0.045	1	rno-miR-207	0.889685	0.000106625	0.0306382	0.064431	0.0552961	0.0288108	0	0.0461914	0.0272479	0.0419854	0.0288248	0.196632	0.296876	0.313879	0	19.8208	0	0	0	21.1626	0	0	0	39.3769	30.7824	51.8866
LOC690918	circRNA_2531|Chr17:50194561_50224864_+	0	0.0026	2	rno-miR-207;rno-miR-330-5p	0.884371	0.000133662	0.0306382	0.064431	0.0552961	0.0288108	0	0.0461914	0.0272479	0.0419854	0.0288248	0.196632	0.296876	0.313879	0	0	31.4299	0	0	0	0	0	0	29.5327	41.0432	41.5092
LOC690918	circRNA_4420|Chr4:68923200_68939613_+	0	0.045	1	rno-miR-207	0.896421	7.8727e-05	0.0306382	0.064431	0.0552961	0.0288108	0	0.0461914	0.0272479	0.0419854	0.0288248	0.196632	0.296876	0.313879	0	0	0	0	0	0	0	0	0	0	20.5216	20.7546
Fmo6	circRNA_4420|Chr4:68923200_68939613_+	0	0.027	1	rno-miR-207	0.98912	1.17897e-09	0.169186	0.160106	0.171758	0.159095	0.20017	0.233816	0.282121	0.173884	0.238758	0.217162	0.858717	0.938849	0	0	0	0	0	0	0	0	0	0	20.5216	20.7546
Islr	circRNA_4199|Chr3:166743545_166746478_+	0	0.013	1	rno-miR-320-5p	0.808124	0.00146952	32.3797	20.5463	20.4283	61.4259	64.1661	59.073	37.6394	35.27	25.9845	13.5617	9.63906	11.3866	53.3188	29.7312	31.4299	174.259	60.6694	179.882	71.3318	95.3024	20.8384	0	41.0432	0
B3gnt9	circRNA_4199|Chr3:166743545_166746478_+	0	0.026	1	rno-miR-330-5p	0.891745	9.73809e-05	0.758547	0.564099	0.436503	2.9566	2.28918	2.57452	1.87718	1.79776	0.703309	0.188145	0.253628	0.168937	53.3188	29.7312	31.4299	174.259	60.6694	179.882	71.3318	95.3024	20.8384	0	41.0432	0
Postn	circRNA_4199|Chr3:166743545_166746478_+	0	0.0066	1	rno-miR-330-5p	0.84513	0.000537728	6.49805	0.836404	1.04893	29.4594	24.509	27.856	3.73643	5.69337	1.75235	0.239676	0.116314	0.179339	53.3188	29.7312	31.4299	174.259	60.6694	179.882	71.3318	95.3024	20.8384	0	41.0432	0
Cd44	circRNA_4199|Chr3:166743545_166746478_+	0	0.013	1	rno-miR-3562	0.804268	0.00161199	12.9202	10.8466	9.39862	75.8745	82.2092	85.0041	69.7595	73.9878	21.1066	4.27264	3.57062	3.55226	53.3188	29.7312	31.4299	174.259	60.6694	179.882	71.3318	95.3024	20.8384	0	41.0432	0
Tmem119	circRNA_4199|Chr3:166743545_166746478_+	0	0.045	1	rno-miR-320-5p	0.860845	0.000323797	3.46096	1.71167	2.5268	14.5882	10.4365	11.3273	10.3785	9.61263	4.05787	1.23524	0.754335	0.80178	53.3188	29.7312	31.4299	174.259	60.6694	179.882	71.3318	95.3024	20.8384	0	41.0432	0
Rtn1	circRNA_4199|Chr3:166743545_166746478_+	0	0.045	1	rno-miR-320-5p	0.844913	0.000541304	1.72858	1.43251	1.13235	3.3232	2.52082	2.68973	2.51662	2.57348	1.24078	0.701235	0.413567	0.535636	53.3188	29.7312	31.4299	174.259	60.6694	179.882	71.3318	95.3024	20.8384	0	41.0432	0
Ltk	circRNA_4199|Chr3:166743545_166746478_+	0	0.026	1	rno-miR-3562	0.85368	0.000410965	0.432195	0.31162	0.130005	1.04508	0.720754	0.786053	0.128124	0.432447	0.135538	0.0352225	0.0379852	0.0527109	53.3188	29.7312	31.4299	174.259	60.6694	179.882	71.3318	95.3024	20.8384	0	41.0432	0
Galnt16	circRNA_4199|Chr3:166743545_166746478_+	0	0.045	1	rno-miR-3562	0.824075	0.000979737	0.484213	0.292036	0.371001	1.33164	1.55653	1.64369	0.560635	0.809611	0.429768	0.164176	0.126467	0.124796	53.3188	29.7312	31.4299	174.259	60.6694	179.882	71.3318	95.3024	20.8384	0	41.0432	0
Sgcg	circRNA_4199|Chr3:166743545_166746478_+	0	0.0066	1	rno-miR-3562	0.822324	0.00102627	1.22798	0.103296	0.803397	2.5693	0.929834	1.41937	0.464142	0.560925	0.34659	0.13135	0.056661	0.026209	53.3188	29.7312	31.4299	174.259	60.6694	179.882	71.3318	95.3024	20.8384	0	41.0432	0
Kcnn3	circRNA_4199|Chr3:166743545_166746478_+	0	0.039	1	rno-miR-3562	0.867463	0.000256745	0.455862	0.257847	0.255335	1.27863	0.937348	1.09016	0.475319	0.380562	0.399304	0.0538053	0.0942915	0.161041	53.3188	29.7312	31.4299	174.259	60.6694	179.882	71.3318	95.3024	20.8384	0	41.0432	0
Rtp4	circRNA_4199|Chr3:166743545_166746478_+	0	0.045	1	rno-miR-320-5p	0.87022	0.00023225	3.50847	4.12242	1.57465	9.51362	8.50405	9.51554	6.66973	6.44442	2.0259	0.921326	1.25055	1.64819	53.3188	29.7312	31.4299	174.259	60.6694	179.882	71.3318	95.3024	20.8384	0	41.0432	0
Flnc	circRNA_4199|Chr3:166743545_166746478_+	0	0.0062	2	rno-miR-330-5p;rno-miR-3562	0.860755	0.00032479	1.51545	0.711012	0.871077	6.86663	4.9943	5.12749	4.34573	5.23175	1.32223	0.243951	0.212314	0.217764	53.3188	29.7312	31.4299	174.259	60.6694	179.882	71.3318	95.3024	20.8384	0	41.0432	0
Scn5a	circRNA_4199|Chr3:166743545_166746478_+	0	0.011	2	rno-miR-341;rno-miR-3562	0.860029	0.000332925	0.134663	0.12199	0.126194	1.53419	0.485327	0.765244	0.442198	0.179805	0.12182	0.0177282	0.0430171	0.0132652	53.3188	29.7312	31.4299	174.259	60.6694	179.882	71.3318	95.3024	20.8384	0	41.0432	0
Rnase11	circRNA_3379|Chr2:185599195_185635510_+	0	0.0022	2	rno-miR-3569;rno-miR-298-5p	0.800764	0.00175047	0.0119096	0.0300545	0.042989	0.0783947	0.0112725	0.0239405	0.0529586	0.0652816	0.0224093	0.478986	0.142877	0.0711725	0	0	0	0	0	0	0	0	0	19.6885	20.5216	0
Rnase11	circRNA_3406|Chr2:188281555_188301124_+	0	0.026	1	rno-miR-1956-5p	0.884155	0.000134862	0.0119096	0.0300545	0.042989	0.0783947	0.0112725	0.0239405	0.0529586	0.0652816	0.0224093	0.478986	0.142877	0.0711725	0	0	0	0	0	0	0	0	0	39.3769	20.5216	20.7546
Dlgap3	circRNA_3147|Chr2:31396522_31416067_+	0	0.035	2	rno-miR-1199-5p;rno-miR-532-3p	0.848819	0.000479788	0.0766833	0.0358361	0.0999547	0.0480732	0.040323	0	0.0303102	0.054488	0.0480965	0.481207	0.330241	0.276414	0	19.8208	0	0	0	0	0	0	0	29.5327	30.7824	20.7546
Cyp8b1	circRNA_3404|Chr2:188269009_188330330_+	0	0.016	1	rno-miR-149-5p	0.863846	0.000291886	0.256826	1.57119	0.821698	0.0219553	0.0220989	0	0	0	0.0439319	0.199791	0.172369	0.0797305	21.3275	59.4625	20.9532	0	0	0	0	0	0	29.5327	0	20.7546
Matk	circRNA_1359|Chr11:85618881_85633288_+	0	0.045	1	rno-miR-483-3p	0.852959	0.000420653	0.944208	0.651029	0.68444	17.0155	23.6611	21.0029	1.52803	2.12116	1.45627	0.357627	0.314256	0.317152	21.3275	19.8208	62.8597	0	17584	13152.6	295.517	84.7132	260.48	39.3769	0	0
