# Supplementary material for: Identification of core noncoding RNA-associated competing endogenous RNA networks in renal fibrosis via whole-transcriptome sequencing
Source: Ren Fail. 2025 Jun 25;47(1):2522973. doi: 10.1080/0886022X.2025.2522973 (PMC12893494; doi:10.1080/0886022X.2025.2522973)
Supplement: Supplementary Table S4.xlsx [file IRNF_A_2522973_SM7303.xlsx]

## Sheet: lncRNA
mRNA	lncRNA	CeRNA_Score(MuTATE)	Pvalue	Shared_miRNA_Number	Shared_miRNA	r	pvalue	BaseMean	Dbxref	Expression_mod3_1	Expression_mod3_2	Expression_mod3_3	Expression_nor1	Expression_nor2	Expression_nor3	FoldChange	GO_id	GO_term	Regulation	Tf_Family	lfcSE	log2FoldChange	pValue	pathway	pathway_description	product	qValue	stat	BaseMean_lncRNA	Chrom	Dbxref_lncRNA	End	Expression_mod3_1_lncRNA	Expression_mod3_2_lncRNA	Expression_mod3_3_lncRNA	Expression_nor1_lncRNA	Expression_nor2_lncRNA	Expression_nor3_lncRNA	FoldChange_lncRNA	GO_id_lncRNA	GO_term_lncRNA	Regulation_lncRNA	Start	Strand	direction	distance	lfcSE_lncRNA	lncRNA_symbol	location
Hivep3	TCONS_00018083	0.0103	0.0097	2	rno-miR-466c-3p;rno-miR-466b-3p	0.98307	0.000427517	409.535	GeneID:313557,Genbank:XM_017593396.1,RGD:1311252	1.80245	1.53944	1.13342	0.624257	0.455135	0.410087	0.404224	GO:0005634,GO:0006355,GO:0006366,GO:0007165,GO:0007275,GO:0035914,GO:0043565,GO:0044212,GO:0045893,GO:0003677,GO:0003700	nucleus|regulation of transcription, DNA-templated|transcription by RNA polymerase II|signal transduction|multicellular organism development|skeletal muscle cell differentiation|sequence-specific DNA binding|transcription regulatory region DNA binding|positive regulation of transcription, DNA-templated|DNA binding|DNA binding transcription factor activity	Down	zf-C2H2	0.235976	-1.30677	3.06416e-08			human immunodeficiency virus type I enhancer binding protein 3	6.90599e-07	-5.53773	305.217	Chr17	GeneID:291130,Genbank:NM_001106110.2,RGD:1310227	41958822	6.53001	5.73349	2.60244	0.401101	0.47807	0.325898	0.0936751	GO:0005815,GO:0005829,GO:0005856,GO:0005874,GO:0005929,GO:0030864,GO:0032502,GO:0035556,GO:0005930,GO:0045880,GO:0048813,GO:0060091,GO:0060271,GO:0001764,GO:0005654,GO:0005737,GO:0007165,GO:0007605,GO:0008542,GO:0015630,GO:0019894,GO:0072686,GO:0030111,GO:1902017	microtubule organizing center|cytosol|cytoskeleton|microtubule|cilium|cortical actin cytoskeleton|developmental process|intracellular signal transduction|axoneme|positive regulation of smoothened signaling pathway|dendrite morphogenesis|kinocilium|cilium assembly|neuron migration|nucleoplasm|cytoplasm|signal transduction|sensory perception of sound|visual learning|microtubule cytoskeleton|kinesin…	Down	41954311	-	sense	0	0.473382	XLOC_007885	intronic
Hivep3	XR_593347.2	0.009	5.5e-07	5	rno-miR-466c-3p;rno-miR-6315;rno-miR-667-5p;rno-miR-466b-3p;rno-miR-466b-2-3p>rno-miR-466b-4-3p	0.933774	0.00643365	409.535	GeneID:313557,Genbank:XM_017593396.1,RGD:1311252	1.80245	1.53944	1.13342	0.624257	0.455135	0.410087	0.404224	GO:0005634,GO:0006355,GO:0006366,GO:0007165,GO:0007275,GO:0035914,GO:0043565,GO:0044212,GO:0045893,GO:0003677,GO:0003700	nucleus|regulation of transcription, DNA-templated|transcription by RNA polymerase II|signal transduction|multicellular organism development|skeletal muscle cell differentiation|sequence-specific DNA binding|transcription regulatory region DNA binding|positive regulation of transcription, DNA-templated|DNA binding|DNA binding transcription factor activity	Down	zf-C2H2	0.235976	-1.30677	3.06416e-08			human immunodeficiency virus type I enhancer binding protein 3	6.90599e-07	-5.53773	59.8414	Chr7	GeneID:29130,Genbank:NM_017109.1,RGD:3799	23329214	1.40407	0.708058	0.862731	0.346223	0.170382	0.0337001	0.2087	GO:0007269,GO:0008021,GO:0014069,GO:0030054,GO:0030672,GO:0045202,GO:0005515,GO:0005524	neurotransmitter secretion|synaptic vesicle|postsynaptic density|cell junction|synaptic vesicle membrane|synapse|protein binding|ATP binding	Down	23321132	+	sense	74682	0.763011	LOC103692811	upstream
Bcl11a	TCONS_00024406	0.0085	1.6e-06	7	rno-miR-328a-5p;rno-miR-328a-3p;rno-miR-466b-3p;rno-miR-702-3p;rno-miR-615;rno-miR-343;rno-miR-320-5p	0.986175	0.000285395	35.4372	GeneID:305589,Genbank:XM_006251586.3,RGD:1309923	0.151849	0.131677	0.0813617	0.0341549	0.018417	0.0340756	0.290465	GO:1905232,GO:0030217,GO:0010628,GO:0001078,GO:2000171,GO:0043565,GO:0010629,GO:0044212,GO:0010976,GO:0003700,GO:2000173,GO:0046982,GO:0003714,GO:0005634,GO:0010977,GO:0005654,GO:0048671,GO:0014069,GO:0005737,GO:0048672,GO:0016604,GO:0006355,GO:0050773,GO:0016925,GO:0006366,GO:0000122,GO:1903860,GO:0019901,GO:0007165,GO:1904800,GO:0030183,GO:0007275,GO:0000978	cellular response to L-glutamate|T cell differentiation|positive regulation of gene expression|transcriptional repressor activity, RNA polymerase II proximal promoter sequence-specific DNA binding|negative regulation of dendrite development|sequence-specific DNA binding|negative regulation of gene expression|transcription regulatory region DNA binding|positive regulation of neuron projection deve…	Down	zf-C2H2	0.425712	-1.78356	2.7945e-05			B-cell CLL/lymphoma 11A	0.000210753	-4.1896	476.964	Chr20	GeneID:690899,Genbank:NM_001044300.1,RGD:1590938	29906428	3.55793	2.98467	2.39928	1.52551	0.918645	1.12667	0.471477	GO:0016021,GO:0030509,GO:0030513,GO:0042802,GO:0048863,GO:2000562,GO:2000738,GO:0002725,GO:0005886,GO:0009897	integral component of membrane|BMP signaling pathway|positive regulation of BMP signaling pathway|identical protein binding|stem cell differentiation|negative regulation of CD4-positive, alpha-beta T cell proliferation|positive regulation of stem cell differentiation|negative regulation of T cell cytokine production|plasma membrane|external side of plasma membrane	Down	29897534	+	sense	0	0.346944	XLOC_010715	exonic
Bcl11a	XR_593355.2	0.0084	0.045	1	rno-miR-466b-3p	0.976435	0.000826435	35.4372	GeneID:305589,Genbank:XM_006251586.3,RGD:1309923	0.151849	0.131677	0.0813617	0.0341549	0.018417	0.0340756	0.290465	GO:1905232,GO:0030217,GO:0010628,GO:0001078,GO:2000171,GO:0043565,GO:0010629,GO:0044212,GO:0010976,GO:0003700,GO:2000173,GO:0046982,GO:0003714,GO:0005634,GO:0010977,GO:0005654,GO:0048671,GO:0014069,GO:0005737,GO:0048672,GO:0016604,GO:0006355,GO:0050773,GO:0016925,GO:0006366,GO:0000122,GO:1903860,GO:0019901,GO:0007165,GO:1904800,GO:0030183,GO:0007275,GO:0000978	cellular response to L-glutamate|T cell differentiation|positive regulation of gene expression|transcriptional repressor activity, RNA polymerase II proximal promoter sequence-specific DNA binding|negative regulation of dendrite development|sequence-specific DNA binding|negative regulation of gene expression|transcription regulatory region DNA binding|positive regulation of neuron projection deve…	Down	zf-C2H2	0.425712	-1.78356	2.7945e-05			B-cell CLL/lymphoma 11A	0.000210753	-4.1896	28.1978	Chr7	GeneID:299694,Genbank:NM_001106774.1,RGD:1309956	25042296	3.08934	2.73148	2.22313	0.778664	0.565468	0.511703	0.267258	GO:0035556,GO:0004674,GO:2000772,GO:0005524,GO:0005634,GO:0005737,GO:0006468,GO:0015630,GO:0001650,GO:0030155,GO:0035507,GO:0002039	intracellular signal transduction|protein serine/threonine kinase activity|regulation of cellular senescence|ATP binding|nucleus|cytoplasm|protein phosphorylation|microtubule cytoskeleton|fibrillar center|regulation of cell adhesion|regulation of myosin-light-chain-phosphatase activity|p53 binding	Down	25041059	+	sense	0	0.48386	LOC103692812	intronic
Hivep3	XR_593355.2	0.0079	0.042	1	rno-miR-466b-3p	0.990137	0.000145448	409.535	GeneID:313557,Genbank:XM_017593396.1,RGD:1311252	1.80245	1.53944	1.13342	0.624257	0.455135	0.410087	0.404224	GO:0005634,GO:0006355,GO:0006366,GO:0007165,GO:0007275,GO:0035914,GO:0043565,GO:0044212,GO:0045893,GO:0003677,GO:0003700	nucleus|regulation of transcription, DNA-templated|transcription by RNA polymerase II|signal transduction|multicellular organism development|skeletal muscle cell differentiation|sequence-specific DNA binding|transcription regulatory region DNA binding|positive regulation of transcription, DNA-templated|DNA binding|DNA binding transcription factor activity	Down	zf-C2H2	0.235976	-1.30677	3.06416e-08			human immunodeficiency virus type I enhancer binding protein 3	6.90599e-07	-5.53773	28.1978	Chr7	GeneID:299694,Genbank:NM_001106774.1,RGD:1309956	25042296	3.08934	2.73148	2.22313	0.778664	0.565468	0.511703	0.267258	GO:0035556,GO:0004674,GO:2000772,GO:0005524,GO:0005634,GO:0005737,GO:0006468,GO:0015630,GO:0001650,GO:0030155,GO:0035507,GO:0002039	intracellular signal transduction|protein serine/threonine kinase activity|regulation of cellular senescence|ATP binding|nucleus|cytoplasm|protein phosphorylation|microtubule cytoskeleton|fibrillar center|regulation of cell adhesion|regulation of myosin-light-chain-phosphatase activity|p53 binding	Down	25041059	+	sense	0	0.48386	LOC103692812	intronic
Bcl11a	XR_001836575.1	0.0075	9.3e-07	6	rno-miR-328a-5p;rno-miR-328a-3p;rno-miR-207;rno-miR-702-3p;rno-miR-466b-3p;rno-miR-3072	0.899505	0.0146414	35.4372	GeneID:305589,Genbank:XM_006251586.3,RGD:1309923	0.151849	0.131677	0.0813617	0.0341549	0.018417	0.0340756	0.290465	GO:1905232,GO:0030217,GO:0010628,GO:0001078,GO:2000171,GO:0043565,GO:0010629,GO:0044212,GO:0010976,GO:0003700,GO:2000173,GO:0046982,GO:0003714,GO:0005634,GO:0010977,GO:0005654,GO:0048671,GO:0014069,GO:0005737,GO:0048672,GO:0016604,GO:0006355,GO:0050773,GO:0016925,GO:0006366,GO:0000122,GO:1903860,GO:0019901,GO:0007165,GO:1904800,GO:0030183,GO:0007275,GO:0000978	cellular response to L-glutamate|T cell differentiation|positive regulation of gene expression|transcriptional repressor activity, RNA polymerase II proximal promoter sequence-specific DNA binding|negative regulation of dendrite development|sequence-specific DNA binding|negative regulation of gene expression|transcription regulatory region DNA binding|positive regulation of neuron projection deve…	Down	zf-C2H2	0.425712	-1.78356	2.7945e-05			B-cell CLL/lymphoma 11A	0.000210753	-4.1896	48.2627	Chr2	GeneID:100359861,Genbank:NM_001277210.1,RGD:2324600	39314568	0.270278	0.215716	0.224051	0.0509053	0.110763	0.092027	0.420396	GO:0016021	integral component of membrane	Down	39286557	-	antisense	146	0.449972	LOC102549347	upstream
Sdk2	XR_593355.2	0.0071	0.038	1	rno-miR-466b-3p	0.990773	0.000127303	616.265	GeneID:360652,Genbank:XM_017597411.1,RGD:1310397	5.1086	4.52966	2.99062	1.08287	0.868879	0.755878	0.260844	GO:0016021,GO:0045202,GO:0060219,GO:0007156,GO:0007416,GO:0010842	integral component of membrane|synapse|camera-type eye photoreceptor cell differentiation|homophilic cell adhesion via plasma membrane adhesion molecules|synapse assembly|retina layer formation	Down		0.236463	-1.93874	2.42599e-16			sidekick cell adhesion molecule 2	4.36187e-14	-8.1989	28.1978	Chr7	GeneID:299694,Genbank:NM_001106774.1,RGD:1309956	25042296	3.08934	2.73148	2.22313	0.778664	0.565468	0.511703	0.267258	GO:0035556,GO:0004674,GO:2000772,GO:0005524,GO:0005634,GO:0005737,GO:0006468,GO:0015630,GO:0001650,GO:0030155,GO:0035507,GO:0002039	intracellular signal transduction|protein serine/threonine kinase activity|regulation of cellular senescence|ATP binding|nucleus|cytoplasm|protein phosphorylation|microtubule cytoskeleton|fibrillar center|regulation of cell adhesion|regulation of myosin-light-chain-phosphatase activity|p53 binding	Down	25041059	+	sense	0	0.48386	LOC103692812	intronic
Grip2	ENSRNOT00000091983	0.0071	0.00031	2	rno-miR-207;rno-miR-483-3p	0.991786	0.000100931	33.6726	GeneID:171571,Genbank:XM_006236895.3,RGD:621668	0.110945	0.094973	0.156487	0.361763	0.300598	0.183419	2.80026	GO:0007219,GO:0008022,GO:0014069,GO:0014824,GO:0015031,GO:0016020,GO:0030054,GO:0030159,GO:0030425,GO:0043197,GO:0043198,GO:0005515,GO:0045211,GO:0005783,GO:0045777,GO:0005856	Notch signaling pathway|protein C-terminus binding|postsynaptic density|artery smooth muscle contraction|protein transport|membrane|cell junction|receptor signaling complex scaffold activity|dendrite|dendritic spine|dendritic shaft|protein binding|postsynaptic membrane|endoplasmic reticulum|positive regulation of blood pressure|cytoskeleton	Up		0.43951	1.48556	0.000724765			glutamate receptor interacting protein 2	0.00295163	3.38004	101.176	Chr1	GeneID:307449,Genbank:NM_001170534.2,RGD:1561988	34271920	1.43397e-27	0.0484296	1.27389	10.3316	8.88476	3.06398	20.6045	GO:0005737,GO:0005829,GO:0005886,GO:0010633,GO:0045184,GO:0050680,GO:0090090,GO:0005509,GO:0005634,GO:0005654	cytoplasm|cytosol|plasma membrane|negative regulation of epithelial cell migration|establishment of protein localization|negative regulation of epithelial cell proliferation|negative regulation of canonical Wnt signaling pathway|calcium ion binding|nucleus|nucleoplasm	Up	34269359	-	antisense	0	1.3452	AABR07001025.1	intronic
Otog	TCONS_00035139	0.0067	4e-05	3	rno-miR-6318;rno-miR-1896;rno-miR-466b-3p	0.928358	0.00751509	323.396	GeneID:292918,Genbank:NM_001106262.1,RGD:1306610	0.456686	0.527768	1.43209	1.75766	1.86168	1.61267	2.55734	GO:0007605,GO:0008344,GO:0046373,GO:0046556,GO:0005198,GO:0005578,GO:0005829	sensory perception of sound|adult locomotory behavior|L-arabinose metabolic process|alpha-L-arabinofuranosidase activity|structural molecule activity|proteinaceous extracellular matrix|cytosol	Up		0.484128	1.35464	0.00514023			otogelin	0.0148378	2.79811	424.232	Chr6		13381881	0.294619	0.249446	1.31707	2.55416	3.64554	2.09329	5.44684			Up	13353651	-			0.651592
Sdk2	TCONS_00035295	0.0065	0.0014	2	rno-miR-3099;rno-miR-466b-3p	0.983677	0.000397485	616.265	GeneID:360652,Genbank:XM_017597411.1,RGD:1310397	5.1086	4.52966	2.99062	1.08287	0.868879	0.755878	0.260844	GO:0016021,GO:0045202,GO:0060219,GO:0007156,GO:0007416,GO:0010842	integral component of membrane|synapse|camera-type eye photoreceptor cell differentiation|homophilic cell adhesion via plasma membrane adhesion molecules|synapse assembly|retina layer formation	Down		0.236463	-1.93874	2.42599e-16			sidekick cell adhesion molecule 2	4.36187e-14	-8.1989	458.059	Chr6		30486973	25.2553	27.1131	13.5564	3.09703	4.61832	1.52303	0.158516			Down	30484649	-			0.491149
Bcl11a	XR_001840134.1	0.0064	0.0015	3	rno-miR-702-3p;rno-miR-207;rno-miR-466b-3p	0.939092	0.00545176	35.4372	GeneID:305589,Genbank:XM_006251586.3,RGD:1309923	0.151849	0.131677	0.0813617	0.0341549	0.018417	0.0340756	0.290465	GO:1905232,GO:0030217,GO:0010628,GO:0001078,GO:2000171,GO:0043565,GO:0010629,GO:0044212,GO:0010976,GO:0003700,GO:2000173,GO:0046982,GO:0003714,GO:0005634,GO:0010977,GO:0005654,GO:0048671,GO:0014069,GO:0005737,GO:0048672,GO:0016604,GO:0006355,GO:0050773,GO:0016925,GO:0006366,GO:0000122,GO:1903860,GO:0019901,GO:0007165,GO:1904800,GO:0030183,GO:0007275,GO:0000978	cellular response to L-glutamate|T cell differentiation|positive regulation of gene expression|transcriptional repressor activity, RNA polymerase II proximal promoter sequence-specific DNA binding|negative regulation of dendrite development|sequence-specific DNA binding|negative regulation of gene expression|transcription regulatory region DNA binding|positive regulation of neuron projection deve…	Down	zf-C2H2	0.425712	-1.78356	2.7945e-05			B-cell CLL/lymphoma 11A	0.000210753	-4.1896	20.1137	Chr10	GeneID:303037,Genbank:XM_006246104.1,RGD:1306908	19749790	0.41425	0.28701	0.0639784	0.0173318	0.0463763	0	0.08923	GO:0019899,GO:0000922,GO:0034501,GO:0000940,GO:0005634,GO:0043515,GO:0005737,GO:0005815,GO:0007080,GO:0000132,GO:0051301	enzyme binding|spindle pole|protein localization to kinetochore|condensed chromosome outer kinetochore|nucleus|kinetochore binding|cytoplasm|microtubule organizing center|mitotic metaphase plate congression|establishment of mitotic spindle orientation|cell division	Down	19718067	-	sense	65153	1.17269	LOC108352070	upstream
Bcl11a	XR_593347.2	0.0063	0.0015	3	rno-miR-667-5p;rno-miR-6315;rno-miR-466b-3p	0.893464	0.0164202	35.4372	GeneID:305589,Genbank:XM_006251586.3,RGD:1309923	0.151849	0.131677	0.0813617	0.0341549	0.018417	0.0340756	0.290465	GO:1905232,GO:0030217,GO:0010628,GO:0001078,GO:2000171,GO:0043565,GO:0010629,GO:0044212,GO:0010976,GO:0003700,GO:2000173,GO:0046982,GO:0003714,GO:0005634,GO:0010977,GO:0005654,GO:0048671,GO:0014069,GO:0005737,GO:0048672,GO:0016604,GO:0006355,GO:0050773,GO:0016925,GO:0006366,GO:0000122,GO:1903860,GO:0019901,GO:0007165,GO:1904800,GO:0030183,GO:0007275,GO:0000978	cellular response to L-glutamate|T cell differentiation|positive regulation of gene expression|transcriptional repressor activity, RNA polymerase II proximal promoter sequence-specific DNA binding|negative regulation of dendrite development|sequence-specific DNA binding|negative regulation of gene expression|transcription regulatory region DNA binding|positive regulation of neuron projection deve…	Down	zf-C2H2	0.425712	-1.78356	2.7945e-05			B-cell CLL/lymphoma 11A	0.000210753	-4.1896	59.8414	Chr7	GeneID:29130,Genbank:NM_017109.1,RGD:3799	23329214	1.40407	0.708058	0.862731	0.346223	0.170382	0.0337001	0.2087	GO:0007269,GO:0008021,GO:0014069,GO:0030054,GO:0030672,GO:0045202,GO:0005515,GO:0005524	neurotransmitter secretion|synaptic vesicle|postsynaptic density|cell junction|synaptic vesicle membrane|synapse|protein binding|ATP binding	Down	23321132	+	sense	74682	0.763011	LOC103692811	upstream
Hivep3	TCONS_00001207	0.0062	3.6e-05	4	rno-miR-466c-3p;rno-miR-466b-2-3p>rno-miR-466b-4-3p;rno-miR-667-5p;rno-miR-466b-3p	0.957096	0.00272168	409.535	GeneID:313557,Genbank:XM_017593396.1,RGD:1311252	1.80245	1.53944	1.13342	0.624257	0.455135	0.410087	0.404224	GO:0005634,GO:0006355,GO:0006366,GO:0007165,GO:0007275,GO:0035914,GO:0043565,GO:0044212,GO:0045893,GO:0003677,GO:0003700	nucleus|regulation of transcription, DNA-templated|transcription by RNA polymerase II|signal transduction|multicellular organism development|skeletal muscle cell differentiation|sequence-specific DNA binding|transcription regulatory region DNA binding|positive regulation of transcription, DNA-templated|DNA binding|DNA binding transcription factor activity	Down	zf-C2H2	0.235976	-1.30677	3.06416e-08			human immunodeficiency virus type I enhancer binding protein 3	6.90599e-07	-5.53773	139.896	Chr1	GeneID:84477,Genbank:XM_017589791.1,RGD:621367	162154893	1.65058	1.74733	1.45804	0.677983	0.695044	0.46893	0.441779	GO:0035556,GO:0008284,GO:0005547,GO:0043306,GO:0010634,GO:0016477,GO:0005622,GO:0043325,GO:0005737,GO:0005886,GO:0019903,GO:0019904,GO:0048015,GO:0030316,GO:0007169,GO:0007229,GO:0005068,GO:0032991	intracellular signal transduction|positive regulation of cell proliferation|phosphatidylinositol-3,4,5-trisphosphate binding|positive regulation of mast cell degranulation|positive regulation of epithelial cell migration|cell migration|intracellular|phosphatidylinositol-3,4-bisphosphate binding|cytoplasm|plasma membrane|protein phosphatase binding|protein domain specific binding|phosphatidylinosi…	Down	162087029	+	sense	0	0.267684	XLOC_000567	intronic
Fam110b	TCONS_00018083	0.0061	0.0034	2	rno-miR-466c-3p;rno-miR-466b-3p	0.981214	0.000526037	426.294	GeneID:500400,Genbank:XM_006237840.3,RGD:1563403	1.20005	1.28916	0.815223	0.430798	0.436954	0.335529	0.442518	GO:0005829,GO:0005739,GO:0005815	cytosol|mitochondrion|microtubule organizing center	Down		0.210192	-1.17619	2.1959e-08			family with sequence similarity 110, member B	5.22718e-07	-5.59581	305.217	Chr17	GeneID:291130,Genbank:NM_001106110.2,RGD:1310227	41958822	6.53001	5.73349	2.60244	0.401101	0.47807	0.325898	0.0936751	GO:0005815,GO:0005829,GO:0005856,GO:0005874,GO:0005929,GO:0030864,GO:0032502,GO:0035556,GO:0005930,GO:0045880,GO:0048813,GO:0060091,GO:0060271,GO:0001764,GO:0005654,GO:0005737,GO:0007165,GO:0007605,GO:0008542,GO:0015630,GO:0019894,GO:0072686,GO:0030111,GO:1902017	microtubule organizing center|cytosol|cytoskeleton|microtubule|cilium|cortical actin cytoskeleton|developmental process|intracellular signal transduction|axoneme|positive regulation of smoothened signaling pathway|dendrite morphogenesis|kinocilium|cilium assembly|neuron migration|nucleoplasm|cytoplasm|signal transduction|sensory perception of sound|visual learning|microtubule cytoskeleton|kinesin…	Down	41954311	-	sense	0	0.473382	XLOC_007885	intronic
Elfn1	ENSRNOT00000091983	0.0061	0.00023	2	rno-miR-207;rno-miR-483-3p	0.823553	0.0439537	545.189	GeneID:288512,Genbank:NM_001105913.1,RGD:1308787	1.2801	1.53256	3.94564	6.76102	8.08449	7.13429	3.84646	GO:0050808,GO:0060076,GO:0010923,GO:0016021,GO:0030425	synapse organization|excitatory synapse|negative regulation of phosphatase activity|integral component of membrane|dendrite	Up		0.468296	1.94353	3.32154e-05			extracellular leucine-rich repeat and fibronectin type III domain containing 1	0.000243023	4.15022	101.176	Chr1	GeneID:307449,Genbank:NM_001170534.2,RGD:1561988	34271920	1.43397e-27	0.0484296	1.27389	10.3316	8.88476	3.06398	20.6045	GO:0005737,GO:0005829,GO:0005886,GO:0010633,GO:0045184,GO:0050680,GO:0090090,GO:0005509,GO:0005634,GO:0005654	cytoplasm|cytosol|plasma membrane|negative regulation of epithelial cell migration|establishment of protein localization|negative regulation of epithelial cell proliferation|negative regulation of canonical Wnt signaling pathway|calcium ion binding|nucleus|nucleoplasm	Up	34269359	-	antisense	0	1.3452	AABR07001025.1	intronic
Hivep3	XR_001836575.1	0.006	2.1e-05	5	rno-miR-328a-5p;rno-miR-328a-3p;rno-miR-207;rno-miR-702-3p;rno-miR-466b-3p	0.910678	0.0116112	409.535	GeneID:313557,Genbank:XM_017593396.1,RGD:1311252	1.80245	1.53944	1.13342	0.624257	0.455135	0.410087	0.404224	GO:0005634,GO:0006355,GO:0006366,GO:0007165,GO:0007275,GO:0035914,GO:0043565,GO:0044212,GO:0045893,GO:0003677,GO:0003700	nucleus|regulation of transcription, DNA-templated|transcription by RNA polymerase II|signal transduction|multicellular organism development|skeletal muscle cell differentiation|sequence-specific DNA binding|transcription regulatory region DNA binding|positive regulation of transcription, DNA-templated|DNA binding|DNA binding transcription factor activity	Down	zf-C2H2	0.235976	-1.30677	3.06416e-08			human immunodeficiency virus type I enhancer binding protein 3	6.90599e-07	-5.53773	48.2627	Chr2	GeneID:100359861,Genbank:NM_001277210.1,RGD:2324600	39314568	0.270278	0.215716	0.224051	0.0509053	0.110763	0.092027	0.420396	GO:0016021	integral component of membrane	Down	39286557	-	antisense	146	0.449972	LOC102549347	upstream
Hivep3	TCONS_00006449	0.006	4.9e-06	5	rno-miR-466c-3p;rno-miR-328a-5p;rno-miR-351-5p;rno-miR-466b-3p;rno-miR-466b-2-3p>rno-miR-466b-4-3p	0.983673	0.000397671	409.535	GeneID:313557,Genbank:XM_017593396.1,RGD:1311252	1.80245	1.53944	1.13342	0.624257	0.455135	0.410087	0.404224	GO:0005634,GO:0006355,GO:0006366,GO:0007165,GO:0007275,GO:0035914,GO:0043565,GO:0044212,GO:0045893,GO:0003677,GO:0003700	nucleus|regulation of transcription, DNA-templated|transcription by RNA polymerase II|signal transduction|multicellular organism development|skeletal muscle cell differentiation|sequence-specific DNA binding|transcription regulatory region DNA binding|positive regulation of transcription, DNA-templated|DNA binding|DNA binding transcription factor activity	Down	zf-C2H2	0.235976	-1.30677	3.06416e-08			human immunodeficiency virus type I enhancer binding protein 3	6.90599e-07	-5.53773	144.55	Chr10	GeneID:303488,Genbank:XM_017597314.1,RGD:1310780	84196817	5.08479	3.55176	2.75258	1.46685	1.25471	1.05514	0.388271	GO:0002244,GO:0003700,GO:0005634,GO:0009952,GO:0021546,GO:0021615,GO:0030878,GO:0045944,GO:0048704,GO:0050767,GO:0051216,GO:0000122,GO:0060216,GO:0000978,GO:0060324,GO:0001525	hematopoietic progenitor cell differentiation|DNA binding transcription factor activity|nucleus|anterior/posterior pattern specification|rhombomere development|glossopharyngeal nerve morphogenesis|thyroid gland development|positive regulation of transcription by RNA polymerase II|embryonic skeletal system morphogenesis|regulation of neurogenesis|cartilage development|negative regulation of transc…	Down	84177427	+	sense	0	0.377939	XLOC_002796	exonic
Hivep3	XR_001840134.1	0.006	0.0012	3	rno-miR-702-3p;rno-miR-207;rno-miR-466b-3p	0.930623	0.00705275	409.535	GeneID:313557,Genbank:XM_017593396.1,RGD:1311252	1.80245	1.53944	1.13342	0.624257	0.455135	0.410087	0.404224	GO:0005634,GO:0006355,GO:0006366,GO:0007165,GO:0007275,GO:0035914,GO:0043565,GO:0044212,GO:0045893,GO:0003677,GO:0003700	nucleus|regulation of transcription, DNA-templated|transcription by RNA polymerase II|signal transduction|multicellular organism development|skeletal muscle cell differentiation|sequence-specific DNA binding|transcription regulatory region DNA binding|positive regulation of transcription, DNA-templated|DNA binding|DNA binding transcription factor activity	Down	zf-C2H2	0.235976	-1.30677	3.06416e-08			human immunodeficiency virus type I enhancer binding protein 3	6.90599e-07	-5.53773	20.1137	Chr10	GeneID:303037,Genbank:XM_006246104.1,RGD:1306908	19749790	0.41425	0.28701	0.0639784	0.0173318	0.0463763	0	0.08923	GO:0019899,GO:0000922,GO:0034501,GO:0000940,GO:0005634,GO:0043515,GO:0005737,GO:0005815,GO:0007080,GO:0000132,GO:0051301	enzyme binding|spindle pole|protein localization to kinetochore|condensed chromosome outer kinetochore|nucleus|kinetochore binding|cytoplasm|microtubule organizing center|mitotic metaphase plate congression|establishment of mitotic spindle orientation|cell division	Down	19718067	-	sense	65153	1.17269	LOC108352070	upstream
Grin2d	XR_593355.2	0.0059	0.031	1	rno-miR-466b-3p	0.960114	0.00235458	51.8103	GeneID:24412,Genbank:XM_008759316.2,RGD:2740	0.332877	0.257959	0.169893	0.0561911	0.0908978	0.0644696	0.338045	GO:0005234,GO:0005261,GO:0005515,GO:0005622,GO:0005887,GO:0008328,GO:0035235,GO:0008344,GO:0035249,GO:0042165,GO:0016595,GO:0045202,GO:0045211,GO:0050966,GO:0051930,GO:0060079,GO:0001964,GO:0004970,GO:0004972,GO:0017146,GO:0019722,GO:0022843,GO:0022849,GO:0060291,GO:0097553,GO:0030054,GO:0098839	extracellularly glutamate-gated ion channel activity|cation channel activity|protein binding|intracellular|integral component of plasma membrane|ionotropic glutamate receptor complex|ionotropic glutamate receptor signaling pathway|adult locomotory behavior|synaptic transmission, glutamatergic|neurotransmitter binding|glutamate binding|synapse|postsynaptic membrane|detection of mechanical stimulus…	Down		0.377497	-1.56471	3.39857e-05	rno04020,rno04024,rno04080,rno04724,rno04720,rno04713,rno05010,rno05014,rno05030,rno05031,rno05033,rno05034	Calcium signaling pathway|cAMP signaling pathway|Neuroactive ligand-receptor interaction|Glutamatergic synapse|Long-term potentiation|Circadian entrainment|Alzheimer's disease|Amyotrophic lateral sclerosis (ALS)|Cocaine addiction|Amphetamine addiction|Nicotine addiction|Alcoholism	glutamate ionotropic receptor NMDA type subunit 2D	0.000246838	-4.14497	28.1978	Chr7	GeneID:299694,Genbank:NM_001106774.1,RGD:1309956	25042296	3.08934	2.73148	2.22313	0.778664	0.565468	0.511703	0.267258	GO:0035556,GO:0004674,GO:2000772,GO:0005524,GO:0005634,GO:0005737,GO:0006468,GO:0015630,GO:0001650,GO:0030155,GO:0035507,GO:0002039	intracellular signal transduction|protein serine/threonine kinase activity|regulation of cellular senescence|ATP binding|nucleus|cytoplasm|protein phosphorylation|microtubule cytoskeleton|fibrillar center|regulation of cell adhesion|regulation of myosin-light-chain-phosphatase activity|p53 binding	Down	25041059	+	sense	0	0.48386	LOC103692812	intronic
Hivep3	TCONS_00024406	0.0059	0.0003	5	rno-miR-328a-5p;rno-miR-328a-3p;rno-miR-343;rno-miR-702-3p;rno-miR-466b-3p	0.993858	5.64744e-05	409.535	GeneID:313557,Genbank:XM_017593396.1,RGD:1311252	1.80245	1.53944	1.13342	0.624257	0.455135	0.410087	0.404224	GO:0005634,GO:0006355,GO:0006366,GO:0007165,GO:0007275,GO:0035914,GO:0043565,GO:0044212,GO:0045893,GO:0003677,GO:0003700	nucleus|regulation of transcription, DNA-templated|transcription by RNA polymerase II|signal transduction|multicellular organism development|skeletal muscle cell differentiation|sequence-specific DNA binding|transcription regulatory region DNA binding|positive regulation of transcription, DNA-templated|DNA binding|DNA binding transcription factor activity	Down	zf-C2H2	0.235976	-1.30677	3.06416e-08			human immunodeficiency virus type I enhancer binding protein 3	6.90599e-07	-5.53773	476.964	Chr20	GeneID:690899,Genbank:NM_001044300.1,RGD:1590938	29906428	3.55793	2.98467	2.39928	1.52551	0.918645	1.12667	0.471477	GO:0016021,GO:0030509,GO:0030513,GO:0042802,GO:0048863,GO:2000562,GO:2000738,GO:0002725,GO:0005886,GO:0009897	integral component of membrane|BMP signaling pathway|positive regulation of BMP signaling pathway|identical protein binding|stem cell differentiation|negative regulation of CD4-positive, alpha-beta T cell proliferation|positive regulation of stem cell differentiation|negative regulation of T cell cytokine production|plasma membrane|external side of plasma membrane	Down	29897534	+	sense	0	0.346944	XLOC_010715	exonic
Lef1	TCONS_00018083	0.0058	0.0031	2	rno-miR-466c-3p;rno-miR-466b-3p	0.96508	0.00180781	42.5029	GeneID:161452,Genbank:XM_008761490.2,RGD:620241	0.432339	0.401311	0.209393	0.175418	0.140531	0.0550031	0.431985	GO:0030879,GO:0031100,GO:0032696,GO:0032713,GO:0042100,GO:0042393,GO:0032714,GO:0042475,GO:0042826,GO:0043586,GO:0043588,GO:0043027,GO:0043923,GO:0043966,GO:0043967,GO:0045944,GO:0046632,GO:0044212,GO:0048069,GO:0048341,GO:0001569,GO:0001649,GO:0071864,GO:0060325,GO:0048468,GO:0060326,GO:0048747,GO:0071866,GO:0050909,GO:0001755,GO:0060561,GO:0001756,GO:0003682,GO:0071895,GO:0060710,GO:0003700,GO:…	mammary gland development|animal organ regeneration|negative regulation of interleukin-13 production|negative regulation of interleukin-4 production|B cell proliferation|histone binding|negative regulation of interleukin-5 production|odontogenesis of dentin-containing tooth|histone deacetylase binding|tongue development|skin development|cysteine-type endopeptidase inhibitor activity involved in a…	Down	HMG	0.51165	-1.21095	0.0179451	rno04310,rno04390,rno04520,rno04916,rno05200,rno05210,rno05225,rno05226,rno05216,rno05221,rno05217,rno05215,rno05213,rno05224,rno05412,rno04934	Wnt signaling pathway|Hippo signaling pathway|Adherens junction|Melanogenesis|Pathways in cancer|Colorectal cancer|Hepatocellular carcinoma|Gastric cancer|Thyroid cancer|Acute myeloid leukemia|Basal cell carcinoma|Prostate cancer|Endometrial cancer|Breast cancer|Arrhythmogenic right ventricular cardiomyopathy (ARVC)|Cushing's syndrome	lymphoid enhancer binding factor 1	0.0415751	-2.36675	305.217	Chr17	GeneID:291130,Genbank:NM_001106110.2,RGD:1310227	41958822	6.53001	5.73349	2.60244	0.401101	0.47807	0.325898	0.0936751	GO:0005815,GO:0005829,GO:0005856,GO:0005874,GO:0005929,GO:0030864,GO:0032502,GO:0035556,GO:0005930,GO:0045880,GO:0048813,GO:0060091,GO:0060271,GO:0001764,GO:0005654,GO:0005737,GO:0007165,GO:0007605,GO:0008542,GO:0015630,GO:0019894,GO:0072686,GO:0030111,GO:1902017	microtubule organizing center|cytosol|cytoskeleton|microtubule|cilium|cortical actin cytoskeleton|developmental process|intracellular signal transduction|axoneme|positive regulation of smoothened signaling pathway|dendrite morphogenesis|kinocilium|cilium assembly|neuron migration|nucleoplasm|cytoplasm|signal transduction|sensory perception of sound|visual learning|microtubule cytoskeleton|kinesin…	Down	41954311	-	sense	0	0.473382	XLOC_007885	intronic
Bcl11a	XR_001840755.1	0.0057	0.018	2	rno-miR-6316;rno-miR-466b-3p	0.971369	0.00121789	35.4372	GeneID:305589,Genbank:XM_006251586.3,RGD:1309923	0.151849	0.131677	0.0813617	0.0341549	0.018417	0.0340756	0.290465	GO:1905232,GO:0030217,GO:0010628,GO:0001078,GO:2000171,GO:0043565,GO:0010629,GO:0044212,GO:0010976,GO:0003700,GO:2000173,GO:0046982,GO:0003714,GO:0005634,GO:0010977,GO:0005654,GO:0048671,GO:0014069,GO:0005737,GO:0048672,GO:0016604,GO:0006355,GO:0050773,GO:0016925,GO:0006366,GO:0000122,GO:1903860,GO:0019901,GO:0007165,GO:1904800,GO:0030183,GO:0007275,GO:0000978	cellular response to L-glutamate|T cell differentiation|positive regulation of gene expression|transcriptional repressor activity, RNA polymerase II proximal promoter sequence-specific DNA binding|negative regulation of dendrite development|sequence-specific DNA binding|negative regulation of gene expression|transcription regulatory region DNA binding|positive regulation of neuron projection deve…	Down	zf-C2H2	0.425712	-1.78356	2.7945e-05			B-cell CLL/lymphoma 11A	0.000210753	-4.1896	105.953	Chr12	GeneID:100362819,Genbank:XM_008769171.2,RGD:2323959	27667957	1.00289	0.880051	0.606677	0.30042	0.340153	0.182552	0.38	GO:0010592,GO:0015629,GO:0030426,GO:0031532,GO:0035022,GO:0045944,GO:0048675,GO:0051571,GO:0060013,GO:0097484,GO:0098582,GO:0001764,GO:2000620,GO:0003682,GO:0005634	positive regulation of lamellipodium assembly|actin cytoskeleton|growth cone|actin cytoskeleton reorganization|positive regulation of Rac protein signal transduction|positive regulation of transcription by RNA polymerase II|axon extension|positive regulation of histone H3-K4 methylation|righting reflex|dendrite extension|innate vocalization behavior|neuron migration|positive regulation of histone…	Down	27660256	+	sense	0	0.387343	LOC108352498	intronic
Bcl11a	TCONS_00009345	0.0056	0.045	1	rno-miR-466b-3p	0.973526	0.00104202	35.4372	GeneID:305589,Genbank:XM_006251586.3,RGD:1309923	0.151849	0.131677	0.0813617	0.0341549	0.018417	0.0340756	0.290465	GO:1905232,GO:0030217,GO:0010628,GO:0001078,GO:2000171,GO:0043565,GO:0010629,GO:0044212,GO:0010976,GO:0003700,GO:2000173,GO:0046982,GO:0003714,GO:0005634,GO:0010977,GO:0005654,GO:0048671,GO:0014069,GO:0005737,GO:0048672,GO:0016604,GO:0006355,GO:0050773,GO:0016925,GO:0006366,GO:0000122,GO:1903860,GO:0019901,GO:0007165,GO:1904800,GO:0030183,GO:0007275,GO:0000978	cellular response to L-glutamate|T cell differentiation|positive regulation of gene expression|transcriptional repressor activity, RNA polymerase II proximal promoter sequence-specific DNA binding|negative regulation of dendrite development|sequence-specific DNA binding|negative regulation of gene expression|transcription regulatory region DNA binding|positive regulation of neuron projection deve…	Down	zf-C2H2	0.425712	-1.78356	2.7945e-05			B-cell CLL/lymphoma 11A	0.000210753	-4.1896	34.2556	Chr11	GeneID:50662,Genbank:XM_017598053.1,RGD:2283	32822746	2.54197	1.85539	1.54608	0.394544	0.270163	0.141616	0.159147	GO:0001701,GO:0001889,GO:0002062,GO:0002318,GO:0002667,GO:0003677,GO:0003700,GO:0007417,GO:0005509,GO:0008134,GO:0005524,GO:0008285,GO:0005604,GO:0009966,GO:0014894,GO:0030097,GO:0032743,GO:0035162,GO:0030099,GO:0042803,GO:0030182,GO:0043231,GO:0044212,GO:0045595,GO:0045766,GO:0000977,GO:0071336,GO:0071560,GO:0045892,GO:0000981,GO:1903431,GO:0045893,GO:0001047,GO:1990837,GO:1990841,GO:0001228,GO:…	in utero embryonic development|liver development|chondrocyte differentiation|myeloid progenitor cell differentiation|regulation of T cell anergy|DNA binding|DNA binding transcription factor activity|central nervous system development|calcium ion binding|transcription factor binding|ATP binding|negative regulation of cell proliferation|basement membrane|regulation of signal transduction|response t…	Down	32735939	-	sense	0	0.56163	XLOC_004051	intronic
Bcl11a	XR_362127.3	0.0056	0.045	1	rno-miR-466b-3p	0.983209	0.000420548	35.4372	GeneID:305589,Genbank:XM_006251586.3,RGD:1309923	0.151849	0.131677	0.0813617	0.0341549	0.018417	0.0340756	0.290465	GO:1905232,GO:0030217,GO:0010628,GO:0001078,GO:2000171,GO:0043565,GO:0010629,GO:0044212,GO:0010976,GO:0003700,GO:2000173,GO:0046982,GO:0003714,GO:0005634,GO:0010977,GO:0005654,GO:0048671,GO:0014069,GO:0005737,GO:0048672,GO:0016604,GO:0006355,GO:0050773,GO:0016925,GO:0006366,GO:0000122,GO:1903860,GO:0019901,GO:0007165,GO:1904800,GO:0030183,GO:0007275,GO:0000978	cellular response to L-glutamate|T cell differentiation|positive regulation of gene expression|transcriptional repressor activity, RNA polymerase II proximal promoter sequence-specific DNA binding|negative regulation of dendrite development|sequence-specific DNA binding|negative regulation of gene expression|transcription regulatory region DNA binding|positive regulation of neuron projection deve…	Down	zf-C2H2	0.425712	-1.78356	2.7945e-05			B-cell CLL/lymphoma 11A	0.000210753	-4.1896	35.8489	Chr20	GeneID:83474,Genbank:NM_031326.1,RGD:620682	18646500	1.31235	1.09845	0.468756	0.196305	0.151028	0.085998	0.170021	GO:0045893,GO:0008301,GO:0005829,GO:0001223,GO:0006264,GO:0003677,GO:0045944,GO:0031072,GO:0006338,GO:0003682,GO:0032991,GO:0003700,GO:0006355,GO:0006390,GO:0005634,GO:0033108,GO:0005739,GO:0042645,GO:0000978,GO:0006391,GO:0005759,GO:0001018,GO:0043565	positive regulation of transcription, DNA-templated|DNA binding, bending|cytosol|transcription coactivator binding|mitochondrial DNA replication|DNA binding|positive regulation of transcription by RNA polymerase II|heat shock protein binding|chromatin remodeling|chromatin binding|protein-containing complex|DNA binding transcription factor activity|regulation of transcription, DNA-templated|mitoch…	Down	18643069	-	antisense	36963	0.655536	LOC102548205	downstream
Ntrk2	TCONS_00018083	0.0054	2e-05	3	rno-miR-466c-3p;rno-miR-5132-5p;rno-miR-466b-3p	0.947243	0.00410158	136.006	GeneID:25054,Genbank:XM_017600456.1,RGD:3213	0.94048	0.565329	0.327991	0.226229	0.109922	0.109131	0.29662	GO:0043204,GO:0043235,GO:0043408,GO:0043410,GO:0048403,GO:0043524,GO:0043679,GO:0048709,GO:0048786,GO:0048935,GO:0060175,GO:0050772,GO:0060291,GO:0050773,GO:0051896,GO:0070374,GO:0071230,GO:0071356,GO:0099551,GO:0004714,GO:0004871,GO:0004888,GO:0005030,GO:0005886,GO:0005515,GO:0005887,GO:0005524,GO:0005737,GO:0006954,GO:0007178,GO:0009416,GO:0007275,GO:0009968,GO:0007528,GO:0009986,GO:0010628,GO:…	perikaryon|receptor complex|regulation of MAPK cascade|positive regulation of MAPK cascade|brain-derived neurotrophic factor binding|negative regulation of neuron apoptotic process|axon terminus|oligodendrocyte differentiation|presynaptic active zone|peripheral nervous system neuron development|brain-derived neurotrophic factor-activated receptor activity|positive regulation of axonogenesis|long-…	Down		0.472294	-1.75331	0.000205352	rno04014,rno04010,rno04151,rno04722,rno05034	Ras signaling pathway|MAPK signaling pathway|PI3K-Akt signaling pathway|Neurotrophin signaling pathway|Alcoholism	neurotrophic receptor tyrosine kinase 2	0.0010659	-3.71234	305.217	Chr17	GeneID:291130,Genbank:NM_001106110.2,RGD:1310227	41958822	6.53001	5.73349	2.60244	0.401101	0.47807	0.325898	0.0936751	GO:0005815,GO:0005829,GO:0005856,GO:0005874,GO:0005929,GO:0030864,GO:0032502,GO:0035556,GO:0005930,GO:0045880,GO:0048813,GO:0060091,GO:0060271,GO:0001764,GO:0005654,GO:0005737,GO:0007165,GO:0007605,GO:0008542,GO:0015630,GO:0019894,GO:0072686,GO:0030111,GO:1902017	microtubule organizing center|cytosol|cytoskeleton|microtubule|cilium|cortical actin cytoskeleton|developmental process|intracellular signal transduction|axoneme|positive regulation of smoothened signaling pathway|dendrite morphogenesis|kinocilium|cilium assembly|neuron migration|nucleoplasm|cytoplasm|signal transduction|sensory perception of sound|visual learning|microtubule cytoskeleton|kinesin…	Down	41954311	-	sense	0	0.473382	XLOC_007885	intronic
Cep295nl	XR_593355.2	0.0054	0.029	1	rno-miR-466b-3p	0.988754	0.000188988	218.185	GeneID:498028,Genbank:XM_006247817.3,RGD:1597046	1.49053	1.52249	1.30508	0.567184	0.528659	0.412273	0.422342	GO:0005813,GO:0031514	centrosome|motile cilium	Down		0.168305	-1.24352	1.48522e-13			CEP295 N-terminal like	1.47657e-11	-7.38848	28.1978	Chr7	GeneID:299694,Genbank:NM_001106774.1,RGD:1309956	25042296	3.08934	2.73148	2.22313	0.778664	0.565468	0.511703	0.267258	GO:0035556,GO:0004674,GO:2000772,GO:0005524,GO:0005634,GO:0005737,GO:0006468,GO:0015630,GO:0001650,GO:0030155,GO:0035507,GO:0002039	intracellular signal transduction|protein serine/threonine kinase activity|regulation of cellular senescence|ATP binding|nucleus|cytoplasm|protein phosphorylation|microtubule cytoskeleton|fibrillar center|regulation of cell adhesion|regulation of myosin-light-chain-phosphatase activity|p53 binding	Down	25041059	+	sense	0	0.48386	LOC103692812	intronic
Bcl11a	TCONS_00001207	0.0054	0.0015	3	rno-miR-667-5p;rno-miR-346;rno-miR-466b-3p	0.93203	0.00677282	35.4372	GeneID:305589,Genbank:XM_006251586.3,RGD:1309923	0.151849	0.131677	0.0813617	0.0341549	0.018417	0.0340756	0.290465	GO:1905232,GO:0030217,GO:0010628,GO:0001078,GO:2000171,GO:0043565,GO:0010629,GO:0044212,GO:0010976,GO:0003700,GO:2000173,GO:0046982,GO:0003714,GO:0005634,GO:0010977,GO:0005654,GO:0048671,GO:0014069,GO:0005737,GO:0048672,GO:0016604,GO:0006355,GO:0050773,GO:0016925,GO:0006366,GO:0000122,GO:1903860,GO:0019901,GO:0007165,GO:1904800,GO:0030183,GO:0007275,GO:0000978	cellular response to L-glutamate|T cell differentiation|positive regulation of gene expression|transcriptional repressor activity, RNA polymerase II proximal promoter sequence-specific DNA binding|negative regulation of dendrite development|sequence-specific DNA binding|negative regulation of gene expression|transcription regulatory region DNA binding|positive regulation of neuron projection deve…	Down	zf-C2H2	0.425712	-1.78356	2.7945e-05			B-cell CLL/lymphoma 11A	0.000210753	-4.1896	139.896	Chr1	GeneID:84477,Genbank:XM_017589791.1,RGD:621367	162154893	1.65058	1.74733	1.45804	0.677983	0.695044	0.46893	0.441779	GO:0035556,GO:0008284,GO:0005547,GO:0043306,GO:0010634,GO:0016477,GO:0005622,GO:0043325,GO:0005737,GO:0005886,GO:0019903,GO:0019904,GO:0048015,GO:0030316,GO:0007169,GO:0007229,GO:0005068,GO:0032991	intracellular signal transduction|positive regulation of cell proliferation|phosphatidylinositol-3,4,5-trisphosphate binding|positive regulation of mast cell degranulation|positive regulation of epithelial cell migration|cell migration|intracellular|phosphatidylinositol-3,4-bisphosphate binding|cytoplasm|plasma membrane|protein phosphatase binding|protein domain specific binding|phosphatidylinosi…	Down	162087029	+	sense	0	0.267684	XLOC_000567	intronic
Hivep3	XR_001840755.1	0.0054	0.016	2	rno-miR-466b-2-3p>rno-miR-466b-4-3p;rno-miR-466b-3p	0.988356	0.00020257	409.535	GeneID:313557,Genbank:XM_017593396.1,RGD:1311252	1.80245	1.53944	1.13342	0.624257	0.455135	0.410087	0.404224	GO:0005634,GO:0006355,GO:0006366,GO:0007165,GO:0007275,GO:0035914,GO:0043565,GO:0044212,GO:0045893,GO:0003677,GO:0003700	nucleus|regulation of transcription, DNA-templated|transcription by RNA polymerase II|signal transduction|multicellular organism development|skeletal muscle cell differentiation|sequence-specific DNA binding|transcription regulatory region DNA binding|positive regulation of transcription, DNA-templated|DNA binding|DNA binding transcription factor activity	Down	zf-C2H2	0.235976	-1.30677	3.06416e-08			human immunodeficiency virus type I enhancer binding protein 3	6.90599e-07	-5.53773	105.953	Chr12	GeneID:100362819,Genbank:XM_008769171.2,RGD:2323959	27667957	1.00289	0.880051	0.606677	0.30042	0.340153	0.182552	0.38	GO:0010592,GO:0015629,GO:0030426,GO:0031532,GO:0035022,GO:0045944,GO:0048675,GO:0051571,GO:0060013,GO:0097484,GO:0098582,GO:0001764,GO:2000620,GO:0003682,GO:0005634	positive regulation of lamellipodium assembly|actin cytoskeleton|growth cone|actin cytoskeleton reorganization|positive regulation of Rac protein signal transduction|positive regulation of transcription by RNA polymerase II|axon extension|positive regulation of histone H3-K4 methylation|righting reflex|dendrite extension|innate vocalization behavior|neuron migration|positive regulation of histone…	Down	27660256	+	sense	0	0.387343	LOC108352498	intronic
Adcyap1r1	TCONS_00018083	0.0052	0.0024	2	rno-miR-466c-3p;rno-miR-466b-3p	0.951452	0.00347814	145.8	GeneID:24167,Genbank:XM_017592431.1,RGD:2038	2.55751	1.48217	0.982634	0.238334	0.501205	0.142668	0.214047	GO:0043235,GO:0019933,GO:0005737,GO:0043950,GO:0030154,GO:0005768,GO:0045471,GO:0030306,GO:0005791,GO:0046545,GO:0005901,GO:0005923,GO:0007166,GO:0007186,GO:0032355,GO:0007202,GO:0051057,GO:0033555,GO:0007283,GO:0060548,GO:0042493,GO:0008179,GO:0060732,GO:0042923,GO:0009986,GO:0000139,GO:0043005,GO:0010524,GO:0001634,GO:0043231,GO:0016021,GO:0004999	receptor complex|cAMP-mediated signaling|cytoplasm|positive regulation of cAMP-mediated signaling|cell differentiation|endosome|response to ethanol|ADP-ribosylation factor binding|rough endoplasmic reticulum|development of primary female sexual characteristics|caveola|bicellular tight junction|cell surface receptor signaling pathway|G-protein coupled receptor signaling pathway|response to estradi…	Down		0.535383	-2.224	3.26659e-05	rno04024,rno04080,rno04911,rno04924,rno04713	cAMP signaling pathway|Neuroactive ligand-receptor interaction|Insulin secretion|Renin secretion|Circadian entrainment	adenylate cyclase activating polypeptide 1 receptor type 1	0.000239725	-4.15404	305.217	Chr17	GeneID:291130,Genbank:NM_001106110.2,RGD:1310227	41958822	6.53001	5.73349	2.60244	0.401101	0.47807	0.325898	0.0936751	GO:0005815,GO:0005829,GO:0005856,GO:0005874,GO:0005929,GO:0030864,GO:0032502,GO:0035556,GO:0005930,GO:0045880,GO:0048813,GO:0060091,GO:0060271,GO:0001764,GO:0005654,GO:0005737,GO:0007165,GO:0007605,GO:0008542,GO:0015630,GO:0019894,GO:0072686,GO:0030111,GO:1902017	microtubule organizing center|cytosol|cytoskeleton|microtubule|cilium|cortical actin cytoskeleton|developmental process|intracellular signal transduction|axoneme|positive regulation of smoothened signaling pathway|dendrite morphogenesis|kinocilium|cilium assembly|neuron migration|nucleoplasm|cytoplasm|signal transduction|sensory perception of sound|visual learning|microtubule cytoskeleton|kinesin…	Down	41954311	-	sense	0	0.473382	XLOC_007885	intronic
Arhgap25	XR_593355.2	0.0052	0.028	1	rno-miR-466b-3p	0.979149	0.000647624	349.355	GeneID:500246,Genbank:NM_001109247.1,RGD:1562105	2.21361	2.28134	1.46931	0.807412	0.64555	0.624985	0.423644	GO:0007015,GO:0007165,GO:0043547,GO:0051058,GO:0001891,GO:0005096,GO:0006911	actin filament organization|signal transduction|positive regulation of GTPase activity|negative regulation of small GTPase mediated signal transduction|phagocytic cup|GTPase activator activity|phagocytosis, engulfment	Down		0.211381	-1.23907	4.57876e-09			Rho GTPase activating protein 25	1.32283e-07	-5.8618	28.1978	Chr7	GeneID:299694,Genbank:NM_001106774.1,RGD:1309956	25042296	3.08934	2.73148	2.22313	0.778664	0.565468	0.511703	0.267258	GO:0035556,GO:0004674,GO:2000772,GO:0005524,GO:0005634,GO:0005737,GO:0006468,GO:0015630,GO:0001650,GO:0030155,GO:0035507,GO:0002039	intracellular signal transduction|protein serine/threonine kinase activity|regulation of cellular senescence|ATP binding|nucleus|cytoplasm|protein phosphorylation|microtubule cytoskeleton|fibrillar center|regulation of cell adhesion|regulation of myosin-light-chain-phosphatase activity|p53 binding	Down	25041059	+	sense	0	0.48386	LOC103692812	intronic
Qrich2	XR_593355.2	0.0052	0.028	1	rno-miR-466b-3p	0.973997	0.00100546	92.6659	GeneID:501747,Genbank:XM_008768435.2,RGD:1562974	0.739315	0.680552	0.619586	0.203245	0.318817	0.248858	0.456956			Down		0.242408	-1.12987	3.14618e-06			glutamine rich 2	3.43498e-05	-4.66104	28.1978	Chr7	GeneID:299694,Genbank:NM_001106774.1,RGD:1309956	25042296	3.08934	2.73148	2.22313	0.778664	0.565468	0.511703	0.267258	GO:0035556,GO:0004674,GO:2000772,GO:0005524,GO:0005634,GO:0005737,GO:0006468,GO:0015630,GO:0001650,GO:0030155,GO:0035507,GO:0002039	intracellular signal transduction|protein serine/threonine kinase activity|regulation of cellular senescence|ATP binding|nucleus|cytoplasm|protein phosphorylation|microtubule cytoskeleton|fibrillar center|regulation of cell adhesion|regulation of myosin-light-chain-phosphatase activity|p53 binding	Down	25041059	+	sense	0	0.48386	LOC103692812	intronic
Hivep3	TCONS_00000707	0.0052	9e-08	6	rno-miR-466c-3p;rno-miR-328a-5p;rno-miR-466b-3p;rno-miR-702-3p;rno-miR-343;rno-miR-339-5p	0.984003	0.000381823	409.535	GeneID:313557,Genbank:XM_017593396.1,RGD:1311252	1.80245	1.53944	1.13342	0.624257	0.455135	0.410087	0.404224	GO:0005634,GO:0006355,GO:0006366,GO:0007165,GO:0007275,GO:0035914,GO:0043565,GO:0044212,GO:0045893,GO:0003677,GO:0003700	nucleus|regulation of transcription, DNA-templated|transcription by RNA polymerase II|signal transduction|multicellular organism development|skeletal muscle cell differentiation|sequence-specific DNA binding|transcription regulatory region DNA binding|positive regulation of transcription, DNA-templated|DNA binding|DNA binding transcription factor activity	Down	zf-C2H2	0.235976	-1.30677	3.06416e-08			human immunodeficiency virus type I enhancer binding protein 3	6.90599e-07	-5.53773	109.96	Chr1	GeneID:308444,Genbank:NM_001013147.1,RGD:620028	82585626	1.92554	1.86797	0.949527	0.366585	0.319676	0.212691	0.219159	GO:0004714,GO:0004871,GO:0004888,GO:0005524,GO:0005615,GO:0005622,GO:0005737,GO:0030154,GO:0005887,GO:0006909,GO:0030168,GO:0031100,GO:0031434,GO:0031668,GO:0032036,GO:0043235,GO:0032689,GO:0043277,GO:0032720,GO:0043410,GO:0032825,GO:0043491,GO:0043524,GO:0043548,GO:0044228,GO:0001764,GO:2000669,GO:0046718,GO:0001779,GO:0046982,GO:0001786,GO:0048469,GO:0001818,GO:0001961,GO:0001974,GO:0004709,GO:…	transmembrane receptor protein tyrosine kinase activity|signal transducer activity|transmembrane signaling receptor activity|ATP binding|extracellular space|intracellular|cytoplasm|cell differentiation|integral component of plasma membrane|phagocytosis|platelet activation|animal organ regeneration|mitogen-activated protein kinase kinase binding|cellular response to extracellular stimulus|myosin h…	Down	82580749	+	antisense	0	0.457001	XLOC_000319	exonic
Hivep3	TCONS_00009345	0.0052	0.042	1	rno-miR-466b-3p	0.991138	0.000117443	409.535	GeneID:313557,Genbank:XM_017593396.1,RGD:1311252	1.80245	1.53944	1.13342	0.624257	0.455135	0.410087	0.404224	GO:0005634,GO:0006355,GO:0006366,GO:0007165,GO:0007275,GO:0035914,GO:0043565,GO:0044212,GO:0045893,GO:0003677,GO:0003700	nucleus|regulation of transcription, DNA-templated|transcription by RNA polymerase II|signal transduction|multicellular organism development|skeletal muscle cell differentiation|sequence-specific DNA binding|transcription regulatory region DNA binding|positive regulation of transcription, DNA-templated|DNA binding|DNA binding transcription factor activity	Down	zf-C2H2	0.235976	-1.30677	3.06416e-08			human immunodeficiency virus type I enhancer binding protein 3	6.90599e-07	-5.53773	34.2556	Chr11	GeneID:50662,Genbank:XM_017598053.1,RGD:2283	32822746	2.54197	1.85539	1.54608	0.394544	0.270163	0.141616	0.159147	GO:0001701,GO:0001889,GO:0002062,GO:0002318,GO:0002667,GO:0003677,GO:0003700,GO:0007417,GO:0005509,GO:0008134,GO:0005524,GO:0008285,GO:0005604,GO:0009966,GO:0014894,GO:0030097,GO:0032743,GO:0035162,GO:0030099,GO:0042803,GO:0030182,GO:0043231,GO:0044212,GO:0045595,GO:0045766,GO:0000977,GO:0071336,GO:0071560,GO:0045892,GO:0000981,GO:1903431,GO:0045893,GO:0001047,GO:1990837,GO:1990841,GO:0001228,GO:…	in utero embryonic development|liver development|chondrocyte differentiation|myeloid progenitor cell differentiation|regulation of T cell anergy|DNA binding|DNA binding transcription factor activity|central nervous system development|calcium ion binding|transcription factor binding|ATP binding|negative regulation of cell proliferation|basement membrane|regulation of signal transduction|response t…	Down	32735939	-	sense	0	0.56163	XLOC_004051	intronic
Hivep3	XR_362127.3	0.0052	0.042	1	rno-miR-466b-3p	0.97898	0.000658092	409.535	GeneID:313557,Genbank:XM_017593396.1,RGD:1311252	1.80245	1.53944	1.13342	0.624257	0.455135	0.410087	0.404224	GO:0005634,GO:0006355,GO:0006366,GO:0007165,GO:0007275,GO:0035914,GO:0043565,GO:0044212,GO:0045893,GO:0003677,GO:0003700	nucleus|regulation of transcription, DNA-templated|transcription by RNA polymerase II|signal transduction|multicellular organism development|skeletal muscle cell differentiation|sequence-specific DNA binding|transcription regulatory region DNA binding|positive regulation of transcription, DNA-templated|DNA binding|DNA binding transcription factor activity	Down	zf-C2H2	0.235976	-1.30677	3.06416e-08			human immunodeficiency virus type I enhancer binding protein 3	6.90599e-07	-5.53773	35.8489	Chr20	GeneID:83474,Genbank:NM_031326.1,RGD:620682	18646500	1.31235	1.09845	0.468756	0.196305	0.151028	0.085998	0.170021	GO:0045893,GO:0008301,GO:0005829,GO:0001223,GO:0006264,GO:0003677,GO:0045944,GO:0031072,GO:0006338,GO:0003682,GO:0032991,GO:0003700,GO:0006355,GO:0006390,GO:0005634,GO:0033108,GO:0005739,GO:0042645,GO:0000978,GO:0006391,GO:0005759,GO:0001018,GO:0043565	positive regulation of transcription, DNA-templated|DNA binding, bending|cytosol|transcription coactivator binding|mitochondrial DNA replication|DNA binding|positive regulation of transcription by RNA polymerase II|heat shock protein binding|chromatin remodeling|chromatin binding|protein-containing complex|DNA binding transcription factor activity|regulation of transcription, DNA-templated|mitoch…	Down	18643069	-	antisense	36963	0.655536	LOC102548205	downstream
Bcl11a	XR_593565.2	0.0052	0.0015	3	rno-miR-298-5p;rno-miR-1199-3p;rno-miR-466b-3p	0.982817	0.000440341	35.4372	GeneID:305589,Genbank:XM_006251586.3,RGD:1309923	0.151849	0.131677	0.0813617	0.0341549	0.018417	0.0340756	0.290465	GO:1905232,GO:0030217,GO:0010628,GO:0001078,GO:2000171,GO:0043565,GO:0010629,GO:0044212,GO:0010976,GO:0003700,GO:2000173,GO:0046982,GO:0003714,GO:0005634,GO:0010977,GO:0005654,GO:0048671,GO:0014069,GO:0005737,GO:0048672,GO:0016604,GO:0006355,GO:0050773,GO:0016925,GO:0006366,GO:0000122,GO:1903860,GO:0019901,GO:0007165,GO:1904800,GO:0030183,GO:0007275,GO:0000978	cellular response to L-glutamate|T cell differentiation|positive regulation of gene expression|transcriptional repressor activity, RNA polymerase II proximal promoter sequence-specific DNA binding|negative regulation of dendrite development|sequence-specific DNA binding|negative regulation of gene expression|transcription regulatory region DNA binding|positive regulation of neuron projection deve…	Down	zf-C2H2	0.425712	-1.78356	2.7945e-05			B-cell CLL/lymphoma 11A	0.000210753	-4.1896	39.2006	Chr7	GeneID:24577,Genbank:NM_012603.2,RGD:3130	102871316	0.629248	0.584834	0.187358	0.0745482	2.07695e-06	0.0328938	0.0896315	GO:0043066,GO:0043085,GO:0043279,GO:0043280,GO:0000987,GO:0001077,GO:0043388,GO:0001541,GO:0043473,GO:0001658,GO:0045787,GO:0043565,GO:0045821,GO:0044195,GO:0001701,GO:0045893,GO:0044330,GO:0001783,GO:0005634,GO:0002053,GO:0045944,GO:0002082,GO:0050910,GO:0046325,GO:0005635,GO:0051276,GO:0046722,GO:0005654,GO:0046982,GO:0051782,GO:0006352,GO:0006355,GO:0005719,GO:0051973,GO:0005730,GO:0060070,GO:…	negative regulation of apoptotic process|positive regulation of catalytic activity|response to alkaloid|positive regulation of cysteine-type endopeptidase activity involved in apoptotic process|proximal promoter sequence-specific DNA binding|transcriptional activator activity, RNA polymerase II proximal promoter sequence-specific DNA binding|positive regulation of DNA binding|ovarian follicle dev…	Down	102648397	+	sense	57157	1.07632	Pvt1	downstream
Cmklr1	XR_593355.2	0.0049	0.026	1	rno-miR-466b-3p	0.94514	0.00443193	397.644	GeneID:60669,Genbank:XM_006249509.3,RGD:69359	4.26718	3.78384	2.14616	1.59761	1.34071	1.15871	0.489938	GO:0050848,GO:0032088,GO:0005886,GO:0032695,GO:0006935,GO:0007186,GO:0045600,GO:0010759,GO:0016021,GO:0001637,GO:0004930	regulation of calcium-mediated signaling|negative regulation of NF-kappaB transcription factor activity|plasma membrane|negative regulation of interleukin-12 production|chemotaxis|G-protein coupled receptor signaling pathway|positive regulation of fat cell differentiation|positive regulation of macrophage chemotaxis|integral component of membrane|G-protein coupled chemoattractant receptor activit…	Down		0.276054	-1.02933	0.000192458			chemerin chemokine-like receptor 1	0.00101254	-3.72872	28.1978	Chr7	GeneID:299694,Genbank:NM_001106774.1,RGD:1309956	25042296	3.08934	2.73148	2.22313	0.778664	0.565468	0.511703	0.267258	GO:0035556,GO:0004674,GO:2000772,GO:0005524,GO:0005634,GO:0005737,GO:0006468,GO:0015630,GO:0001650,GO:0030155,GO:0035507,GO:0002039	intracellular signal transduction|protein serine/threonine kinase activity|regulation of cellular senescence|ATP binding|nucleus|cytoplasm|protein phosphorylation|microtubule cytoskeleton|fibrillar center|regulation of cell adhesion|regulation of myosin-light-chain-phosphatase activity|p53 binding	Down	25041059	+	sense	0	0.48386	LOC103692812	intronic
Sdk2	XR_001840755.1	0.0049	0.013	2	rno-miR-296-5p;rno-miR-466b-3p	0.990691	0.000129579	616.265	GeneID:360652,Genbank:XM_017597411.1,RGD:1310397	5.1086	4.52966	2.99062	1.08287	0.868879	0.755878	0.260844	GO:0016021,GO:0045202,GO:0060219,GO:0007156,GO:0007416,GO:0010842	integral component of membrane|synapse|camera-type eye photoreceptor cell differentiation|homophilic cell adhesion via plasma membrane adhesion molecules|synapse assembly|retina layer formation	Down		0.236463	-1.93874	2.42599e-16			sidekick cell adhesion molecule 2	4.36187e-14	-8.1989	105.953	Chr12	GeneID:100362819,Genbank:XM_008769171.2,RGD:2323959	27667957	1.00289	0.880051	0.606677	0.30042	0.340153	0.182552	0.38	GO:0010592,GO:0015629,GO:0030426,GO:0031532,GO:0035022,GO:0045944,GO:0048675,GO:0051571,GO:0060013,GO:0097484,GO:0098582,GO:0001764,GO:2000620,GO:0003682,GO:0005634	positive regulation of lamellipodium assembly|actin cytoskeleton|growth cone|actin cytoskeleton reorganization|positive regulation of Rac protein signal transduction|positive regulation of transcription by RNA polymerase II|axon extension|positive regulation of histone H3-K4 methylation|righting reflex|dendrite extension|innate vocalization behavior|neuron migration|positive regulation of histone…	Down	27660256	+	sense	0	0.387343	LOC108352498	intronic
Hivep3	TCONS_00014099	0.0049	6.8e-05	3	rno-miR-466b-2-3p>rno-miR-466b-4-3p;rno-miR-23a-5p;rno-miR-466b-3p	0.878894	0.0211119	409.535	GeneID:313557,Genbank:XM_017593396.1,RGD:1311252	1.80245	1.53944	1.13342	0.624257	0.455135	0.410087	0.404224	GO:0005634,GO:0006355,GO:0006366,GO:0007165,GO:0007275,GO:0035914,GO:0043565,GO:0044212,GO:0045893,GO:0003677,GO:0003700	nucleus|regulation of transcription, DNA-templated|transcription by RNA polymerase II|signal transduction|multicellular organism development|skeletal muscle cell differentiation|sequence-specific DNA binding|transcription regulatory region DNA binding|positive regulation of transcription, DNA-templated|DNA binding|DNA binding transcription factor activity	Down	zf-C2H2	0.235976	-1.30677	3.06416e-08			human immunodeficiency virus type I enhancer binding protein 3	6.90599e-07	-5.53773	14.1012	Chr14	GeneID:679028,Genbank:XM_017599376.1,RGD:1593096	59872441	0.349819	0.552596	0.365718	0.0719418	0.0186463	0.0681664	0.155412	GO:0002193,GO:0002437,GO:0003139,GO:0003151,GO:0003157,GO:0003160,GO:0003198,GO:0006959,GO:0003214,GO:0007219,GO:0003222,GO:0007221,GO:0003256,GO:0007507,GO:0008134,GO:0008284,GO:0008285,GO:0030513,GO:0009912,GO:0032991,GO:0009957,GO:0032993,GO:0010468,GO:0034392,GO:0035019,GO:0035912,GO:0036302,GO:0000122,GO:0048733,GO:0042127,GO:0000978,GO:0048820,GO:0042742,GO:0001077,GO:0048844,GO:0043011,GO:…	MAML1-RBP-Jkappa- ICN1 complex|inflammatory response to antigenic stimulus|secondary heart field specification|outflow tract morphogenesis|endocardium development|endocardium morphogenesis|epithelial to mesenchymal transition involved in endocardial cushion formation|humoral immune response|cardiac left ventricle morphogenesis|Notch signaling pathway|ventricular trabecula myocardium morphogenesis…	Down	59842140	-	sense	0	0.802191	XLOC_006088	intronic
Sdk2	TCONS_00009345	0.0048	0.038	1	rno-miR-466b-3p	0.986409	0.000275809	616.265	GeneID:360652,Genbank:XM_017597411.1,RGD:1310397	5.1086	4.52966	2.99062	1.08287	0.868879	0.755878	0.260844	GO:0016021,GO:0045202,GO:0060219,GO:0007156,GO:0007416,GO:0010842	integral component of membrane|synapse|camera-type eye photoreceptor cell differentiation|homophilic cell adhesion via plasma membrane adhesion molecules|synapse assembly|retina layer formation	Down		0.236463	-1.93874	2.42599e-16			sidekick cell adhesion molecule 2	4.36187e-14	-8.1989	34.2556	Chr11	GeneID:50662,Genbank:XM_017598053.1,RGD:2283	32822746	2.54197	1.85539	1.54608	0.394544	0.270163	0.141616	0.159147	GO:0001701,GO:0001889,GO:0002062,GO:0002318,GO:0002667,GO:0003677,GO:0003700,GO:0007417,GO:0005509,GO:0008134,GO:0005524,GO:0008285,GO:0005604,GO:0009966,GO:0014894,GO:0030097,GO:0032743,GO:0035162,GO:0030099,GO:0042803,GO:0030182,GO:0043231,GO:0044212,GO:0045595,GO:0045766,GO:0000977,GO:0071336,GO:0071560,GO:0045892,GO:0000981,GO:1903431,GO:0045893,GO:0001047,GO:1990837,GO:1990841,GO:0001228,GO:…	in utero embryonic development|liver development|chondrocyte differentiation|myeloid progenitor cell differentiation|regulation of T cell anergy|DNA binding|DNA binding transcription factor activity|central nervous system development|calcium ion binding|transcription factor binding|ATP binding|negative regulation of cell proliferation|basement membrane|regulation of signal transduction|response t…	Down	32735939	-	sense	0	0.56163	XLOC_004051	intronic
Sdk2	XR_362127.3	0.0048	0.038	1	rno-miR-466b-3p	0.981687	0.000499979	616.265	GeneID:360652,Genbank:XM_017597411.1,RGD:1310397	5.1086	4.52966	2.99062	1.08287	0.868879	0.755878	0.260844	GO:0016021,GO:0045202,GO:0060219,GO:0007156,GO:0007416,GO:0010842	integral component of membrane|synapse|camera-type eye photoreceptor cell differentiation|homophilic cell adhesion via plasma membrane adhesion molecules|synapse assembly|retina layer formation	Down		0.236463	-1.93874	2.42599e-16			sidekick cell adhesion molecule 2	4.36187e-14	-8.1989	35.8489	Chr20	GeneID:83474,Genbank:NM_031326.1,RGD:620682	18646500	1.31235	1.09845	0.468756	0.196305	0.151028	0.085998	0.170021	GO:0045893,GO:0008301,GO:0005829,GO:0001223,GO:0006264,GO:0003677,GO:0045944,GO:0031072,GO:0006338,GO:0003682,GO:0032991,GO:0003700,GO:0006355,GO:0006390,GO:0005634,GO:0033108,GO:0005739,GO:0042645,GO:0000978,GO:0006391,GO:0005759,GO:0001018,GO:0043565	positive regulation of transcription, DNA-templated|DNA binding, bending|cytosol|transcription coactivator binding|mitochondrial DNA replication|DNA binding|positive regulation of transcription by RNA polymerase II|heat shock protein binding|chromatin remodeling|chromatin binding|protein-containing complex|DNA binding transcription factor activity|regulation of transcription, DNA-templated|mitoch…	Down	18643069	-	antisense	36963	0.655536	LOC102548205	downstream
Bcl11a	XR_001841087.1	0.0048	0.0015	3	rno-miR-346;rno-miR-324-3p;rno-miR-466b-3p	0.970327	0.00130767	35.4372	GeneID:305589,Genbank:XM_006251586.3,RGD:1309923	0.151849	0.131677	0.0813617	0.0341549	0.018417	0.0340756	0.290465	GO:1905232,GO:0030217,GO:0010628,GO:0001078,GO:2000171,GO:0043565,GO:0010629,GO:0044212,GO:0010976,GO:0003700,GO:2000173,GO:0046982,GO:0003714,GO:0005634,GO:0010977,GO:0005654,GO:0048671,GO:0014069,GO:0005737,GO:0048672,GO:0016604,GO:0006355,GO:0050773,GO:0016925,GO:0006366,GO:0000122,GO:1903860,GO:0019901,GO:0007165,GO:1904800,GO:0030183,GO:0007275,GO:0000978	cellular response to L-glutamate|T cell differentiation|positive regulation of gene expression|transcriptional repressor activity, RNA polymerase II proximal promoter sequence-specific DNA binding|negative regulation of dendrite development|sequence-specific DNA binding|negative regulation of gene expression|transcription regulatory region DNA binding|positive regulation of neuron projection deve…	Down	zf-C2H2	0.425712	-1.78356	2.7945e-05			B-cell CLL/lymphoma 11A	0.000210753	-4.1896	4.55204	Chr14	GeneID:81503,Genbank:NM_030845.1,RGD:619869	18783025	0.0693091	0.0809493	0.0404212	0	0	0	0.0207083	GO:0006954,GO:0006955,GO:0007186,GO:0007204,GO:0008009,GO:0043268,GO:0045236,GO:0008083,GO:0051384,GO:0009408,GO:0060326,GO:0070098,GO:0070965,GO:0090023,GO:1902035,GO:0001975,GO:0002526,GO:0002690,GO:0005615,GO:0005623,GO:0006952,GO:0010332,GO:0010469,GO:0010765,GO:0030593,GO:0032355,GO:0032496,GO:0032930,GO:0042127	inflammatory response|immune response|G-protein coupled receptor signaling pathway|positive regulation of cytosolic calcium ion concentration|chemokine activity|positive regulation of potassium ion transport|CXCR chemokine receptor binding|growth factor activity|response to glucocorticoid|response to heat|cell chemotaxis|chemokine-mediated signaling pathway|positive regulation of neutrophil media…	Down	18752779	+	antisense	7322	1.70719	LOC102548839	upstream
Fam110b	XR_593355.2	0.0047	0.025	1	rno-miR-466b-3p	0.969731	0.00136047	426.294	GeneID:500400,Genbank:XM_006237840.3,RGD:1563403	1.20005	1.28916	0.815223	0.430798	0.436954	0.335529	0.442518	GO:0005829,GO:0005739,GO:0005815	cytosol|mitochondrion|microtubule organizing center	Down		0.210192	-1.17619	2.1959e-08			family with sequence similarity 110, member B	5.22718e-07	-5.59581	28.1978	Chr7	GeneID:299694,Genbank:NM_001106774.1,RGD:1309956	25042296	3.08934	2.73148	2.22313	0.778664	0.565468	0.511703	0.267258	GO:0035556,GO:0004674,GO:2000772,GO:0005524,GO:0005634,GO:0005737,GO:0006468,GO:0015630,GO:0001650,GO:0030155,GO:0035507,GO:0002039	intracellular signal transduction|protein serine/threonine kinase activity|regulation of cellular senescence|ATP binding|nucleus|cytoplasm|protein phosphorylation|microtubule cytoskeleton|fibrillar center|regulation of cell adhesion|regulation of myosin-light-chain-phosphatase activity|p53 binding	Down	25041059	+	sense	0	0.48386	LOC103692812	intronic
Emilin1	XR_593355.2	0.0047	0.025	1	rno-miR-466b-3p	0.963365	0.00198859	1807.59	GeneID:298845,Genbank:XM_006239793.3,RGD:1311209	31.3932	33.2049	17.59	8.80582	6.13777	6.25701	0.314479	GO:0098640,GO:0007155,GO:1990971,GO:0007160,GO:0010811,GO:0016477,GO:0030023,GO:0030198,GO:0031012,GO:0034668,GO:0005578,GO:0042802,GO:0005581,GO:0070207,GO:0005615	integrin binding involved in cell-matrix adhesion|cell adhesion|EMILIN complex|cell-matrix adhesion|positive regulation of cell-substrate adhesion|cell migration|extracellular matrix constituent conferring elasticity|extracellular matrix organization|extracellular matrix|integrin alpha4-beta1 complex|proteinaceous extracellular matrix|identical protein binding|collagen trimer|protein homotrimeriz…	Down		0.271181	-1.66896	7.53436e-10			elastin microfibril interfacer 1	2.80429e-08	-6.15444	28.1978	Chr7	GeneID:299694,Genbank:NM_001106774.1,RGD:1309956	25042296	3.08934	2.73148	2.22313	0.778664	0.565468	0.511703	0.267258	GO:0035556,GO:0004674,GO:2000772,GO:0005524,GO:0005634,GO:0005737,GO:0006468,GO:0015630,GO:0001650,GO:0030155,GO:0035507,GO:0002039	intracellular signal transduction|protein serine/threonine kinase activity|regulation of cellular senescence|ATP binding|nucleus|cytoplasm|protein phosphorylation|microtubule cytoskeleton|fibrillar center|regulation of cell adhesion|regulation of myosin-light-chain-phosphatase activity|p53 binding	Down	25041059	+	sense	0	0.48386	LOC103692812	intronic
Qrich2	XR_001840755.1	0.0047	0.00017	3	rno-miR-466b-2-3p>rno-miR-466b-4-3p;rno-miR-344g;rno-miR-466b-3p	0.956013	0.00285978	92.6659	GeneID:501747,Genbank:XM_008768435.2,RGD:1562974	0.739315	0.680552	0.619586	0.203245	0.318817	0.248858	0.456956			Down		0.242408	-1.12987	3.14618e-06			glutamine rich 2	3.43498e-05	-4.66104	105.953	Chr12	GeneID:100362819,Genbank:XM_008769171.2,RGD:2323959	27667957	1.00289	0.880051	0.606677	0.30042	0.340153	0.182552	0.38	GO:0010592,GO:0015629,GO:0030426,GO:0031532,GO:0035022,GO:0045944,GO:0048675,GO:0051571,GO:0060013,GO:0097484,GO:0098582,GO:0001764,GO:2000620,GO:0003682,GO:0005634	positive regulation of lamellipodium assembly|actin cytoskeleton|growth cone|actin cytoskeleton reorganization|positive regulation of Rac protein signal transduction|positive regulation of transcription by RNA polymerase II|axon extension|positive regulation of histone H3-K4 methylation|righting reflex|dendrite extension|innate vocalization behavior|neuron migration|positive regulation of histone…	Down	27660256	+	sense	0	0.387343	LOC108352498	intronic
Numbl	TCONS_00018083	0.0045	0.0018	2	rno-miR-466c-3p;rno-miR-466b-3p	0.989652	0.000160064	198.864	GeneID:292732,Genbank:XM_006228567.3,RGD:1307579	3.11456	3.14328	1.19942	0.598042	0.411067	0.413067	0.233615	GO:0050769,GO:0021670,GO:0005737,GO:0050775,GO:0021849,GO:0007399,GO:0007405,GO:0007409,GO:0019221,GO:0030900,GO:0019538,GO:0034332,GO:0005515,GO:0005575	positive regulation of neurogenesis|lateral ventricle development|cytoplasm|positive regulation of dendrite morphogenesis|neuroblast division in subventricular zone|nervous system development|neuroblast proliferation|axonogenesis|cytokine-mediated signaling pathway|forebrain development|protein metabolic process|adherens junction organization|protein binding|cellular_component	Down		0.400396	-2.0978	1.61177e-07	rno04330	Notch signaling pathway	NUMB-like, endocytic adaptor protein	2.8141e-06	-5.23931	305.217	Chr17	GeneID:291130,Genbank:NM_001106110.2,RGD:1310227	41958822	6.53001	5.73349	2.60244	0.401101	0.47807	0.325898	0.0936751	GO:0005815,GO:0005829,GO:0005856,GO:0005874,GO:0005929,GO:0030864,GO:0032502,GO:0035556,GO:0005930,GO:0045880,GO:0048813,GO:0060091,GO:0060271,GO:0001764,GO:0005654,GO:0005737,GO:0007165,GO:0007605,GO:0008542,GO:0015630,GO:0019894,GO:0072686,GO:0030111,GO:1902017	microtubule organizing center|cytosol|cytoskeleton|microtubule|cilium|cortical actin cytoskeleton|developmental process|intracellular signal transduction|axoneme|positive regulation of smoothened signaling pathway|dendrite morphogenesis|kinocilium|cilium assembly|neuron migration|nucleoplasm|cytoplasm|signal transduction|sensory perception of sound|visual learning|microtubule cytoskeleton|kinesin…	Down	41954311	-	sense	0	0.473382	XLOC_007885	intronic
Sdk2	XR_593565.2	0.0045	0.00092	3	rno-miR-323-5p;rno-miR-1199-3p;rno-miR-466b-3p	0.972849	0.00109574	616.265	GeneID:360652,Genbank:XM_017597411.1,RGD:1310397	5.1086	4.52966	2.99062	1.08287	0.868879	0.755878	0.260844	GO:0016021,GO:0045202,GO:0060219,GO:0007156,GO:0007416,GO:0010842	integral component of membrane|synapse|camera-type eye photoreceptor cell differentiation|homophilic cell adhesion via plasma membrane adhesion molecules|synapse assembly|retina layer formation	Down		0.236463	-1.93874	2.42599e-16			sidekick cell adhesion molecule 2	4.36187e-14	-8.1989	39.2006	Chr7	GeneID:24577,Genbank:NM_012603.2,RGD:3130	102871316	0.629248	0.584834	0.187358	0.0745482	2.07695e-06	0.0328938	0.0896315	GO:0043066,GO:0043085,GO:0043279,GO:0043280,GO:0000987,GO:0001077,GO:0043388,GO:0001541,GO:0043473,GO:0001658,GO:0045787,GO:0043565,GO:0045821,GO:0044195,GO:0001701,GO:0045893,GO:0044330,GO:0001783,GO:0005634,GO:0002053,GO:0045944,GO:0002082,GO:0050910,GO:0046325,GO:0005635,GO:0051276,GO:0046722,GO:0005654,GO:0046982,GO:0051782,GO:0006352,GO:0006355,GO:0005719,GO:0051973,GO:0005730,GO:0060070,GO:…	negative regulation of apoptotic process|positive regulation of catalytic activity|response to alkaloid|positive regulation of cysteine-type endopeptidase activity involved in apoptotic process|proximal promoter sequence-specific DNA binding|transcriptional activator activity, RNA polymerase II proximal promoter sequence-specific DNA binding|positive regulation of DNA binding|ovarian follicle dev…	Down	102648397	+	sense	57157	1.07632	Pvt1	downstream
Lef1	XR_593355.2	0.0044	0.024	1	rno-miR-466b-3p	0.925827	0.00804832	42.5029	GeneID:161452,Genbank:XM_008761490.2,RGD:620241	0.432339	0.401311	0.209393	0.175418	0.140531	0.0550031	0.431985	GO:0030879,GO:0031100,GO:0032696,GO:0032713,GO:0042100,GO:0042393,GO:0032714,GO:0042475,GO:0042826,GO:0043586,GO:0043588,GO:0043027,GO:0043923,GO:0043966,GO:0043967,GO:0045944,GO:0046632,GO:0044212,GO:0048069,GO:0048341,GO:0001569,GO:0001649,GO:0071864,GO:0060325,GO:0048468,GO:0060326,GO:0048747,GO:0071866,GO:0050909,GO:0001755,GO:0060561,GO:0001756,GO:0003682,GO:0071895,GO:0060710,GO:0003700,GO:…	mammary gland development|animal organ regeneration|negative regulation of interleukin-13 production|negative regulation of interleukin-4 production|B cell proliferation|histone binding|negative regulation of interleukin-5 production|odontogenesis of dentin-containing tooth|histone deacetylase binding|tongue development|skin development|cysteine-type endopeptidase inhibitor activity involved in a…	Down	HMG	0.51165	-1.21095	0.0179451	rno04310,rno04390,rno04520,rno04916,rno05200,rno05210,rno05225,rno05226,rno05216,rno05221,rno05217,rno05215,rno05213,rno05224,rno05412,rno04934	Wnt signaling pathway|Hippo signaling pathway|Adherens junction|Melanogenesis|Pathways in cancer|Colorectal cancer|Hepatocellular carcinoma|Gastric cancer|Thyroid cancer|Acute myeloid leukemia|Basal cell carcinoma|Prostate cancer|Endometrial cancer|Breast cancer|Arrhythmogenic right ventricular cardiomyopathy (ARVC)|Cushing's syndrome	lymphoid enhancer binding factor 1	0.0415751	-2.36675	28.1978	Chr7	GeneID:299694,Genbank:NM_001106774.1,RGD:1309956	25042296	3.08934	2.73148	2.22313	0.778664	0.565468	0.511703	0.267258	GO:0035556,GO:0004674,GO:2000772,GO:0005524,GO:0005634,GO:0005737,GO:0006468,GO:0015630,GO:0001650,GO:0030155,GO:0035507,GO:0002039	intracellular signal transduction|protein serine/threonine kinase activity|regulation of cellular senescence|ATP binding|nucleus|cytoplasm|protein phosphorylation|microtubule cytoskeleton|fibrillar center|regulation of cell adhesion|regulation of myosin-light-chain-phosphatase activity|p53 binding	Down	25041059	+	sense	0	0.48386	LOC103692812	intronic
Lrfn1	XR_593355.2	0.0044	0.024	1	rno-miR-466b-3p	0.963941	0.00192689	76.619	GeneID:365222,Genbank:XM_008759175.2,RGD:1304707	1.05825	0.97914	0.603413	0.440511	0.311516	0.259369	0.465682	GO:0009986,GO:0014069,GO:0016021,GO:0030054,GO:0045211,GO:0005578,GO:0005615,GO:0007409	cell surface|postsynaptic density|integral component of membrane|cell junction|postsynaptic membrane|proteinaceous extracellular matrix|extracellular space|axonogenesis	Down		0.328372	-1.10258	0.000785843			leucine rich repeat and fibronectin type III domain containing 1	0.00315477	-3.35773	28.1978	Chr7	GeneID:299694,Genbank:NM_001106774.1,RGD:1309956	25042296	3.08934	2.73148	2.22313	0.778664	0.565468	0.511703	0.267258	GO:0035556,GO:0004674,GO:2000772,GO:0005524,GO:0005634,GO:0005737,GO:0006468,GO:0015630,GO:0001650,GO:0030155,GO:0035507,GO:0002039	intracellular signal transduction|protein serine/threonine kinase activity|regulation of cellular senescence|ATP binding|nucleus|cytoplasm|protein phosphorylation|microtubule cytoskeleton|fibrillar center|regulation of cell adhesion|regulation of myosin-light-chain-phosphatase activity|p53 binding	Down	25041059	+	sense	0	0.48386	LOC103692812	intronic
Ssc5d	XR_593355.2	0.0044	0.024	1	rno-miR-466b-3p	0.986892	0.000256589	126.763	GeneID:308341,Genbank:XM_006228257.2,RGD:1565772	1.83709	1.88714	1.21078	0.406834	0.355534	0.286921	0.258297	GO:0050840,GO:0005615,GO:0005622,GO:2000482,GO:0006898,GO:0006952,GO:0016020,GO:0031012,GO:2000483,GO:0042494,GO:0043236,GO:0001968,GO:0050829,GO:0005044,GO:0050830	extracellular matrix binding|extracellular space|intracellular|regulation of interleukin-8 secretion|receptor-mediated endocytosis|defense response|membrane|extracellular matrix|negative regulation of interleukin-8 secretion|detection of bacterial lipoprotein|laminin binding|fibronectin binding|defense response to Gram-negative bacterium|scavenger receptor activity|defense response to Gram-positi…	Down		0.259566	-1.9529	5.32423e-14			scavenger receptor cysteine rich family member with 5 domains	5.65942e-12	-7.52371	28.1978	Chr7	GeneID:299694,Genbank:NM_001106774.1,RGD:1309956	25042296	3.08934	2.73148	2.22313	0.778664	0.565468	0.511703	0.267258	GO:0035556,GO:0004674,GO:2000772,GO:0005524,GO:0005634,GO:0005737,GO:0006468,GO:0015630,GO:0001650,GO:0030155,GO:0035507,GO:0002039	intracellular signal transduction|protein serine/threonine kinase activity|regulation of cellular senescence|ATP binding|nucleus|cytoplasm|protein phosphorylation|microtubule cytoskeleton|fibrillar center|regulation of cell adhesion|regulation of myosin-light-chain-phosphatase activity|p53 binding	Down	25041059	+	sense	0	0.48386	LOC103692812	intronic
Otog	XR_591304.1	0.0044	0.035	1	rno-miR-466b-3p	0.893669	0.0163583	323.396	GeneID:292918,Genbank:NM_001106262.1,RGD:1306610	0.456686	0.527768	1.43209	1.75766	1.86168	1.61267	2.55734	GO:0007605,GO:0008344,GO:0046373,GO:0046556,GO:0005198,GO:0005578,GO:0005829	sensory perception of sound|adult locomotory behavior|L-arabinose metabolic process|alpha-L-arabinofuranosidase activity|structural molecule activity|proteinaceous extracellular matrix|cytosol	Up		0.484128	1.35464	0.00514023			otogelin	0.0148378	2.79811	38.403	Chr2	GeneID:310836,Genbank:XM_006233242.3,RGD:1309445	225803653	0.385736	0.583341	0.944929	2.00518	1.53086	1.23896	2.97814	GO:0055085,GO:0005524,GO:0090555,GO:0005548,GO:0005575,GO:0005887,GO:0006649,GO:0006869,GO:0007601,GO:0008150,GO:0016887,GO:0042626,GO:0043231,GO:0001750,GO:0045332,GO:0003674,GO:0045494,GO:0004012	transmembrane transport|ATP binding|phosphatidylethanolamine-translocating ATPase activity|phospholipid transporter activity|cellular_component|integral component of plasma membrane|phospholipid transfer to membrane|lipid transport|visual perception|biological_process|ATPase activity|ATPase activity, coupled to transmembrane movement of substances|intracellular membrane-bounded organelle|photorec…	Up	225801080	-	antisense	17792	0.470862	LOC102556705	downstream
Otog	TCONS_00017634	0.0044	0.035	1	rno-miR-466b-3p	0.900884	0.0142492	323.396	GeneID:292918,Genbank:NM_001106262.1,RGD:1306610	0.456686	0.527768	1.43209	1.75766	1.86168	1.61267	2.55734	GO:0007605,GO:0008344,GO:0046373,GO:0046556,GO:0005198,GO:0005578,GO:0005829	sensory perception of sound|adult locomotory behavior|L-arabinose metabolic process|alpha-L-arabinofuranosidase activity|structural molecule activity|proteinaceous extracellular matrix|cytosol	Up		0.484128	1.35464	0.00514023			otogelin	0.0148378	2.79811	174.569	Chr17	GeneID:680523,Genbank:XM_001057551.6,RGD:1590637	81344564	0.898248	1.09736	2.04275	3.75473	5.39436	4.59967	4.11845	GO:0016021	integral component of membrane	Up	81338573	+	sense	0	0.388487	XLOC_007681	intronic
Slco5a1	TCONS_00018083	0.0043	8.9e-06	3	rno-miR-466c-3p;rno-miR-5132-5p;rno-miR-466b-3p	0.979617	0.000618943	26.4254	GeneID:312907,Genbank:XM_017593320.1,RGD:1307132	0.366956	0.239476	0.10504	0.0166155	0.0134391	0.0207211	0.0878792	GO:0055085,GO:0005887,GO:0015347,GO:0043252	transmembrane transport|integral component of plasma membrane|sodium-independent organic anion transmembrane transporter activity|sodium-independent organic anion transport	Down		0.687105	-3.50833	3.29104e-07			solute carrier organic anion transporter family, member 5A1	5.10761e-06	-5.10597	305.217	Chr17	GeneID:291130,Genbank:NM_001106110.2,RGD:1310227	41958822	6.53001	5.73349	2.60244	0.401101	0.47807	0.325898	0.0936751	GO:0005815,GO:0005829,GO:0005856,GO:0005874,GO:0005929,GO:0030864,GO:0032502,GO:0035556,GO:0005930,GO:0045880,GO:0048813,GO:0060091,GO:0060271,GO:0001764,GO:0005654,GO:0005737,GO:0007165,GO:0007605,GO:0008542,GO:0015630,GO:0019894,GO:0072686,GO:0030111,GO:1902017	microtubule organizing center|cytosol|cytoskeleton|microtubule|cilium|cortical actin cytoskeleton|developmental process|intracellular signal transduction|axoneme|positive regulation of smoothened signaling pathway|dendrite morphogenesis|kinocilium|cilium assembly|neuron migration|nucleoplasm|cytoplasm|signal transduction|sensory perception of sound|visual learning|microtubule cytoskeleton|kinesin…	Down	41954311	-	sense	0	0.473382	XLOC_007885	intronic
Fam110b	TCONS_00035295	0.0043	0.00059	2	rno-miR-3099;rno-miR-466b-3p	0.998623	2.84479e-06	426.294	GeneID:500400,Genbank:XM_006237840.3,RGD:1563403	1.20005	1.28916	0.815223	0.430798	0.436954	0.335529	0.442518	GO:0005829,GO:0005739,GO:0005815	cytosol|mitochondrion|microtubule organizing center	Down		0.210192	-1.17619	2.1959e-08			family with sequence similarity 110, member B	5.22718e-07	-5.59581	458.059	Chr6		30486973	25.2553	27.1131	13.5564	3.09703	4.61832	1.52303	0.158516			Down	30484649	-			0.491149
Adamts2	XR_593355.2	0.0042	0.022	1	rno-miR-466b-3p	0.935715	0.00606604	867.462	GeneID:287899,Genbank:NM_001137622.1,RGD:1565950	13.0728	13.6851	4.89994	1.58955	1.50075	0.981433	0.157501	GO:0005578,GO:0005615,GO:0007229,GO:0007283,GO:0008150,GO:0008233,GO:0008270,GO:0016485,GO:0030199,GO:0030324,GO:0043588,GO:0003674,GO:0004222,GO:0005575	proteinaceous extracellular matrix|extracellular space|integrin-mediated signaling pathway|spermatogenesis|biological_process|peptidase activity|zinc ion binding|protein processing|collagen fibril organization|lung development|skin development|molecular_function|metalloendopeptidase activity|cellular_component	Down		0.395689	-2.66657	1.59434e-11			ADAM metallopeptidase with thrombospondin type 1 motif, 2	9.55531e-10	-6.73904	28.1978	Chr7	GeneID:299694,Genbank:NM_001106774.1,RGD:1309956	25042296	3.08934	2.73148	2.22313	0.778664	0.565468	0.511703	0.267258	GO:0035556,GO:0004674,GO:2000772,GO:0005524,GO:0005634,GO:0005737,GO:0006468,GO:0015630,GO:0001650,GO:0030155,GO:0035507,GO:0002039	intracellular signal transduction|protein serine/threonine kinase activity|regulation of cellular senescence|ATP binding|nucleus|cytoplasm|protein phosphorylation|microtubule cytoskeleton|fibrillar center|regulation of cell adhesion|regulation of myosin-light-chain-phosphatase activity|p53 binding	Down	25041059	+	sense	0	0.48386	LOC103692812	intronic
Emilin1	XR_592128.2	0.0042	0.0017	2	rno-miR-103-1-5p;rno-miR-466b-3p	0.835464	0.0383808	1807.59	GeneID:298845,Genbank:XM_006239793.3,RGD:1311209	31.3932	33.2049	17.59	8.80582	6.13777	6.25701	0.314479	GO:0098640,GO:0007155,GO:1990971,GO:0007160,GO:0010811,GO:0016477,GO:0030023,GO:0030198,GO:0031012,GO:0034668,GO:0005578,GO:0042802,GO:0005581,GO:0070207,GO:0005615	integrin binding involved in cell-matrix adhesion|cell adhesion|EMILIN complex|cell-matrix adhesion|positive regulation of cell-substrate adhesion|cell migration|extracellular matrix constituent conferring elasticity|extracellular matrix organization|extracellular matrix|integrin alpha4-beta1 complex|proteinaceous extracellular matrix|identical protein binding|collagen trimer|protein homotrimeriz…	Down		0.271181	-1.66896	7.53436e-10			elastin microfibril interfacer 1	2.80429e-08	-6.15444	4.66788	Chr4	GeneID:502776,Genbank:NM_001025063.1,RGD:1560999	84745442	0.109167	0.196694	0.169905	0.00878349	0	0.00670747	0.0407107	GO:0006887,GO:0016805,GO:0031965,GO:0005634,GO:0005737,GO:0006508	exocytosis|dipeptidase activity|nuclear membrane|nucleus|cytoplasm|proteolysis	Down	84739702	+	antisense	0	1.5525	LOC102553885	intronic
Ssc5d	XR_001840755.1	0.0041	0.00011	3	rno-miR-466b-2-3p>rno-miR-466b-4-3p;rno-miR-296-5p;rno-miR-466b-3p	0.981517	0.000509254	126.763	GeneID:308341,Genbank:XM_006228257.2,RGD:1565772	1.83709	1.88714	1.21078	0.406834	0.355534	0.286921	0.258297	GO:0050840,GO:0005615,GO:0005622,GO:2000482,GO:0006898,GO:0006952,GO:0016020,GO:0031012,GO:2000483,GO:0042494,GO:0043236,GO:0001968,GO:0050829,GO:0005044,GO:0050830	extracellular matrix binding|extracellular space|intracellular|regulation of interleukin-8 secretion|receptor-mediated endocytosis|defense response|membrane|extracellular matrix|negative regulation of interleukin-8 secretion|detection of bacterial lipoprotein|laminin binding|fibronectin binding|defense response to Gram-negative bacterium|scavenger receptor activity|defense response to Gram-positi…	Down		0.259566	-1.9529	5.32423e-14			scavenger receptor cysteine rich family member with 5 domains	5.65942e-12	-7.52371	105.953	Chr12	GeneID:100362819,Genbank:XM_008769171.2,RGD:2323959	27667957	1.00289	0.880051	0.606677	0.30042	0.340153	0.182552	0.38	GO:0010592,GO:0015629,GO:0030426,GO:0031532,GO:0035022,GO:0045944,GO:0048675,GO:0051571,GO:0060013,GO:0097484,GO:0098582,GO:0001764,GO:2000620,GO:0003682,GO:0005634	positive regulation of lamellipodium assembly|actin cytoskeleton|growth cone|actin cytoskeleton reorganization|positive regulation of Rac protein signal transduction|positive regulation of transcription by RNA polymerase II|axon extension|positive regulation of histone H3-K4 methylation|righting reflex|dendrite extension|innate vocalization behavior|neuron migration|positive regulation of histone…	Down	27660256	+	sense	0	0.387343	LOC108352498	intronic
Sdk2	XR_593347.2	0.004	0.019	2	rno-miR-667-5p;rno-miR-466b-3p	0.909886	0.0118148	616.265	GeneID:360652,Genbank:XM_017597411.1,RGD:1310397	5.1086	4.52966	2.99062	1.08287	0.868879	0.755878	0.260844	GO:0016021,GO:0045202,GO:0060219,GO:0007156,GO:0007416,GO:0010842	integral component of membrane|synapse|camera-type eye photoreceptor cell differentiation|homophilic cell adhesion via plasma membrane adhesion molecules|synapse assembly|retina layer formation	Down		0.236463	-1.93874	2.42599e-16			sidekick cell adhesion molecule 2	4.36187e-14	-8.1989	59.8414	Chr7	GeneID:29130,Genbank:NM_017109.1,RGD:3799	23329214	1.40407	0.708058	0.862731	0.346223	0.170382	0.0337001	0.2087	GO:0007269,GO:0008021,GO:0014069,GO:0030054,GO:0030672,GO:0045202,GO:0005515,GO:0005524	neurotransmitter secretion|synaptic vesicle|postsynaptic density|cell junction|synaptic vesicle membrane|synapse|protein binding|ATP binding	Down	23321132	+	sense	74682	0.763011	LOC103692811	upstream
Sdk2	XR_001840134.1	0.004	0.019	2	rno-miR-296-5p;rno-miR-466b-3p	0.932863	0.00660967	616.265	GeneID:360652,Genbank:XM_017597411.1,RGD:1310397	5.1086	4.52966	2.99062	1.08287	0.868879	0.755878	0.260844	GO:0016021,GO:0045202,GO:0060219,GO:0007156,GO:0007416,GO:0010842	integral component of membrane|synapse|camera-type eye photoreceptor cell differentiation|homophilic cell adhesion via plasma membrane adhesion molecules|synapse assembly|retina layer formation	Down		0.236463	-1.93874	2.42599e-16			sidekick cell adhesion molecule 2	4.36187e-14	-8.1989	20.1137	Chr10	GeneID:303037,Genbank:XM_006246104.1,RGD:1306908	19749790	0.41425	0.28701	0.0639784	0.0173318	0.0463763	0	0.08923	GO:0019899,GO:0000922,GO:0034501,GO:0000940,GO:0005634,GO:0043515,GO:0005737,GO:0005815,GO:0007080,GO:0000132,GO:0051301	enzyme binding|spindle pole|protein localization to kinetochore|condensed chromosome outer kinetochore|nucleus|kinetochore binding|cytoplasm|microtubule organizing center|mitotic metaphase plate congression|establishment of mitotic spindle orientation|cell division	Down	19718067	-	sense	65153	1.17269	LOC108352070	upstream
Arhgap25	XR_001841087.1	0.004	6.2e-06	4	rno-miR-7578;rno-miR-1224;rno-miR-324-3p;rno-miR-466b-3p	0.99359	6.15012e-05	349.355	GeneID:500246,Genbank:NM_001109247.1,RGD:1562105	2.21361	2.28134	1.46931	0.807412	0.64555	0.624985	0.423644	GO:0007015,GO:0007165,GO:0043547,GO:0051058,GO:0001891,GO:0005096,GO:0006911	actin filament organization|signal transduction|positive regulation of GTPase activity|negative regulation of small GTPase mediated signal transduction|phagocytic cup|GTPase activator activity|phagocytosis, engulfment	Down		0.211381	-1.23907	4.57876e-09			Rho GTPase activating protein 25	1.32283e-07	-5.8618	4.55204	Chr14	GeneID:81503,Genbank:NM_030845.1,RGD:619869	18783025	0.0693091	0.0809493	0.0404212	0	0	0	0.0207083	GO:0006954,GO:0006955,GO:0007186,GO:0007204,GO:0008009,GO:0043268,GO:0045236,GO:0008083,GO:0051384,GO:0009408,GO:0060326,GO:0070098,GO:0070965,GO:0090023,GO:1902035,GO:0001975,GO:0002526,GO:0002690,GO:0005615,GO:0005623,GO:0006952,GO:0010332,GO:0010469,GO:0010765,GO:0030593,GO:0032355,GO:0032496,GO:0032930,GO:0042127	inflammatory response|immune response|G-protein coupled receptor signaling pathway|positive regulation of cytosolic calcium ion concentration|chemokine activity|positive regulation of potassium ion transport|CXCR chemokine receptor binding|growth factor activity|response to glucocorticoid|response to heat|cell chemotaxis|chemokine-mediated signaling pathway|positive regulation of neutrophil media…	Down	18752779	+	antisense	7322	1.70719	LOC102548839	upstream
Lef1	TCONS_00035295	0.004	0.00053	2	rno-miR-3099;rno-miR-466b-3p	0.96181	0.00215985	42.5029	GeneID:161452,Genbank:XM_008761490.2,RGD:620241	0.432339	0.401311	0.209393	0.175418	0.140531	0.0550031	0.431985	GO:0030879,GO:0031100,GO:0032696,GO:0032713,GO:0042100,GO:0042393,GO:0032714,GO:0042475,GO:0042826,GO:0043586,GO:0043588,GO:0043027,GO:0043923,GO:0043966,GO:0043967,GO:0045944,GO:0046632,GO:0044212,GO:0048069,GO:0048341,GO:0001569,GO:0001649,GO:0071864,GO:0060325,GO:0048468,GO:0060326,GO:0048747,GO:0071866,GO:0050909,GO:0001755,GO:0060561,GO:0001756,GO:0003682,GO:0071895,GO:0060710,GO:0003700,GO:…	mammary gland development|animal organ regeneration|negative regulation of interleukin-13 production|negative regulation of interleukin-4 production|B cell proliferation|histone binding|negative regulation of interleukin-5 production|odontogenesis of dentin-containing tooth|histone deacetylase binding|tongue development|skin development|cysteine-type endopeptidase inhibitor activity involved in a…	Down	HMG	0.51165	-1.21095	0.0179451	rno04310,rno04390,rno04520,rno04916,rno05200,rno05210,rno05225,rno05226,rno05216,rno05221,rno05217,rno05215,rno05213,rno05224,rno05412,rno04934	Wnt signaling pathway|Hippo signaling pathway|Adherens junction|Melanogenesis|Pathways in cancer|Colorectal cancer|Hepatocellular carcinoma|Gastric cancer|Thyroid cancer|Acute myeloid leukemia|Basal cell carcinoma|Prostate cancer|Endometrial cancer|Breast cancer|Arrhythmogenic right ventricular cardiomyopathy (ARVC)|Cushing's syndrome	lymphoid enhancer binding factor 1	0.0415751	-2.36675	458.059	Chr6		30486973	25.2553	27.1131	13.5564	3.09703	4.61832	1.52303	0.158516			Down	30484649	-			0.491149
Kcp	XR_001835565.1	0.004	0.0028	2	rno-miR-667-5p;rno-miR-466b-3p	0.837582	0.0374271	360.776	GeneID:296952,Genbank:XM_008762841.2,RGD:1561119	1.01994	1.12062	1.03675	1.77501	2.04308	2.37111	2.35959	GO:0002244,GO:0005615,GO:0030513	hematopoietic progenitor cell differentiation|extracellular space|positive regulation of BMP signaling pathway	Up		0.178157	1.23854	3.60245e-12			kielin/chordin-like protein	2.5582e-10	6.95196	41.6018	Chr1	GeneID:307449,Genbank:NM_001170534.2,RGD:1561988	22944478	0.120467	0.167625	0.478947	0.669774	0.6461	0.705276	3.29182	GO:0005737,GO:0005829,GO:0005886,GO:0010633,GO:0045184,GO:0050680,GO:0090090,GO:0005509,GO:0005634,GO:0005654	cytoplasm|cytosol|plasma membrane|negative regulation of epithelial cell migration|establishment of protein localization|negative regulation of epithelial cell proliferation|negative regulation of canonical Wnt signaling pathway|calcium ion binding|nucleus|nucleoplasm	Up	22933667	+	sense	0	0.609408	LOC108349443	intronic
Adcyap1r1	XR_593355.2	0.0039	0.021	1	rno-miR-466b-3p	0.920847	0.00914977	145.8	GeneID:24167,Genbank:XM_017592431.1,RGD:2038	2.55751	1.48217	0.982634	0.238334	0.501205	0.142668	0.214047	GO:0043235,GO:0019933,GO:0005737,GO:0043950,GO:0030154,GO:0005768,GO:0045471,GO:0030306,GO:0005791,GO:0046545,GO:0005901,GO:0005923,GO:0007166,GO:0007186,GO:0032355,GO:0007202,GO:0051057,GO:0033555,GO:0007283,GO:0060548,GO:0042493,GO:0008179,GO:0060732,GO:0042923,GO:0009986,GO:0000139,GO:0043005,GO:0010524,GO:0001634,GO:0043231,GO:0016021,GO:0004999	receptor complex|cAMP-mediated signaling|cytoplasm|positive regulation of cAMP-mediated signaling|cell differentiation|endosome|response to ethanol|ADP-ribosylation factor binding|rough endoplasmic reticulum|development of primary female sexual characteristics|caveola|bicellular tight junction|cell surface receptor signaling pathway|G-protein coupled receptor signaling pathway|response to estradi…	Down		0.535383	-2.224	3.26659e-05	rno04024,rno04080,rno04911,rno04924,rno04713	cAMP signaling pathway|Neuroactive ligand-receptor interaction|Insulin secretion|Renin secretion|Circadian entrainment	adenylate cyclase activating polypeptide 1 receptor type 1	0.000239725	-4.15404	28.1978	Chr7	GeneID:299694,Genbank:NM_001106774.1,RGD:1309956	25042296	3.08934	2.73148	2.22313	0.778664	0.565468	0.511703	0.267258	GO:0035556,GO:0004674,GO:2000772,GO:0005524,GO:0005634,GO:0005737,GO:0006468,GO:0015630,GO:0001650,GO:0030155,GO:0035507,GO:0002039	intracellular signal transduction|protein serine/threonine kinase activity|regulation of cellular senescence|ATP binding|nucleus|cytoplasm|protein phosphorylation|microtubule cytoskeleton|fibrillar center|regulation of cell adhesion|regulation of myosin-light-chain-phosphatase activity|p53 binding	Down	25041059	+	sense	0	0.48386	LOC103692812	intronic
Nrp2	XR_593355.2	0.0039	0.021	1	rno-miR-466b-3p	0.962217	0.00211437	1696.28	GeneID:81527,Genbank:XM_006245039.3,RGD:621442	16.8954	18.0071	9.56654	4.74748	3.73423	3.38529	0.325284	GO:0097490,GO:0036486,GO:0003148,GO:0097491,GO:0038084,GO:0005021,GO:1901166,GO:0042802,GO:0007411,GO:1902285,GO:0007507,GO:0008201,GO:0016021,GO:0046872,GO:0017154,GO:1903375,GO:0048846,GO:0021612,GO:1904835,GO:0050919,GO:0021649,GO:1990830,GO:0061549,GO:0021675,GO:0001525,GO:0061551,GO:0021828,GO:0001755,GO:0097374,GO:0030424,GO:0001764	sympathetic neuron projection extension|ventral trunk neural crest cell migration|outflow tract septum morphogenesis|sympathetic neuron projection guidance|vascular endothelial growth factor signaling pathway|vascular endothelial growth factor-activated receptor activity|neural crest cell migration involved in autonomic nervous system development|identical protein binding|axon guidance|semaphorin…	Down		0.259511	-1.62023	4.28195e-10			neuropilin 2	1.68301e-08	-6.24339	28.1978	Chr7	GeneID:299694,Genbank:NM_001106774.1,RGD:1309956	25042296	3.08934	2.73148	2.22313	0.778664	0.565468	0.511703	0.267258	GO:0035556,GO:0004674,GO:2000772,GO:0005524,GO:0005634,GO:0005737,GO:0006468,GO:0015630,GO:0001650,GO:0030155,GO:0035507,GO:0002039	intracellular signal transduction|protein serine/threonine kinase activity|regulation of cellular senescence|ATP binding|nucleus|cytoplasm|protein phosphorylation|microtubule cytoskeleton|fibrillar center|regulation of cell adhesion|regulation of myosin-light-chain-phosphatase activity|p53 binding	Down	25041059	+	sense	0	0.48386	LOC103692812	intronic
Scn2b	XR_593355.2	0.0039	0.021	1	rno-miR-466b-3p	0.963956	0.00192537	28.5997	GeneID:25349,Genbank:NM_012877.1,RGD:3633	0.578937	0.375124	0.461686	0.111409	0.0646947	0.05985	0.201745	GO:0005248,GO:0005515,GO:0007399,GO:0017080,GO:0035725,GO:0046684,GO:0060048,GO:0060371,GO:0086002,GO:0086006,GO:0086012,GO:0001518,GO:0086091,GO:2000649,GO:0005244	voltage-gated sodium channel activity|protein binding|nervous system development|sodium channel regulator activity|sodium ion transmembrane transport|response to pyrethroid|cardiac muscle contraction|regulation of atrial cardiac muscle cell membrane depolarization|cardiac muscle cell action potential involved in contraction|voltage-gated sodium channel activity involved in cardiac muscle cell act…	Down		0.453873	-2.30939	3.61481e-07			sodium voltage-gated channel beta subunit 2	5.50892e-06	-5.0882	28.1978	Chr7	GeneID:299694,Genbank:NM_001106774.1,RGD:1309956	25042296	3.08934	2.73148	2.22313	0.778664	0.565468	0.511703	0.267258	GO:0035556,GO:0004674,GO:2000772,GO:0005524,GO:0005634,GO:0005737,GO:0006468,GO:0015630,GO:0001650,GO:0030155,GO:0035507,GO:0002039	intracellular signal transduction|protein serine/threonine kinase activity|regulation of cellular senescence|ATP binding|nucleus|cytoplasm|protein phosphorylation|microtubule cytoskeleton|fibrillar center|regulation of cell adhesion|regulation of myosin-light-chain-phosphatase activity|p53 binding	Down	25041059	+	sense	0	0.48386	LOC103692812	intronic
Ypel2	XR_593355.2	0.0039	0.021	1	rno-miR-466b-3p	0.937488	0.00573956	1610.38	GeneID:360590,Genbank:XM_006247097.1,RGD:1311564	9.29448	12.2368	8.19432	3.03509	3.647	2.89926	0.391146			Down		0.186173	-1.35422	3.49014e-13			yippee-like 2	3.27705e-11	-7.27399	28.1978	Chr7	GeneID:299694,Genbank:NM_001106774.1,RGD:1309956	25042296	3.08934	2.73148	2.22313	0.778664	0.565468	0.511703	0.267258	GO:0035556,GO:0004674,GO:2000772,GO:0005524,GO:0005634,GO:0005737,GO:0006468,GO:0015630,GO:0001650,GO:0030155,GO:0035507,GO:0002039	intracellular signal transduction|protein serine/threonine kinase activity|regulation of cellular senescence|ATP binding|nucleus|cytoplasm|protein phosphorylation|microtubule cytoskeleton|fibrillar center|regulation of cell adhesion|regulation of myosin-light-chain-phosphatase activity|p53 binding	Down	25041059	+	sense	0	0.48386	LOC103692812	intronic
Grin2d	TCONS_00009345	0.0039	0.031	1	rno-miR-466b-3p	0.97455	0.000963279	51.8103	GeneID:24412,Genbank:XM_008759316.2,RGD:2740	0.332877	0.257959	0.169893	0.0561911	0.0908978	0.0644696	0.338045	GO:0005234,GO:0005261,GO:0005515,GO:0005622,GO:0005887,GO:0008328,GO:0035235,GO:0008344,GO:0035249,GO:0042165,GO:0016595,GO:0045202,GO:0045211,GO:0050966,GO:0051930,GO:0060079,GO:0001964,GO:0004970,GO:0004972,GO:0017146,GO:0019722,GO:0022843,GO:0022849,GO:0060291,GO:0097553,GO:0030054,GO:0098839	extracellularly glutamate-gated ion channel activity|cation channel activity|protein binding|intracellular|integral component of plasma membrane|ionotropic glutamate receptor complex|ionotropic glutamate receptor signaling pathway|adult locomotory behavior|synaptic transmission, glutamatergic|neurotransmitter binding|glutamate binding|synapse|postsynaptic membrane|detection of mechanical stimulus…	Down		0.377497	-1.56471	3.39857e-05	rno04020,rno04024,rno04080,rno04724,rno04720,rno04713,rno05010,rno05014,rno05030,rno05031,rno05033,rno05034	Calcium signaling pathway|cAMP signaling pathway|Neuroactive ligand-receptor interaction|Glutamatergic synapse|Long-term potentiation|Circadian entrainment|Alzheimer's disease|Amyotrophic lateral sclerosis (ALS)|Cocaine addiction|Amphetamine addiction|Nicotine addiction|Alcoholism	glutamate ionotropic receptor NMDA type subunit 2D	0.000246838	-4.14497	34.2556	Chr11	GeneID:50662,Genbank:XM_017598053.1,RGD:2283	32822746	2.54197	1.85539	1.54608	0.394544	0.270163	0.141616	0.159147	GO:0001701,GO:0001889,GO:0002062,GO:0002318,GO:0002667,GO:0003677,GO:0003700,GO:0007417,GO:0005509,GO:0008134,GO:0005524,GO:0008285,GO:0005604,GO:0009966,GO:0014894,GO:0030097,GO:0032743,GO:0035162,GO:0030099,GO:0042803,GO:0030182,GO:0043231,GO:0044212,GO:0045595,GO:0045766,GO:0000977,GO:0071336,GO:0071560,GO:0045892,GO:0000981,GO:1903431,GO:0045893,GO:0001047,GO:1990837,GO:1990841,GO:0001228,GO:…	in utero embryonic development|liver development|chondrocyte differentiation|myeloid progenitor cell differentiation|regulation of T cell anergy|DNA binding|DNA binding transcription factor activity|central nervous system development|calcium ion binding|transcription factor binding|ATP binding|negative regulation of cell proliferation|basement membrane|regulation of signal transduction|response t…	Down	32735939	-	sense	0	0.56163	XLOC_004051	intronic
Grin2d	XR_362127.3	0.0039	0.031	1	rno-miR-466b-3p	0.982249	0.000469836	51.8103	GeneID:24412,Genbank:XM_008759316.2,RGD:2740	0.332877	0.257959	0.169893	0.0561911	0.0908978	0.0644696	0.338045	GO:0005234,GO:0005261,GO:0005515,GO:0005622,GO:0005887,GO:0008328,GO:0035235,GO:0008344,GO:0035249,GO:0042165,GO:0016595,GO:0045202,GO:0045211,GO:0050966,GO:0051930,GO:0060079,GO:0001964,GO:0004970,GO:0004972,GO:0017146,GO:0019722,GO:0022843,GO:0022849,GO:0060291,GO:0097553,GO:0030054,GO:0098839	extracellularly glutamate-gated ion channel activity|cation channel activity|protein binding|intracellular|integral component of plasma membrane|ionotropic glutamate receptor complex|ionotropic glutamate receptor signaling pathway|adult locomotory behavior|synaptic transmission, glutamatergic|neurotransmitter binding|glutamate binding|synapse|postsynaptic membrane|detection of mechanical stimulus…	Down		0.377497	-1.56471	3.39857e-05	rno04020,rno04024,rno04080,rno04724,rno04720,rno04713,rno05010,rno05014,rno05030,rno05031,rno05033,rno05034	Calcium signaling pathway|cAMP signaling pathway|Neuroactive ligand-receptor interaction|Glutamatergic synapse|Long-term potentiation|Circadian entrainment|Alzheimer's disease|Amyotrophic lateral sclerosis (ALS)|Cocaine addiction|Amphetamine addiction|Nicotine addiction|Alcoholism	glutamate ionotropic receptor NMDA type subunit 2D	0.000246838	-4.14497	35.8489	Chr20	GeneID:83474,Genbank:NM_031326.1,RGD:620682	18646500	1.31235	1.09845	0.468756	0.196305	0.151028	0.085998	0.170021	GO:0045893,GO:0008301,GO:0005829,GO:0001223,GO:0006264,GO:0003677,GO:0045944,GO:0031072,GO:0006338,GO:0003682,GO:0032991,GO:0003700,GO:0006355,GO:0006390,GO:0005634,GO:0033108,GO:0005739,GO:0042645,GO:0000978,GO:0006391,GO:0005759,GO:0001018,GO:0043565	positive regulation of transcription, DNA-templated|DNA binding, bending|cytosol|transcription coactivator binding|mitochondrial DNA replication|DNA binding|positive regulation of transcription by RNA polymerase II|heat shock protein binding|chromatin remodeling|chromatin binding|protein-containing complex|DNA binding transcription factor activity|regulation of transcription, DNA-templated|mitoch…	Down	18643069	-	antisense	36963	0.655536	LOC102548205	downstream
Bcl11a	TCONS_00022705	0.0039	0.011	2	rno-miR-138-5p;rno-miR-466b-3p	0.981559	0.000506956	35.4372	GeneID:305589,Genbank:XM_006251586.3,RGD:1309923	0.151849	0.131677	0.0813617	0.0341549	0.018417	0.0340756	0.290465	GO:1905232,GO:0030217,GO:0010628,GO:0001078,GO:2000171,GO:0043565,GO:0010629,GO:0044212,GO:0010976,GO:0003700,GO:2000173,GO:0046982,GO:0003714,GO:0005634,GO:0010977,GO:0005654,GO:0048671,GO:0014069,GO:0005737,GO:0048672,GO:0016604,GO:0006355,GO:0050773,GO:0016925,GO:0006366,GO:0000122,GO:1903860,GO:0019901,GO:0007165,GO:1904800,GO:0030183,GO:0007275,GO:0000978	cellular response to L-glutamate|T cell differentiation|positive regulation of gene expression|transcriptional repressor activity, RNA polymerase II proximal promoter sequence-specific DNA binding|negative regulation of dendrite development|sequence-specific DNA binding|negative regulation of gene expression|transcription regulatory region DNA binding|positive regulation of neuron projection deve…	Down	zf-C2H2	0.425712	-1.78356	2.7945e-05			B-cell CLL/lymphoma 11A	0.000210753	-4.1896	67.299	Chr2	GeneID:81744,Genbank:NM_031080.1,RGD:68391	104163126	1.44877	1.16301	0.951773	0.55	0.509436	0.445062	0.495992	GO:0004115,GO:0006198,GO:0007165,GO:0019933,GO:0046872,GO:0004112,GO:0004114	3',5'-cyclic-AMP phosphodiesterase activity|cAMP catabolic process|signal transduction|cAMP-mediated signaling|metal ion binding|cyclic-nucleotide phosphodiesterase activity|3',5'-cyclic-nucleotide phosphodiesterase activity	Down	104116996	-	sense	0	0.356755	XLOC_010026	intronic
Kcp	TCONS_00017634	0.0039	0.031	1	rno-miR-466b-3p	0.92594	0.00802426	360.776	GeneID:296952,Genbank:XM_008762841.2,RGD:1561119	1.01994	1.12062	1.03675	1.77501	2.04308	2.37111	2.35959	GO:0002244,GO:0005615,GO:0030513	hematopoietic progenitor cell differentiation|extracellular space|positive regulation of BMP signaling pathway	Up		0.178157	1.23854	3.60245e-12			kielin/chordin-like protein	2.5582e-10	6.95196	174.569	Chr17	GeneID:680523,Genbank:XM_001057551.6,RGD:1590637	81344564	0.898248	1.09736	2.04275	3.75473	5.39436	4.59967	4.11845	GO:0016021	integral component of membrane	Up	81338573	+	sense	0	0.388487	XLOC_007681	intronic
Kcp	ENSRNOT00000079374	0.0039	0.031	1	rno-miR-466b-3p	0.896003	0.0156606	360.776	GeneID:296952,Genbank:XM_008762841.2,RGD:1561119	1.01994	1.12062	1.03675	1.77501	2.04308	2.37111	2.35959	GO:0002244,GO:0005615,GO:0030513	hematopoietic progenitor cell differentiation|extracellular space|positive regulation of BMP signaling pathway	Up		0.178157	1.23854	3.60245e-12			kielin/chordin-like protein	2.5582e-10	6.95196	57.0357	Chr14		110164535	1.00943	0.382612	0.845902	1.09113	2.2574	2.50689	3.17007			Up	110126049	+			0.592671	AABR07016672.1
Sdk2	TCONS_00011420	0.0038	3.7e-05	5	rno-miR-149-5p;rno-miR-667-5p;rno-miR-466b-3p;rno-miR-1306-3p;rno-miR-6318	0.99736	1.04448e-05	616.265	GeneID:360652,Genbank:XM_017597411.1,RGD:1310397	5.1086	4.52966	2.99062	1.08287	0.868879	0.755878	0.260844	GO:0016021,GO:0045202,GO:0060219,GO:0007156,GO:0007416,GO:0010842	integral component of membrane|synapse|camera-type eye photoreceptor cell differentiation|homophilic cell adhesion via plasma membrane adhesion molecules|synapse assembly|retina layer formation	Down		0.236463	-1.93874	2.42599e-16			sidekick cell adhesion molecule 2	4.36187e-14	-8.1989	413.1	Chr13	GeneID:288995,Genbank:NM_001114392.1,RGD:1306745	42042622	1.8577	1.71554	1.22831	0.572751	0.483858	0.350188	0.33987	GO:0060455,GO:0005623,GO:0071294,GO:0007186,GO:0008343,GO:0016021,GO:0019216,GO:0030641,GO:0032024,GO:0035483,GO:0035774,GO:0042391,GO:0042593,GO:0000187,GO:0042632,GO:0002024,GO:0051281,GO:0004930	negative regulation of gastric acid secretion|cell|cellular response to zinc ion|G-protein coupled receptor signaling pathway|adult feeding behavior|integral component of membrane|regulation of lipid metabolic process|regulation of cellular pH|positive regulation of insulin secretion|gastric emptying|positive regulation of insulin secretion involved in cellular response to glucose stimulus|regula…	Down	42019949	+	sense	0	0.317083	XLOC_004939	intronic
Nphs1	XR_001840517.1	0.0038	0.0014	2	rno-miR-23a-5p;rno-miR-466b-3p	0.866554	0.0255234	1816.05	GeneID:64563,Genbank:XM_008759187.2,RGD:620460	8.44932	7.06637	10.7465	15.8852	17.6287	14.2675	2.18269	GO:0045121,GO:0032836,GO:0016020,GO:0005622,GO:0051393,GO:0032991,GO:0016021,GO:0005886,GO:0072015,GO:0035418,GO:0017022,GO:0007155,GO:0007254,GO:0036057,GO:0019904,GO:0042995,GO:0030507,GO:0007519,GO:0030838,GO:0000165,GO:0044062,GO:0007520,GO:0003094,GO:0005515	membrane raft|glomerular basement membrane development|membrane|intracellular|alpha-actinin binding|protein-containing complex|integral component of membrane|plasma membrane|glomerular visceral epithelial cell development|protein localization to synapse|myosin binding|cell adhesion|JNK cascade|slit diaphragm|protein domain specific binding|cell projection|spectrin binding|skeletal muscle tissue d…	Up		0.225118	1.12611	5.66473e-07			NPHS1 nephrin	8.08938e-06	5.00231	5.61938	Chr11	GeneID:64532,Genbank:NM_022600.1,RGD:71014	68713767	0.000637774	0.0057564	4.15897e-05	0.0665902	0.0635442	0.0172077	32.8958	GO:0005886,GO:0005929,GO:0007195,GO:0006171,GO:0007204,GO:0007420,GO:0007507,GO:0019933,GO:0007568,GO:0042383,GO:0007626,GO:0043278,GO:0045111,GO:0045121,GO:0046872,GO:0001973,GO:0046982,GO:0004016,GO:0050885,GO:0004383,GO:0005524,GO:0005768,GO:0006182,GO:0007165,GO:0007189,GO:0008074,GO:0007191,GO:0008179,GO:0007193,GO:0008294,GO:0009190,GO:0010977,GO:0016020,GO:0016021,GO:0061178,GO:0097110,GO:…	plasma membrane|cilium|adenylate cyclase-inhibiting dopamine receptor signaling pathway|cAMP biosynthetic process|positive regulation of cytosolic calcium ion concentration|brain development|heart development|cAMP-mediated signaling|aging|sarcolemma|locomotory behavior|response to morphine|intermediate filament cytoskeleton|membrane raft|metal ion binding|adenosine receptor signaling pathway|prot…	Up	68687217	+	antisense	0	1.60245	LOC102551038	exonic
Arpp21	XR_593355.2	0.0037	0.02	1	rno-miR-466b-3p	0.952998	0.00326193	49.5709	GeneID:363153,Genbank:XM_006243975.3,RGD:1593239	0.296197	0.19639	0.156669	0.0880899	0.0726465	0.0439426	0.382424	GO:0003676,GO:0034605	nucleic acid binding|cellular response to heat	Down		0.400166	-1.38676	0.000529345			cAMP regulated phosphoprotein 21	0.00229927	-3.46545	28.1978	Chr7	GeneID:299694,Genbank:NM_001106774.1,RGD:1309956	25042296	3.08934	2.73148	2.22313	0.778664	0.565468	0.511703	0.267258	GO:0035556,GO:0004674,GO:2000772,GO:0005524,GO:0005634,GO:0005737,GO:0006468,GO:0015630,GO:0001650,GO:0030155,GO:0035507,GO:0002039	intracellular signal transduction|protein serine/threonine kinase activity|regulation of cellular senescence|ATP binding|nucleus|cytoplasm|protein phosphorylation|microtubule cytoskeleton|fibrillar center|regulation of cell adhesion|regulation of myosin-light-chain-phosphatase activity|p53 binding	Down	25041059	+	sense	0	0.48386	LOC103692812	intronic
Qrich2	XR_001836575.1	0.0037	8.1e-05	4	rno-miR-702-3p;rno-miR-3547;rno-miR-331-3p;rno-miR-466b-3p	0.98679	0.000260616	92.6659	GeneID:501747,Genbank:XM_008768435.2,RGD:1562974	0.739315	0.680552	0.619586	0.203245	0.318817	0.248858	0.456956			Down		0.242408	-1.12987	3.14618e-06			glutamine rich 2	3.43498e-05	-4.66104	48.2627	Chr2	GeneID:100359861,Genbank:NM_001277210.1,RGD:2324600	39314568	0.270278	0.215716	0.224051	0.0509053	0.110763	0.092027	0.420396	GO:0016021	integral component of membrane	Down	39286557	-	antisense	146	0.449972	LOC102549347	upstream
Cep295nl	XR_001840755.1	0.0037	0.0076	2	rno-miR-466b-2-3p>rno-miR-466b-4-3p;rno-miR-466b-3p	0.959414	0.00243736	218.185	GeneID:498028,Genbank:XM_006247817.3,RGD:1597046	1.49053	1.52249	1.30508	0.567184	0.528659	0.412273	0.422342	GO:0005813,GO:0031514	centrosome|motile cilium	Down		0.168305	-1.24352	1.48522e-13			CEP295 N-terminal like	1.47657e-11	-7.38848	105.953	Chr12	GeneID:100362819,Genbank:XM_008769171.2,RGD:2323959	27667957	1.00289	0.880051	0.606677	0.30042	0.340153	0.182552	0.38	GO:0010592,GO:0015629,GO:0030426,GO:0031532,GO:0035022,GO:0045944,GO:0048675,GO:0051571,GO:0060013,GO:0097484,GO:0098582,GO:0001764,GO:2000620,GO:0003682,GO:0005634	positive regulation of lamellipodium assembly|actin cytoskeleton|growth cone|actin cytoskeleton reorganization|positive regulation of Rac protein signal transduction|positive regulation of transcription by RNA polymerase II|axon extension|positive regulation of histone H3-K4 methylation|righting reflex|dendrite extension|innate vocalization behavior|neuron migration|positive regulation of histone…	Down	27660256	+	sense	0	0.387343	LOC108352498	intronic
Hivep3	TCONS_00022705	0.0037	0.0097	2	rno-miR-466b-2-3p>rno-miR-466b-4-3p;rno-miR-466b-3p	0.994884	3.91963e-05	409.535	GeneID:313557,Genbank:XM_017593396.1,RGD:1311252	1.80245	1.53944	1.13342	0.624257	0.455135	0.410087	0.404224	GO:0005634,GO:0006355,GO:0006366,GO:0007165,GO:0007275,GO:0035914,GO:0043565,GO:0044212,GO:0045893,GO:0003677,GO:0003700	nucleus|regulation of transcription, DNA-templated|transcription by RNA polymerase II|signal transduction|multicellular organism development|skeletal muscle cell differentiation|sequence-specific DNA binding|transcription regulatory region DNA binding|positive regulation of transcription, DNA-templated|DNA binding|DNA binding transcription factor activity	Down	zf-C2H2	0.235976	-1.30677	3.06416e-08			human immunodeficiency virus type I enhancer binding protein 3	6.90599e-07	-5.53773	67.299	Chr2	GeneID:81744,Genbank:NM_031080.1,RGD:68391	104163126	1.44877	1.16301	0.951773	0.55	0.509436	0.445062	0.495992	GO:0004115,GO:0006198,GO:0007165,GO:0019933,GO:0046872,GO:0004112,GO:0004114	3',5'-cyclic-AMP phosphodiesterase activity|cAMP catabolic process|signal transduction|cAMP-mediated signaling|metal ion binding|cyclic-nucleotide phosphodiesterase activity|3',5'-cyclic-nucleotide phosphodiesterase activity	Down	104116996	-	sense	0	0.356755	XLOC_010026	intronic
Il10ra	TCONS_00018083	0.0036	0.0011	2	rno-miR-466c-3p;rno-miR-466b-3p	0.929566	0.00726677	439.695	GeneID:117539,Genbank:XM_006242864.3,RGD:620138	8.73067	6.73193	6.41954	3.61949	2.03557	2.47291	0.449855	GO:0005886,GO:0016021,GO:0019221,GO:0019969,GO:0032496,GO:0050807,GO:0004896,GO:0004920	plasma membrane|integral component of membrane|cytokine-mediated signaling pathway|interleukin-10 binding|response to lipopolysaccharide|regulation of synapse organization|cytokine receptor activity|interleukin-10 receptor activity	Down		0.256942	-1.15247	7.28009e-06	rno04630,rno04060,rno05152,rno05169,rno05145	Jak-STAT signaling pathway|Cytokine-cytokine receptor interaction|Tuberculosis|Epstein-Barr virus infection|Toxoplasmosis	interleukin 10 receptor subunit alpha	6.93578e-05	-4.48533	305.217	Chr17	GeneID:291130,Genbank:NM_001106110.2,RGD:1310227	41958822	6.53001	5.73349	2.60244	0.401101	0.47807	0.325898	0.0936751	GO:0005815,GO:0005829,GO:0005856,GO:0005874,GO:0005929,GO:0030864,GO:0032502,GO:0035556,GO:0005930,GO:0045880,GO:0048813,GO:0060091,GO:0060271,GO:0001764,GO:0005654,GO:0005737,GO:0007165,GO:0007605,GO:0008542,GO:0015630,GO:0019894,GO:0072686,GO:0030111,GO:1902017	microtubule organizing center|cytosol|cytoskeleton|microtubule|cilium|cortical actin cytoskeleton|developmental process|intracellular signal transduction|axoneme|positive regulation of smoothened signaling pathway|dendrite morphogenesis|kinocilium|cilium assembly|neuron migration|nucleoplasm|cytoplasm|signal transduction|sensory perception of sound|visual learning|microtubule cytoskeleton|kinesin…	Down	41954311	-	sense	0	0.473382	XLOC_007885	intronic
Fam110b	TCONS_00006449	0.0036	2.9e-07	5	rno-miR-466c-3p;rno-miR-328a-5p;rno-miR-351-5p;rno-miR-466b-3p;rno-miR-466b-2-3p>rno-miR-466b-4-3p	0.927962	0.00759722	426.294	GeneID:500400,Genbank:XM_006237840.3,RGD:1563403	1.20005	1.28916	0.815223	0.430798	0.436954	0.335529	0.442518	GO:0005829,GO:0005739,GO:0005815	cytosol|mitochondrion|microtubule organizing center	Down		0.210192	-1.17619	2.1959e-08			family with sequence similarity 110, member B	5.22718e-07	-5.59581	144.55	Chr10	GeneID:303488,Genbank:XM_017597314.1,RGD:1310780	84196817	5.08479	3.55176	2.75258	1.46685	1.25471	1.05514	0.388271	GO:0002244,GO:0003700,GO:0005634,GO:0009952,GO:0021546,GO:0021615,GO:0030878,GO:0045944,GO:0048704,GO:0050767,GO:0051216,GO:0000122,GO:0060216,GO:0000978,GO:0060324,GO:0001525	hematopoietic progenitor cell differentiation|DNA binding transcription factor activity|nucleus|anterior/posterior pattern specification|rhombomere development|glossopharyngeal nerve morphogenesis|thyroid gland development|positive regulation of transcription by RNA polymerase II|embryonic skeletal system morphogenesis|regulation of neurogenesis|cartilage development|negative regulation of transc…	Down	84177427	+	sense	0	0.377939	XLOC_002796	exonic
Sdk2	TCONS_00024406	0.0036	0.02	3	rno-miR-615;rno-miR-466b-3p;rno-miR-343	0.985437	0.00031656	616.265	GeneID:360652,Genbank:XM_017597411.1,RGD:1310397	5.1086	4.52966	2.99062	1.08287	0.868879	0.755878	0.260844	GO:0016021,GO:0045202,GO:0060219,GO:0007156,GO:0007416,GO:0010842	integral component of membrane|synapse|camera-type eye photoreceptor cell differentiation|homophilic cell adhesion via plasma membrane adhesion molecules|synapse assembly|retina layer formation	Down		0.236463	-1.93874	2.42599e-16			sidekick cell adhesion molecule 2	4.36187e-14	-8.1989	476.964	Chr20	GeneID:690899,Genbank:NM_001044300.1,RGD:1590938	29906428	3.55793	2.98467	2.39928	1.52551	0.918645	1.12667	0.471477	GO:0016021,GO:0030509,GO:0030513,GO:0042802,GO:0048863,GO:2000562,GO:2000738,GO:0002725,GO:0005886,GO:0009897	integral component of membrane|BMP signaling pathway|positive regulation of BMP signaling pathway|identical protein binding|stem cell differentiation|negative regulation of CD4-positive, alpha-beta T cell proliferation|positive regulation of stem cell differentiation|negative regulation of T cell cytokine production|plasma membrane|external side of plasma membrane	Down	29897534	+	sense	0	0.346944	XLOC_010715	exonic
Cep295nl	TCONS_00009345	0.0036	0.029	1	rno-miR-466b-3p	0.965599	0.00175474	218.185	GeneID:498028,Genbank:XM_006247817.3,RGD:1597046	1.49053	1.52249	1.30508	0.567184	0.528659	0.412273	0.422342	GO:0005813,GO:0031514	centrosome|motile cilium	Down		0.168305	-1.24352	1.48522e-13			CEP295 N-terminal like	1.47657e-11	-7.38848	34.2556	Chr11	GeneID:50662,Genbank:XM_017598053.1,RGD:2283	32822746	2.54197	1.85539	1.54608	0.394544	0.270163	0.141616	0.159147	GO:0001701,GO:0001889,GO:0002062,GO:0002318,GO:0002667,GO:0003677,GO:0003700,GO:0007417,GO:0005509,GO:0008134,GO:0005524,GO:0008285,GO:0005604,GO:0009966,GO:0014894,GO:0030097,GO:0032743,GO:0035162,GO:0030099,GO:0042803,GO:0030182,GO:0043231,GO:0044212,GO:0045595,GO:0045766,GO:0000977,GO:0071336,GO:0071560,GO:0045892,GO:0000981,GO:1903431,GO:0045893,GO:0001047,GO:1990837,GO:1990841,GO:0001228,GO:…	in utero embryonic development|liver development|chondrocyte differentiation|myeloid progenitor cell differentiation|regulation of T cell anergy|DNA binding|DNA binding transcription factor activity|central nervous system development|calcium ion binding|transcription factor binding|ATP binding|negative regulation of cell proliferation|basement membrane|regulation of signal transduction|response t…	Down	32735939	-	sense	0	0.56163	XLOC_004051	intronic
Cep295nl	XR_362127.3	0.0036	0.029	1	rno-miR-466b-3p	0.910868	0.0115626	218.185	GeneID:498028,Genbank:XM_006247817.3,RGD:1597046	1.49053	1.52249	1.30508	0.567184	0.528659	0.412273	0.422342	GO:0005813,GO:0031514	centrosome|motile cilium	Down		0.168305	-1.24352	1.48522e-13			CEP295 N-terminal like	1.47657e-11	-7.38848	35.8489	Chr20	GeneID:83474,Genbank:NM_031326.1,RGD:620682	18646500	1.31235	1.09845	0.468756	0.196305	0.151028	0.085998	0.170021	GO:0045893,GO:0008301,GO:0005829,GO:0001223,GO:0006264,GO:0003677,GO:0045944,GO:0031072,GO:0006338,GO:0003682,GO:0032991,GO:0003700,GO:0006355,GO:0006390,GO:0005634,GO:0033108,GO:0005739,GO:0042645,GO:0000978,GO:0006391,GO:0005759,GO:0001018,GO:0043565	positive regulation of transcription, DNA-templated|DNA binding, bending|cytosol|transcription coactivator binding|mitochondrial DNA replication|DNA binding|positive regulation of transcription by RNA polymerase II|heat shock protein binding|chromatin remodeling|chromatin binding|protein-containing complex|DNA binding transcription factor activity|regulation of transcription, DNA-templated|mitoch…	Down	18643069	-	antisense	36963	0.655536	LOC102548205	downstream
Hivep3	XR_001838762.1	0.0036	0.00026	3	rno-miR-466c-3p;rno-miR-466b-2-3p>rno-miR-466b-4-3p;rno-miR-466b-3p	0.856357	0.0294681	409.535	GeneID:313557,Genbank:XM_017593396.1,RGD:1311252	1.80245	1.53944	1.13342	0.624257	0.455135	0.410087	0.404224	GO:0005634,GO:0006355,GO:0006366,GO:0007165,GO:0007275,GO:0035914,GO:0043565,GO:0044212,GO:0045893,GO:0003677,GO:0003700	nucleus|regulation of transcription, DNA-templated|transcription by RNA polymerase II|signal transduction|multicellular organism development|skeletal muscle cell differentiation|sequence-specific DNA binding|transcription regulatory region DNA binding|positive regulation of transcription, DNA-templated|DNA binding|DNA binding transcription factor activity	Down	zf-C2H2	0.235976	-1.30677	3.06416e-08			human immunodeficiency virus type I enhancer binding protein 3	6.90599e-07	-5.53773	62.8232	Chr7	GeneID:314670,Genbank:XM_017595188.1,RGD:1564409	20386892	1.224	0.758132	1.12149	0.374886	0.42413	0.37544	0.45488			Down	20382314	-	antisense	0	0.352227	LOC102552467	intronic
Otog	TCONS_00015719	0.0036	0.0069	2	rno-miR-5132-5p;rno-miR-466b-3p	0.87121	0.0238123	323.396	GeneID:292918,Genbank:NM_001106262.1,RGD:1306610	0.456686	0.527768	1.43209	1.75766	1.86168	1.61267	2.55734	GO:0007605,GO:0008344,GO:0046373,GO:0046556,GO:0005198,GO:0005578,GO:0005829	sensory perception of sound|adult locomotory behavior|L-arabinose metabolic process|alpha-L-arabinofuranosidase activity|structural molecule activity|proteinaceous extracellular matrix|cytosol	Up		0.484128	1.35464	0.00514023			otogelin	0.0148378	2.79811	80.6986	Chr15		86611774	0.121795	0.0621432	0.361087	1.28685	1.76986	0.877217	8.74805			Up	86607215	-			0.646174
Fam110b	XR_593347.2	0.0035	0.00025	3	rno-miR-466c-3p;rno-miR-466b-2-3p>rno-miR-466b-4-3p;rno-miR-466b-3p	0.836292	0.0380068	426.294	GeneID:500400,Genbank:XM_006237840.3,RGD:1563403	1.20005	1.28916	0.815223	0.430798	0.436954	0.335529	0.442518	GO:0005829,GO:0005739,GO:0005815	cytosol|mitochondrion|microtubule organizing center	Down		0.210192	-1.17619	2.1959e-08			family with sequence similarity 110, member B	5.22718e-07	-5.59581	59.8414	Chr7	GeneID:29130,Genbank:NM_017109.1,RGD:3799	23329214	1.40407	0.708058	0.862731	0.346223	0.170382	0.0337001	0.2087	GO:0007269,GO:0008021,GO:0014069,GO:0030054,GO:0030672,GO:0045202,GO:0005515,GO:0005524	neurotransmitter secretion|synaptic vesicle|postsynaptic density|cell junction|synaptic vesicle membrane|synapse|protein binding|ATP binding	Down	23321132	+	sense	74682	0.763011	LOC103692811	upstream
Bcl11a	XR_590525.2	0.0035	0.0013	4	rno-miR-328a-3p;rno-miR-665;rno-miR-6333;rno-miR-466b-3p	0.977873	0.00072902	35.4372	GeneID:305589,Genbank:XM_006251586.3,RGD:1309923	0.151849	0.131677	0.0813617	0.0341549	0.018417	0.0340756	0.290465	GO:1905232,GO:0030217,GO:0010628,GO:0001078,GO:2000171,GO:0043565,GO:0010629,GO:0044212,GO:0010976,GO:0003700,GO:2000173,GO:0046982,GO:0003714,GO:0005634,GO:0010977,GO:0005654,GO:0048671,GO:0014069,GO:0005737,GO:0048672,GO:0016604,GO:0006355,GO:0050773,GO:0016925,GO:0006366,GO:0000122,GO:1903860,GO:0019901,GO:0007165,GO:1904800,GO:0030183,GO:0007275,GO:0000978	cellular response to L-glutamate|T cell differentiation|positive regulation of gene expression|transcriptional repressor activity, RNA polymerase II proximal promoter sequence-specific DNA binding|negative regulation of dendrite development|sequence-specific DNA binding|negative regulation of gene expression|transcription regulatory region DNA binding|positive regulation of neuron projection deve…	Down	zf-C2H2	0.425712	-1.78356	2.7945e-05			B-cell CLL/lymphoma 11A	0.000210753	-4.1896	425.042	Chr1	GeneID:114767,Genbank:XM_006230450.3,RGD:620771	207955246	3.93648	4.22716	2.64793	1.38113	0.723219	0.873372	0.322444	GO:0005575,GO:0005634,GO:0005737,GO:0005886,GO:0007185,GO:0016021,GO:0033003,GO:0035335,GO:0042803,GO:0046627,GO:0003674,GO:0004725	cellular_component|nucleus|cytoplasm|plasma membrane|transmembrane receptor protein tyrosine phosphatase signaling pathway|integral component of membrane|regulation of mast cell activation|peptidyl-tyrosine dephosphorylation|protein homodimerization activity|negative regulation of insulin receptor signaling pathway|molecular_function|protein tyrosine phosphatase activity	Down	207947098	-	antisense	0	0.399375	LOC102551963	exonic
Ntrk2	XR_593355.2	0.0034	0.018	1	rno-miR-466b-3p	0.909669	0.011871	136.006	GeneID:25054,Genbank:XM_017600456.1,RGD:3213	0.94048	0.565329	0.327991	0.226229	0.109922	0.109131	0.29662	GO:0043204,GO:0043235,GO:0043408,GO:0043410,GO:0048403,GO:0043524,GO:0043679,GO:0048709,GO:0048786,GO:0048935,GO:0060175,GO:0050772,GO:0060291,GO:0050773,GO:0051896,GO:0070374,GO:0071230,GO:0071356,GO:0099551,GO:0004714,GO:0004871,GO:0004888,GO:0005030,GO:0005886,GO:0005515,GO:0005887,GO:0005524,GO:0005737,GO:0006954,GO:0007178,GO:0009416,GO:0007275,GO:0009968,GO:0007528,GO:0009986,GO:0010628,GO:…	perikaryon|receptor complex|regulation of MAPK cascade|positive regulation of MAPK cascade|brain-derived neurotrophic factor binding|negative regulation of neuron apoptotic process|axon terminus|oligodendrocyte differentiation|presynaptic active zone|peripheral nervous system neuron development|brain-derived neurotrophic factor-activated receptor activity|positive regulation of axonogenesis|long-…	Down		0.472294	-1.75331	0.000205352	rno04014,rno04010,rno04151,rno04722,rno05034	Ras signaling pathway|MAPK signaling pathway|PI3K-Akt signaling pathway|Neurotrophin signaling pathway|Alcoholism	neurotrophic receptor tyrosine kinase 2	0.0010659	-3.71234	28.1978	Chr7	GeneID:299694,Genbank:NM_001106774.1,RGD:1309956	25042296	3.08934	2.73148	2.22313	0.778664	0.565468	0.511703	0.267258	GO:0035556,GO:0004674,GO:2000772,GO:0005524,GO:0005634,GO:0005737,GO:0006468,GO:0015630,GO:0001650,GO:0030155,GO:0035507,GO:0002039	intracellular signal transduction|protein serine/threonine kinase activity|regulation of cellular senescence|ATP binding|nucleus|cytoplasm|protein phosphorylation|microtubule cytoskeleton|fibrillar center|regulation of cell adhesion|regulation of myosin-light-chain-phosphatase activity|p53 binding	Down	25041059	+	sense	0	0.48386	LOC103692812	intronic
Numbl	XR_593355.2	0.0034	0.018	1	rno-miR-466b-3p	0.934	0.00639025	198.864	GeneID:292732,Genbank:XM_006228567.3,RGD:1307579	3.11456	3.14328	1.19942	0.598042	0.411067	0.413067	0.233615	GO:0050769,GO:0021670,GO:0005737,GO:0050775,GO:0021849,GO:0007399,GO:0007405,GO:0007409,GO:0019221,GO:0030900,GO:0019538,GO:0034332,GO:0005515,GO:0005575	positive regulation of neurogenesis|lateral ventricle development|cytoplasm|positive regulation of dendrite morphogenesis|neuroblast division in subventricular zone|nervous system development|neuroblast proliferation|axonogenesis|cytokine-mediated signaling pathway|forebrain development|protein metabolic process|adherens junction organization|protein binding|cellular_component	Down		0.400396	-2.0978	1.61177e-07	rno04330	Notch signaling pathway	NUMB-like, endocytic adaptor protein	2.8141e-06	-5.23931	28.1978	Chr7	GeneID:299694,Genbank:NM_001106774.1,RGD:1309956	25042296	3.08934	2.73148	2.22313	0.778664	0.565468	0.511703	0.267258	GO:0035556,GO:0004674,GO:2000772,GO:0005524,GO:0005634,GO:0005737,GO:0006468,GO:0015630,GO:0001650,GO:0030155,GO:0035507,GO:0002039	intracellular signal transduction|protein serine/threonine kinase activity|regulation of cellular senescence|ATP binding|nucleus|cytoplasm|protein phosphorylation|microtubule cytoskeleton|fibrillar center|regulation of cell adhesion|regulation of myosin-light-chain-phosphatase activity|p53 binding	Down	25041059	+	sense	0	0.48386	LOC103692812	intronic
Pfkfb1	XR_593355.2	0.0034	0.018	1	rno-miR-466b-3p	0.863783	0.0265689	39.7684	GeneID:24638,Genbank:XM_006256790.3,RGD:3307	0.270683	0.43304	0.187769	0.11101	0.0782768	0.0553761	0.333872	GO:0043540,GO:0031100,GO:0004331,GO:0032868,GO:0046835,GO:0033133,GO:0005524,GO:0005829,GO:0006000,GO:0033762,GO:0006003,GO:0051384,GO:0042594,GO:0051591,GO:0042802,GO:0070095,GO:0003873,GO:0016311,GO:0019900	6-phosphofructo-2-kinase/fructose-2,6-biphosphatase complex|animal organ regeneration|fructose-2,6-bisphosphate 2-phosphatase activity|response to insulin|carbohydrate phosphorylation|positive regulation of glucokinase activity|ATP binding|cytosol|fructose metabolic process|response to glucagon|fructose 2,6-bisphosphate metabolic process|response to glucocorticoid|response to starvation|response …	Down		0.464166	-1.58263	0.000650514	rno00051,rno04152,rno04922	Fructose and mannose metabolism|AMPK signaling pathway|Glucagon signaling pathway	6-phosphofructo-2-kinase/fructose-2,6-biphosphatase 1	0.00270464	-3.40963	28.1978	Chr7	GeneID:299694,Genbank:NM_001106774.1,RGD:1309956	25042296	3.08934	2.73148	2.22313	0.778664	0.565468	0.511703	0.267258	GO:0035556,GO:0004674,GO:2000772,GO:0005524,GO:0005634,GO:0005737,GO:0006468,GO:0015630,GO:0001650,GO:0030155,GO:0035507,GO:0002039	intracellular signal transduction|protein serine/threonine kinase activity|regulation of cellular senescence|ATP binding|nucleus|cytoplasm|protein phosphorylation|microtubule cytoskeleton|fibrillar center|regulation of cell adhesion|regulation of myosin-light-chain-phosphatase activity|p53 binding	Down	25041059	+	sense	0	0.48386	LOC103692812	intronic
Itga4	XR_593355.2	0.0034	0.018	1	rno-miR-466b-3p	0.983243	0.000418864	562.527	GeneID:311144,Genbank:XM_017591704.1,RGD:1593249	4.03111	3.58549	2.44187	1.42804	0.859023	1.03811	0.402199	GO:0005911,GO:0007155,GO:0007157,GO:0007159,GO:0007160,GO:0007229,GO:0007507,GO:0050904,GO:0009897,GO:0060324,GO:0009986,GO:0060710,GO:0070062,GO:0071345,GO:0072678,GO:0090074,GO:0098657,GO:1903039,GO:1903238,GO:0001968,GO:0001974,GO:0002687,GO:0003366,GO:0003823,GO:0005515,GO:0005886,GO:0016477,GO:0019960,GO:0034113,GO:0034446,GO:0034669,GO:0035987,GO:0043113,GO:1990405,GO:0050839,GO:1990771,GO:…	cell-cell junction|cell adhesion|heterophilic cell-cell adhesion via plasma membrane cell adhesion molecules|leukocyte cell-cell adhesion|cell-matrix adhesion|integrin-mediated signaling pathway|heart development|diapedesis|external side of plasma membrane|face development|cell surface|chorio-allantoic fusion|extracellular exosome|cellular response to cytokine stimulus|T cell migration|negative r…	Down		0.260911	-1.31402	4.74696e-07	rno04151,rno04512,rno04514,rno04510,rno04810,rno04640,rno04670,rno04672,rno05410,rno05412,rno05414,rno05165,rno05140	PI3K-Akt signaling pathway|ECM-receptor interaction|Cell adhesion molecules (CAMs)|Focal adhesion|Regulation of actin cytoskeleton|Hematopoietic cell lineage|Leukocyte transendothelial migration|Intestinal immune network for IgA production|Hypertrophic cardiomyopathy (HCM)|Arrhythmogenic right ventricular cardiomyopathy (ARVC)|Dilated cardiomyopathy (DCM)|Human papillomavirus infection|Leishmania…	integrin subunit alpha 4	6.96427e-06	-5.03627	28.1978	Chr7	GeneID:299694,Genbank:NM_001106774.1,RGD:1309956	25042296	3.08934	2.73148	2.22313	0.778664	0.565468	0.511703	0.267258	GO:0035556,GO:0004674,GO:2000772,GO:0005524,GO:0005634,GO:0005737,GO:0006468,GO:0015630,GO:0001650,GO:0030155,GO:0035507,GO:0002039	intracellular signal transduction|protein serine/threonine kinase activity|regulation of cellular senescence|ATP binding|nucleus|cytoplasm|protein phosphorylation|microtubule cytoskeleton|fibrillar center|regulation of cell adhesion|regulation of myosin-light-chain-phosphatase activity|p53 binding	Down	25041059	+	sense	0	0.48386	LOC103692812	intronic
Il21r	XR_593355.2	0.0034	0.018	1	rno-miR-466b-3p	0.965568	0.00175793	223.38	GeneID:308977,Genbank:XM_017589211.1,RGD:1304950	3.34321	2.32101	1.77876	1.01749	0.477086	0.50441	0.326329	GO:0008150,GO:0016020,GO:0019221,GO:0003674,GO:0004896,GO:0005575	biological_process|membrane|cytokine-mediated signaling pathway|molecular_function|cytokine receptor activity|cellular_component	Down		0.379106	-1.6156	2.02957e-05	rno04630,rno04060,rno04659,rno05321	Jak-STAT signaling pathway|Cytokine-cytokine receptor interaction|Th17 cell differentiation|Inflammatiory bowel disease (IBD)	interleukin 21 receptor	0.000163247	-4.26161	28.1978	Chr7	GeneID:299694,Genbank:NM_001106774.1,RGD:1309956	25042296	3.08934	2.73148	2.22313	0.778664	0.565468	0.511703	0.267258	GO:0035556,GO:0004674,GO:2000772,GO:0005524,GO:0005634,GO:0005737,GO:0006468,GO:0015630,GO:0001650,GO:0030155,GO:0035507,GO:0002039	intracellular signal transduction|protein serine/threonine kinase activity|regulation of cellular senescence|ATP binding|nucleus|cytoplasm|protein phosphorylation|microtubule cytoskeleton|fibrillar center|regulation of cell adhesion|regulation of myosin-light-chain-phosphatase activity|p53 binding	Down	25041059	+	sense	0	0.48386	LOC103692812	intronic
Cep295nl	TCONS_00024406	0.0034	0.00076	4	rno-miR-125a-5p;rno-miR-702-3p;rno-miR-320-5p;rno-miR-466b-3p	0.953271	0.00322442	218.185	GeneID:498028,Genbank:XM_006247817.3,RGD:1597046	1.49053	1.52249	1.30508	0.567184	0.528659	0.412273	0.422342	GO:0005813,GO:0031514	centrosome|motile cilium	Down		0.168305	-1.24352	1.48522e-13			CEP295 N-terminal like	1.47657e-11	-7.38848	476.964	Chr20	GeneID:690899,Genbank:NM_001044300.1,RGD:1590938	29906428	3.55793	2.98467	2.39928	1.52551	0.918645	1.12667	0.471477	GO:0016021,GO:0030509,GO:0030513,GO:0042802,GO:0048863,GO:2000562,GO:2000738,GO:0002725,GO:0005886,GO:0009897	integral component of membrane|BMP signaling pathway|positive regulation of BMP signaling pathway|identical protein binding|stem cell differentiation|negative regulation of CD4-positive, alpha-beta T cell proliferation|positive regulation of stem cell differentiation|negative regulation of T cell cytokine production|plasma membrane|external side of plasma membrane	Down	29897534	+	sense	0	0.346944	XLOC_010715	exonic
Cmklr1	XR_001840755.1	0.0034	0.0062	2	rno-miR-466b-2-3p>rno-miR-466b-4-3p;rno-miR-466b-3p	0.978983	0.000657951	397.644	GeneID:60669,Genbank:XM_006249509.3,RGD:69359	4.26718	3.78384	2.14616	1.59761	1.34071	1.15871	0.489938	GO:0050848,GO:0032088,GO:0005886,GO:0032695,GO:0006935,GO:0007186,GO:0045600,GO:0010759,GO:0016021,GO:0001637,GO:0004930	regulation of calcium-mediated signaling|negative regulation of NF-kappaB transcription factor activity|plasma membrane|negative regulation of interleukin-12 production|chemotaxis|G-protein coupled receptor signaling pathway|positive regulation of fat cell differentiation|positive regulation of macrophage chemotaxis|integral component of membrane|G-protein coupled chemoattractant receptor activit…	Down		0.276054	-1.02933	0.000192458			chemerin chemokine-like receptor 1	0.00101254	-3.72872	105.953	Chr12	GeneID:100362819,Genbank:XM_008769171.2,RGD:2323959	27667957	1.00289	0.880051	0.606677	0.30042	0.340153	0.182552	0.38	GO:0010592,GO:0015629,GO:0030426,GO:0031532,GO:0035022,GO:0045944,GO:0048675,GO:0051571,GO:0060013,GO:0097484,GO:0098582,GO:0001764,GO:2000620,GO:0003682,GO:0005634	positive regulation of lamellipodium assembly|actin cytoskeleton|growth cone|actin cytoskeleton reorganization|positive regulation of Rac protein signal transduction|positive regulation of transcription by RNA polymerase II|axon extension|positive regulation of histone H3-K4 methylation|righting reflex|dendrite extension|innate vocalization behavior|neuron migration|positive regulation of histone…	Down	27660256	+	sense	0	0.387343	LOC108352498	intronic
Arhgap25	TCONS_00009345	0.0034	0.028	1	rno-miR-466b-3p	0.960385	0.00232299	349.355	GeneID:500246,Genbank:NM_001109247.1,RGD:1562105	2.21361	2.28134	1.46931	0.807412	0.64555	0.624985	0.423644	GO:0007015,GO:0007165,GO:0043547,GO:0051058,GO:0001891,GO:0005096,GO:0006911	actin filament organization|signal transduction|positive regulation of GTPase activity|negative regulation of small GTPase mediated signal transduction|phagocytic cup|GTPase activator activity|phagocytosis, engulfment	Down		0.211381	-1.23907	4.57876e-09			Rho GTPase activating protein 25	1.32283e-07	-5.8618	34.2556	Chr11	GeneID:50662,Genbank:XM_017598053.1,RGD:2283	32822746	2.54197	1.85539	1.54608	0.394544	0.270163	0.141616	0.159147	GO:0001701,GO:0001889,GO:0002062,GO:0002318,GO:0002667,GO:0003677,GO:0003700,GO:0007417,GO:0005509,GO:0008134,GO:0005524,GO:0008285,GO:0005604,GO:0009966,GO:0014894,GO:0030097,GO:0032743,GO:0035162,GO:0030099,GO:0042803,GO:0030182,GO:0043231,GO:0044212,GO:0045595,GO:0045766,GO:0000977,GO:0071336,GO:0071560,GO:0045892,GO:0000981,GO:1903431,GO:0045893,GO:0001047,GO:1990837,GO:1990841,GO:0001228,GO:…	in utero embryonic development|liver development|chondrocyte differentiation|myeloid progenitor cell differentiation|regulation of T cell anergy|DNA binding|DNA binding transcription factor activity|central nervous system development|calcium ion binding|transcription factor binding|ATP binding|negative regulation of cell proliferation|basement membrane|regulation of signal transduction|response t…	Down	32735939	-	sense	0	0.56163	XLOC_004051	intronic
Qrich2	TCONS_00009345	0.0034	0.028	1	rno-miR-466b-3p	0.964603	0.0018572	92.6659	GeneID:501747,Genbank:XM_008768435.2,RGD:1562974	0.739315	0.680552	0.619586	0.203245	0.318817	0.248858	0.456956			Down		0.242408	-1.12987	3.14618e-06			glutamine rich 2	3.43498e-05	-4.66104	34.2556	Chr11	GeneID:50662,Genbank:XM_017598053.1,RGD:2283	32822746	2.54197	1.85539	1.54608	0.394544	0.270163	0.141616	0.159147	GO:0001701,GO:0001889,GO:0002062,GO:0002318,GO:0002667,GO:0003677,GO:0003700,GO:0007417,GO:0005509,GO:0008134,GO:0005524,GO:0008285,GO:0005604,GO:0009966,GO:0014894,GO:0030097,GO:0032743,GO:0035162,GO:0030099,GO:0042803,GO:0030182,GO:0043231,GO:0044212,GO:0045595,GO:0045766,GO:0000977,GO:0071336,GO:0071560,GO:0045892,GO:0000981,GO:1903431,GO:0045893,GO:0001047,GO:1990837,GO:1990841,GO:0001228,GO:…	in utero embryonic development|liver development|chondrocyte differentiation|myeloid progenitor cell differentiation|regulation of T cell anergy|DNA binding|DNA binding transcription factor activity|central nervous system development|calcium ion binding|transcription factor binding|ATP binding|negative regulation of cell proliferation|basement membrane|regulation of signal transduction|response t…	Down	32735939	-	sense	0	0.56163	XLOC_004051	intronic
Arhgap25	XR_362127.3	0.0034	0.028	1	rno-miR-466b-3p	0.974128	0.000995357	349.355	GeneID:500246,Genbank:NM_001109247.1,RGD:1562105	2.21361	2.28134	1.46931	0.807412	0.64555	0.624985	0.423644	GO:0007015,GO:0007165,GO:0043547,GO:0051058,GO:0001891,GO:0005096,GO:0006911	actin filament organization|signal transduction|positive regulation of GTPase activity|negative regulation of small GTPase mediated signal transduction|phagocytic cup|GTPase activator activity|phagocytosis, engulfment	Down		0.211381	-1.23907	4.57876e-09			Rho GTPase activating protein 25	1.32283e-07	-5.8618	35.8489	Chr20	GeneID:83474,Genbank:NM_031326.1,RGD:620682	18646500	1.31235	1.09845	0.468756	0.196305	0.151028	0.085998	0.170021	GO:0045893,GO:0008301,GO:0005829,GO:0001223,GO:0006264,GO:0003677,GO:0045944,GO:0031072,GO:0006338,GO:0003682,GO:0032991,GO:0003700,GO:0006355,GO:0006390,GO:0005634,GO:0033108,GO:0005739,GO:0042645,GO:0000978,GO:0006391,GO:0005759,GO:0001018,GO:0043565	positive regulation of transcription, DNA-templated|DNA binding, bending|cytosol|transcription coactivator binding|mitochondrial DNA replication|DNA binding|positive regulation of transcription by RNA polymerase II|heat shock protein binding|chromatin remodeling|chromatin binding|protein-containing complex|DNA binding transcription factor activity|regulation of transcription, DNA-templated|mitoch…	Down	18643069	-	antisense	36963	0.655536	LOC102548205	downstream
Qrich2	XR_362127.3	0.0034	0.028	1	rno-miR-466b-3p	0.904314	0.0132957	92.6659	GeneID:501747,Genbank:XM_008768435.2,RGD:1562974	0.739315	0.680552	0.619586	0.203245	0.318817	0.248858	0.456956			Down		0.242408	-1.12987	3.14618e-06			glutamine rich 2	3.43498e-05	-4.66104	35.8489	Chr20	GeneID:83474,Genbank:NM_031326.1,RGD:620682	18646500	1.31235	1.09845	0.468756	0.196305	0.151028	0.085998	0.170021	GO:0045893,GO:0008301,GO:0005829,GO:0001223,GO:0006264,GO:0003677,GO:0045944,GO:0031072,GO:0006338,GO:0003682,GO:0032991,GO:0003700,GO:0006355,GO:0006390,GO:0005634,GO:0033108,GO:0005739,GO:0042645,GO:0000978,GO:0006391,GO:0005759,GO:0001018,GO:0043565	positive regulation of transcription, DNA-templated|DNA binding, bending|cytosol|transcription coactivator binding|mitochondrial DNA replication|DNA binding|positive regulation of transcription by RNA polymerase II|heat shock protein binding|chromatin remodeling|chromatin binding|protein-containing complex|DNA binding transcription factor activity|regulation of transcription, DNA-templated|mitoch…	Down	18643069	-	antisense	36963	0.655536	LOC102548205	downstream
Hivep3	TCONS_00011420	0.0034	0.001	4	rno-miR-667-5p;rno-miR-351-5p;rno-miR-466b-3p;rno-miR-149-5p	0.995613	2.882e-05	409.535	GeneID:313557,Genbank:XM_017593396.1,RGD:1311252	1.80245	1.53944	1.13342	0.624257	0.455135	0.410087	0.404224	GO:0005634,GO:0006355,GO:0006366,GO:0007165,GO:0007275,GO:0035914,GO:0043565,GO:0044212,GO:0045893,GO:0003677,GO:0003700	nucleus|regulation of transcription, DNA-templated|transcription by RNA polymerase II|signal transduction|multicellular organism development|skeletal muscle cell differentiation|sequence-specific DNA binding|transcription regulatory region DNA binding|positive regulation of transcription, DNA-templated|DNA binding|DNA binding transcription factor activity	Down	zf-C2H2	0.235976	-1.30677	3.06416e-08			human immunodeficiency virus type I enhancer binding protein 3	6.90599e-07	-5.53773	413.1	Chr13	GeneID:288995,Genbank:NM_001114392.1,RGD:1306745	42042622	1.8577	1.71554	1.22831	0.572751	0.483858	0.350188	0.33987	GO:0060455,GO:0005623,GO:0071294,GO:0007186,GO:0008343,GO:0016021,GO:0019216,GO:0030641,GO:0032024,GO:0035483,GO:0035774,GO:0042391,GO:0042593,GO:0000187,GO:0042632,GO:0002024,GO:0051281,GO:0004930	negative regulation of gastric acid secretion|cell|cellular response to zinc ion|G-protein coupled receptor signaling pathway|adult feeding behavior|integral component of membrane|regulation of lipid metabolic process|regulation of cellular pH|positive regulation of insulin secretion|gastric emptying|positive regulation of insulin secretion involved in cellular response to glucose stimulus|regula…	Down	42019949	+	sense	0	0.317083	XLOC_004939	intronic
Hivep3	TCONS_00041473	0.0034	0.0048	3	rno-miR-351-5p;rno-miR-709;rno-miR-466b-3p	0.98365	0.000398803	409.535	GeneID:313557,Genbank:XM_017593396.1,RGD:1311252	1.80245	1.53944	1.13342	0.624257	0.455135	0.410087	0.404224	GO:0005634,GO:0006355,GO:0006366,GO:0007165,GO:0007275,GO:0035914,GO:0043565,GO:0044212,GO:0045893,GO:0003677,GO:0003700	nucleus|regulation of transcription, DNA-templated|transcription by RNA polymerase II|signal transduction|multicellular organism development|skeletal muscle cell differentiation|sequence-specific DNA binding|transcription regulatory region DNA binding|positive regulation of transcription, DNA-templated|DNA binding|DNA binding transcription factor activity	Down	zf-C2H2	0.235976	-1.30677	3.06416e-08			human immunodeficiency virus type I enhancer binding protein 3	6.90599e-07	-5.53773	95.3766	Chr9	GeneID:367218,Genbank:XM_017596548.1,RGD:2282	18758137	0.852858	0.730474	0.39909	0.302519	0.113891	0.0991397	0.298049	GO:0001649,GO:0001958,GO:0002051,GO:0002062,GO:0005634,GO:0002063,GO:0005654,GO:0002076,GO:0005667,GO:0005737,GO:0030278,GO:0030509,GO:0006357,GO:0006366,GO:0032332,GO:0035115,GO:0000790,GO:0045667,GO:0040036,GO:0045669,GO:0000978,GO:0042475,GO:0000981,GO:0045778,GO:0001077,GO:0045879,GO:0001501,GO:0070491,GO:0045892,GO:0071773,GO:1901522,GO:0045893,GO:0003677,GO:0003682,GO:0003700,GO:0005515,GO:…	osteoblast differentiation|endochondral ossification|osteoblast fate commitment|chondrocyte differentiation|nucleus|chondrocyte development|nucleoplasm|osteoblast development|transcription factor complex|cytoplasm|regulation of ossification|BMP signaling pathway|regulation of transcription by RNA polymerase II|transcription by RNA polymerase II|positive regulation of chondrocyte differentiation|e…	Down	18740767	+	sense	0	0.592541	XLOC_018177	intronic
Itga4	XR_593347.2	0.0033	1.1e-06	4	rno-miR-466b-2-3p>rno-miR-466b-4-3p;rno-miR-667-5p;rno-miR-6315;rno-miR-466b-3p	0.90943	0.0119329	562.527	GeneID:311144,Genbank:XM_017591704.1,RGD:1593249	4.03111	3.58549	2.44187	1.42804	0.859023	1.03811	0.402199	GO:0005911,GO:0007155,GO:0007157,GO:0007159,GO:0007160,GO:0007229,GO:0007507,GO:0050904,GO:0009897,GO:0060324,GO:0009986,GO:0060710,GO:0070062,GO:0071345,GO:0072678,GO:0090074,GO:0098657,GO:1903039,GO:1903238,GO:0001968,GO:0001974,GO:0002687,GO:0003366,GO:0003823,GO:0005515,GO:0005886,GO:0016477,GO:0019960,GO:0034113,GO:0034446,GO:0034669,GO:0035987,GO:0043113,GO:1990405,GO:0050839,GO:1990771,GO:…	cell-cell junction|cell adhesion|heterophilic cell-cell adhesion via plasma membrane cell adhesion molecules|leukocyte cell-cell adhesion|cell-matrix adhesion|integrin-mediated signaling pathway|heart development|diapedesis|external side of plasma membrane|face development|cell surface|chorio-allantoic fusion|extracellular exosome|cellular response to cytokine stimulus|T cell migration|negative r…	Down		0.260911	-1.31402	4.74696e-07	rno04151,rno04512,rno04514,rno04510,rno04810,rno04640,rno04670,rno04672,rno05410,rno05412,rno05414,rno05165,rno05140	PI3K-Akt signaling pathway|ECM-receptor interaction|Cell adhesion molecules (CAMs)|Focal adhesion|Regulation of actin cytoskeleton|Hematopoietic cell lineage|Leukocyte transendothelial migration|Intestinal immune network for IgA production|Hypertrophic cardiomyopathy (HCM)|Arrhythmogenic right ventricular cardiomyopathy (ARVC)|Dilated cardiomyopathy (DCM)|Human papillomavirus infection|Leishmania…	integrin subunit alpha 4	6.96427e-06	-5.03627	59.8414	Chr7	GeneID:29130,Genbank:NM_017109.1,RGD:3799	23329214	1.40407	0.708058	0.862731	0.346223	0.170382	0.0337001	0.2087	GO:0007269,GO:0008021,GO:0014069,GO:0030054,GO:0030672,GO:0045202,GO:0005515,GO:0005524	neurotransmitter secretion|synaptic vesicle|postsynaptic density|cell junction|synaptic vesicle membrane|synapse|protein binding|ATP binding	Down	23321132	+	sense	74682	0.763011	LOC103692811	upstream
Sdk2	TCONS_00001207	0.0033	0.019	2	rno-miR-667-5p;rno-miR-466b-3p	0.964457	0.00187253	616.265	GeneID:360652,Genbank:XM_017597411.1,RGD:1310397	5.1086	4.52966	2.99062	1.08287	0.868879	0.755878	0.260844	GO:0016021,GO:0045202,GO:0060219,GO:0007156,GO:0007416,GO:0010842	integral component of membrane|synapse|camera-type eye photoreceptor cell differentiation|homophilic cell adhesion via plasma membrane adhesion molecules|synapse assembly|retina layer formation	Down		0.236463	-1.93874	2.42599e-16			sidekick cell adhesion molecule 2	4.36187e-14	-8.1989	139.896	Chr1	GeneID:84477,Genbank:XM_017589791.1,RGD:621367	162154893	1.65058	1.74733	1.45804	0.677983	0.695044	0.46893	0.441779	GO:0035556,GO:0008284,GO:0005547,GO:0043306,GO:0010634,GO:0016477,GO:0005622,GO:0043325,GO:0005737,GO:0005886,GO:0019903,GO:0019904,GO:0048015,GO:0030316,GO:0007169,GO:0007229,GO:0005068,GO:0032991	intracellular signal transduction|positive regulation of cell proliferation|phosphatidylinositol-3,4,5-trisphosphate binding|positive regulation of mast cell degranulation|positive regulation of epithelial cell migration|cell migration|intracellular|phosphatidylinositol-3,4-bisphosphate binding|cytoplasm|plasma membrane|protein phosphatase binding|protein domain specific binding|phosphatidylinosi…	Down	162087029	+	sense	0	0.267684	XLOC_000567	intronic
Emilin1	XR_001836575.1	0.0033	5.3e-05	4	rno-miR-328a-3p;rno-miR-3547;rno-miR-331-3p;rno-miR-466b-3p	0.862581	0.0270286	1807.59	GeneID:298845,Genbank:XM_006239793.3,RGD:1311209	31.3932	33.2049	17.59	8.80582	6.13777	6.25701	0.314479	GO:0098640,GO:0007155,GO:1990971,GO:0007160,GO:0010811,GO:0016477,GO:0030023,GO:0030198,GO:0031012,GO:0034668,GO:0005578,GO:0042802,GO:0005581,GO:0070207,GO:0005615	integrin binding involved in cell-matrix adhesion|cell adhesion|EMILIN complex|cell-matrix adhesion|positive regulation of cell-substrate adhesion|cell migration|extracellular matrix constituent conferring elasticity|extracellular matrix organization|extracellular matrix|integrin alpha4-beta1 complex|proteinaceous extracellular matrix|identical protein binding|collagen trimer|protein homotrimeriz…	Down		0.271181	-1.66896	7.53436e-10			elastin microfibril interfacer 1	2.80429e-08	-6.15444	48.2627	Chr2	GeneID:100359861,Genbank:NM_001277210.1,RGD:2324600	39314568	0.270278	0.215716	0.224051	0.0509053	0.110763	0.092027	0.420396	GO:0016021	integral component of membrane	Down	39286557	-	antisense	146	0.449972	LOC102549347	upstream
Cep295nl	TCONS_00006449	0.0033	3.4e-05	4	rno-miR-125a-5p;rno-miR-466b-2-3p>rno-miR-466b-4-3p;rno-miR-125b-5p;rno-miR-466b-3p	0.916661	0.0101287	218.185	GeneID:498028,Genbank:XM_006247817.3,RGD:1597046	1.49053	1.52249	1.30508	0.567184	0.528659	0.412273	0.422342	GO:0005813,GO:0031514	centrosome|motile cilium	Down		0.168305	-1.24352	1.48522e-13			CEP295 N-terminal like	1.47657e-11	-7.38848	144.55	Chr10	GeneID:303488,Genbank:XM_017597314.1,RGD:1310780	84196817	5.08479	3.55176	2.75258	1.46685	1.25471	1.05514	0.388271	GO:0002244,GO:0003700,GO:0005634,GO:0009952,GO:0021546,GO:0021615,GO:0030878,GO:0045944,GO:0048704,GO:0050767,GO:0051216,GO:0000122,GO:0060216,GO:0000978,GO:0060324,GO:0001525	hematopoietic progenitor cell differentiation|DNA binding transcription factor activity|nucleus|anterior/posterior pattern specification|rhombomere development|glossopharyngeal nerve morphogenesis|thyroid gland development|positive regulation of transcription by RNA polymerase II|embryonic skeletal system morphogenesis|regulation of neurogenesis|cartilage development|negative regulation of transc…	Down	84177427	+	sense	0	0.377939	XLOC_002796	exonic
Grin2d	XR_001840134.1	0.0033	0.013	2	rno-miR-207;rno-miR-466b-3p	0.967184	0.00159764	51.8103	GeneID:24412,Genbank:XM_008759316.2,RGD:2740	0.332877	0.257959	0.169893	0.0561911	0.0908978	0.0644696	0.338045	GO:0005234,GO:0005261,GO:0005515,GO:0005622,GO:0005887,GO:0008328,GO:0035235,GO:0008344,GO:0035249,GO:0042165,GO:0016595,GO:0045202,GO:0045211,GO:0050966,GO:0051930,GO:0060079,GO:0001964,GO:0004970,GO:0004972,GO:0017146,GO:0019722,GO:0022843,GO:0022849,GO:0060291,GO:0097553,GO:0030054,GO:0098839	extracellularly glutamate-gated ion channel activity|cation channel activity|protein binding|intracellular|integral component of plasma membrane|ionotropic glutamate receptor complex|ionotropic glutamate receptor signaling pathway|adult locomotory behavior|synaptic transmission, glutamatergic|neurotransmitter binding|glutamate binding|synapse|postsynaptic membrane|detection of mechanical stimulus…	Down		0.377497	-1.56471	3.39857e-05	rno04020,rno04024,rno04080,rno04724,rno04720,rno04713,rno05010,rno05014,rno05030,rno05031,rno05033,rno05034	Calcium signaling pathway|cAMP signaling pathway|Neuroactive ligand-receptor interaction|Glutamatergic synapse|Long-term potentiation|Circadian entrainment|Alzheimer's disease|Amyotrophic lateral sclerosis (ALS)|Cocaine addiction|Amphetamine addiction|Nicotine addiction|Alcoholism	glutamate ionotropic receptor NMDA type subunit 2D	0.000246838	-4.14497	20.1137	Chr10	GeneID:303037,Genbank:XM_006246104.1,RGD:1306908	19749790	0.41425	0.28701	0.0639784	0.0173318	0.0463763	0	0.08923	GO:0019899,GO:0000922,GO:0034501,GO:0000940,GO:0005634,GO:0043515,GO:0005737,GO:0005815,GO:0007080,GO:0000132,GO:0051301	enzyme binding|spindle pole|protein localization to kinetochore|condensed chromosome outer kinetochore|nucleus|kinetochore binding|cytoplasm|microtubule organizing center|mitotic metaphase plate congression|establishment of mitotic spindle orientation|cell division	Down	19718067	-	sense	65153	1.17269	LOC108352070	upstream
Cmklr1	TCONS_00009345	0.0033	0.026	1	rno-miR-466b-3p	0.950362	0.0036348	397.644	GeneID:60669,Genbank:XM_006249509.3,RGD:69359	4.26718	3.78384	2.14616	1.59761	1.34071	1.15871	0.489938	GO:0050848,GO:0032088,GO:0005886,GO:0032695,GO:0006935,GO:0007186,GO:0045600,GO:0010759,GO:0016021,GO:0001637,GO:0004930	regulation of calcium-mediated signaling|negative regulation of NF-kappaB transcription factor activity|plasma membrane|negative regulation of interleukin-12 production|chemotaxis|G-protein coupled receptor signaling pathway|positive regulation of fat cell differentiation|positive regulation of macrophage chemotaxis|integral component of membrane|G-protein coupled chemoattractant receptor activit…	Down		0.276054	-1.02933	0.000192458			chemerin chemokine-like receptor 1	0.00101254	-3.72872	34.2556	Chr11	GeneID:50662,Genbank:XM_017598053.1,RGD:2283	32822746	2.54197	1.85539	1.54608	0.394544	0.270163	0.141616	0.159147	GO:0001701,GO:0001889,GO:0002062,GO:0002318,GO:0002667,GO:0003677,GO:0003700,GO:0007417,GO:0005509,GO:0008134,GO:0005524,GO:0008285,GO:0005604,GO:0009966,GO:0014894,GO:0030097,GO:0032743,GO:0035162,GO:0030099,GO:0042803,GO:0030182,GO:0043231,GO:0044212,GO:0045595,GO:0045766,GO:0000977,GO:0071336,GO:0071560,GO:0045892,GO:0000981,GO:1903431,GO:0045893,GO:0001047,GO:1990837,GO:1990841,GO:0001228,GO:…	in utero embryonic development|liver development|chondrocyte differentiation|myeloid progenitor cell differentiation|regulation of T cell anergy|DNA binding|DNA binding transcription factor activity|central nervous system development|calcium ion binding|transcription factor binding|ATP binding|negative regulation of cell proliferation|basement membrane|regulation of signal transduction|response t…	Down	32735939	-	sense	0	0.56163	XLOC_004051	intronic
Cmklr1	XR_362127.3	0.0033	0.026	1	rno-miR-466b-3p	0.998972	1.58454e-06	397.644	GeneID:60669,Genbank:XM_006249509.3,RGD:69359	4.26718	3.78384	2.14616	1.59761	1.34071	1.15871	0.489938	GO:0050848,GO:0032088,GO:0005886,GO:0032695,GO:0006935,GO:0007186,GO:0045600,GO:0010759,GO:0016021,GO:0001637,GO:0004930	regulation of calcium-mediated signaling|negative regulation of NF-kappaB transcription factor activity|plasma membrane|negative regulation of interleukin-12 production|chemotaxis|G-protein coupled receptor signaling pathway|positive regulation of fat cell differentiation|positive regulation of macrophage chemotaxis|integral component of membrane|G-protein coupled chemoattractant receptor activit…	Down		0.276054	-1.02933	0.000192458			chemerin chemokine-like receptor 1	0.00101254	-3.72872	35.8489	Chr20	GeneID:83474,Genbank:NM_031326.1,RGD:620682	18646500	1.31235	1.09845	0.468756	0.196305	0.151028	0.085998	0.170021	GO:0045893,GO:0008301,GO:0005829,GO:0001223,GO:0006264,GO:0003677,GO:0045944,GO:0031072,GO:0006338,GO:0003682,GO:0032991,GO:0003700,GO:0006355,GO:0006390,GO:0005634,GO:0033108,GO:0005739,GO:0042645,GO:0000978,GO:0006391,GO:0005759,GO:0001018,GO:0043565	positive regulation of transcription, DNA-templated|DNA binding, bending|cytosol|transcription coactivator binding|mitochondrial DNA replication|DNA binding|positive regulation of transcription by RNA polymerase II|heat shock protein binding|chromatin remodeling|chromatin binding|protein-containing complex|DNA binding transcription factor activity|regulation of transcription, DNA-templated|mitoch…	Down	18643069	-	antisense	36963	0.655536	LOC102548205	downstream
Vangl2	TCONS_00018083	0.0032	0.00092	2	rno-miR-466c-3p;rno-miR-466b-3p	0.981649	0.000502045	179.401	GeneID:289229,Genbank:XM_006250277.3,RGD:1309442	2.50033	2.24116	1.01112	0.853018	0.682756	0.631627	0.460856	GO:0005575,GO:0005886,GO:0005911,GO:0007266,GO:0008150,GO:0009952,GO:0015012,GO:0036514,GO:0016021,GO:0036515,GO:0016323,GO:0042060,GO:0016324,GO:0043507,GO:0045176,GO:0045197,GO:0048103,GO:0071944,GO:0048105,GO:0090102,GO:0048546,GO:0090103,GO:0060028,GO:0090175,GO:0090177,GO:0090179,GO:1904938,GO:0001725,GO:1905515,GO:0001736,GO:0001843,GO:0001942,GO:0001947,GO:0003149,GO:0003150,GO:0003402,GO:…	cellular_component|plasma membrane|cell-cell junction|Rho protein signal transduction|biological_process|anterior/posterior pattern specification|heparan sulfate proteoglycan biosynthetic process|dopaminergic neuron axon guidance|integral component of membrane|serotonergic neuron axon guidance|basolateral plasma membrane|wound healing|apical plasma membrane|positive regulation of JUN kinase activ…	Down		0.35593	-1.11761	0.00168963	rno04310	Wnt signaling pathway	VANGL planar cell polarity protein 2	0.00588914	-3.13997	305.217	Chr17	GeneID:291130,Genbank:NM_001106110.2,RGD:1310227	41958822	6.53001	5.73349	2.60244	0.401101	0.47807	0.325898	0.0936751	GO:0005815,GO:0005829,GO:0005856,GO:0005874,GO:0005929,GO:0030864,GO:0032502,GO:0035556,GO:0005930,GO:0045880,GO:0048813,GO:0060091,GO:0060271,GO:0001764,GO:0005654,GO:0005737,GO:0007165,GO:0007605,GO:0008542,GO:0015630,GO:0019894,GO:0072686,GO:0030111,GO:1902017	microtubule organizing center|cytosol|cytoskeleton|microtubule|cilium|cortical actin cytoskeleton|developmental process|intracellular signal transduction|axoneme|positive regulation of smoothened signaling pathway|dendrite morphogenesis|kinocilium|cilium assembly|neuron migration|nucleoplasm|cytoplasm|signal transduction|sensory perception of sound|visual learning|microtubule cytoskeleton|kinesin…	Down	41954311	-	sense	0	0.473382	XLOC_007885	intronic
Unc80	TCONS_00018083	0.0032	0.00092	2	rno-miR-466c-3p;rno-miR-466b-3p	0.948278	0.0039435	17.65	GeneID:689991,Genbank:XM_008767349.2,RGD:1309976	0.14018	0.084521	0.0741461	0.0117286	0.0221349	0.017552	0.20837			Down		0.567706	-2.26278	6.72439e-05			unc-80 homolog, NALCN activator	0.000432948	-3.98583	305.217	Chr17	GeneID:291130,Genbank:NM_001106110.2,RGD:1310227	41958822	6.53001	5.73349	2.60244	0.401101	0.47807	0.325898	0.0936751	GO:0005815,GO:0005829,GO:0005856,GO:0005874,GO:0005929,GO:0030864,GO:0032502,GO:0035556,GO:0005930,GO:0045880,GO:0048813,GO:0060091,GO:0060271,GO:0001764,GO:0005654,GO:0005737,GO:0007165,GO:0007605,GO:0008542,GO:0015630,GO:0019894,GO:0072686,GO:0030111,GO:1902017	microtubule organizing center|cytosol|cytoskeleton|microtubule|cilium|cortical actin cytoskeleton|developmental process|intracellular signal transduction|axoneme|positive regulation of smoothened signaling pathway|dendrite morphogenesis|kinocilium|cilium assembly|neuron migration|nucleoplasm|cytoplasm|signal transduction|sensory perception of sound|visual learning|microtubule cytoskeleton|kinesin…	Down	41954311	-	sense	0	0.473382	XLOC_007885	intronic
Adam19	XR_593355.2	0.0032	0.017	1	rno-miR-466b-3p	0.926334	0.00794005	758.476	GeneID:303068,Genbank:NM_001160228.1,RGD:1585017	10.6776	12.6338	4.67662	1.84177	1.38496	1.21249	0.194081	GO:0005794,GO:0006509,GO:0007507,GO:0008150,GO:0009897,GO:0016021,GO:0017124,GO:0046872,GO:0003674,GO:0004222,GO:0005575	Golgi apparatus|membrane protein ectodomain proteolysis|heart development|biological_process|external side of plasma membrane|integral component of membrane|SH3 domain binding|metal ion binding|molecular_function|metalloendopeptidase activity|cellular_component	Down		0.367079	-2.36527	1.16762e-10			ADAM metallopeptidase domain 19	5.51226e-09	-6.44348	28.1978	Chr7	GeneID:299694,Genbank:NM_001106774.1,RGD:1309956	25042296	3.08934	2.73148	2.22313	0.778664	0.565468	0.511703	0.267258	GO:0035556,GO:0004674,GO:2000772,GO:0005524,GO:0005634,GO:0005737,GO:0006468,GO:0015630,GO:0001650,GO:0030155,GO:0035507,GO:0002039	intracellular signal transduction|protein serine/threonine kinase activity|regulation of cellular senescence|ATP binding|nucleus|cytoplasm|protein phosphorylation|microtubule cytoskeleton|fibrillar center|regulation of cell adhesion|regulation of myosin-light-chain-phosphatase activity|p53 binding	Down	25041059	+	sense	0	0.48386	LOC103692812	intronic
LOC103693389	XR_593355.2	0.0032	0.017	1	rno-miR-466b-3p	0.989777	0.000156229	105.642	GeneID:103693389,Genbank:XM_017597658.1,RGD:9174117	1.44907	1.35882	0.886008	0.345372	0.296589	0.204189	0.278152			Down		0.298912	-1.84605	6.57827e-10			breakpoint cluster region protein-like	2.46518e-08	-6.17591	28.1978	Chr7	GeneID:299694,Genbank:NM_001106774.1,RGD:1309956	25042296	3.08934	2.73148	2.22313	0.778664	0.565468	0.511703	0.267258	GO:0035556,GO:0004674,GO:2000772,GO:0005524,GO:0005634,GO:0005737,GO:0006468,GO:0015630,GO:0001650,GO:0030155,GO:0035507,GO:0002039	intracellular signal transduction|protein serine/threonine kinase activity|regulation of cellular senescence|ATP binding|nucleus|cytoplasm|protein phosphorylation|microtubule cytoskeleton|fibrillar center|regulation of cell adhesion|regulation of myosin-light-chain-phosphatase activity|p53 binding	Down	25041059	+	sense	0	0.48386	LOC103692812	intronic
Unc5b	XR_593355.2	0.0032	0.017	1	rno-miR-466b-3p	0.934033	0.00638398	1100.41	GeneID:60630,Genbank:XM_006256423.3,RGD:621756	14.9768	16.1818	7.26222	3.78591	3.22028	3.67071	0.340147	GO:2001240,GO:0005886,GO:0006915,GO:2001241,GO:0007411,GO:0014068,GO:0016021,GO:0033564,GO:0038007,GO:0043524,GO:0005042,GO:0045121,GO:0005515	negative regulation of extrinsic apoptotic signaling pathway in absence of ligand|plasma membrane|apoptotic process|positive regulation of extrinsic apoptotic signaling pathway in absence of ligand|axon guidance|positive regulation of phosphatidylinositol 3-kinase signaling|integral component of membrane|anterior/posterior axon guidance|netrin-activated signaling pathway|negative regulation of ne…	Down		0.295334	-1.55577	1.38043e-07	rno04360	Axon guidance	unc-5 netrin receptor B	2.46363e-06	-5.26783	28.1978	Chr7	GeneID:299694,Genbank:NM_001106774.1,RGD:1309956	25042296	3.08934	2.73148	2.22313	0.778664	0.565468	0.511703	0.267258	GO:0035556,GO:0004674,GO:2000772,GO:0005524,GO:0005634,GO:0005737,GO:0006468,GO:0015630,GO:0001650,GO:0030155,GO:0035507,GO:0002039	intracellular signal transduction|protein serine/threonine kinase activity|regulation of cellular senescence|ATP binding|nucleus|cytoplasm|protein phosphorylation|microtubule cytoskeleton|fibrillar center|regulation of cell adhesion|regulation of myosin-light-chain-phosphatase activity|p53 binding	Down	25041059	+	sense	0	0.48386	LOC103692812	intronic
Gdf7	XR_593355.2	0.0032	0.017	1	rno-miR-466b-3p	0.946497	0.00421727	80.2782	GeneID:252833,Genbank:XM_006239878.2,RGD:620105	1.02975	0.802125	0.371718	0.145569	0.141794	0.0796426	0.203384	GO:0045893,GO:0030509,GO:0005615,GO:0048468,GO:0030855,GO:0048608,GO:0030901,GO:0007411,GO:0048754,GO:0008083,GO:0010469,GO:0010628,GO:0010862,GO:0032924,GO:0048853,GO:0042803,GO:0021509,GO:0060389,GO:0042981,GO:0021527,GO:0060395,GO:0043408,GO:0021915,GO:0005125,GO:0060571,GO:0045165,GO:0022612,GO:0005160,GO:2001051,GO:0045666,GO:0005576	positive regulation of transcription, DNA-templated|BMP signaling pathway|extracellular space|cell development|epithelial cell differentiation|reproductive structure development|midbrain development|axon guidance|branching morphogenesis of an epithelial tube|growth factor activity|regulation of signaling receptor activity|positive regulation of gene expression|positive regulation of pathway-restr…	Down		0.457655	-2.29773	5.14968e-07	rno04350,rno04390,rno04360	TGF-beta signaling pathway|Hippo signaling pathway|Axon guidance	growth differentiation factor 7	7.45798e-06	-5.02065	28.1978	Chr7	GeneID:299694,Genbank:NM_001106774.1,RGD:1309956	25042296	3.08934	2.73148	2.22313	0.778664	0.565468	0.511703	0.267258	GO:0035556,GO:0004674,GO:2000772,GO:0005524,GO:0005634,GO:0005737,GO:0006468,GO:0015630,GO:0001650,GO:0030155,GO:0035507,GO:0002039	intracellular signal transduction|protein serine/threonine kinase activity|regulation of cellular senescence|ATP binding|nucleus|cytoplasm|protein phosphorylation|microtubule cytoskeleton|fibrillar center|regulation of cell adhesion|regulation of myosin-light-chain-phosphatase activity|p53 binding	Down	25041059	+	sense	0	0.48386	LOC103692812	intronic
Fam110b	XR_001840755.1	0.0032	0.0056	2	rno-miR-466b-2-3p>rno-miR-466b-4-3p;rno-miR-466b-3p	0.980394	0.000572829	426.294	GeneID:500400,Genbank:XM_006237840.3,RGD:1563403	1.20005	1.28916	0.815223	0.430798	0.436954	0.335529	0.442518	GO:0005829,GO:0005739,GO:0005815	cytosol|mitochondrion|microtubule organizing center	Down		0.210192	-1.17619	2.1959e-08			family with sequence similarity 110, member B	5.22718e-07	-5.59581	105.953	Chr12	GeneID:100362819,Genbank:XM_008769171.2,RGD:2323959	27667957	1.00289	0.880051	0.606677	0.30042	0.340153	0.182552	0.38	GO:0010592,GO:0015629,GO:0030426,GO:0031532,GO:0035022,GO:0045944,GO:0048675,GO:0051571,GO:0060013,GO:0097484,GO:0098582,GO:0001764,GO:2000620,GO:0003682,GO:0005634	positive regulation of lamellipodium assembly|actin cytoskeleton|growth cone|actin cytoskeleton reorganization|positive regulation of Rac protein signal transduction|positive regulation of transcription by RNA polymerase II|axon extension|positive regulation of histone H3-K4 methylation|righting reflex|dendrite extension|innate vocalization behavior|neuron migration|positive regulation of histone…	Down	27660256	+	sense	0	0.387343	LOC108352498	intronic
Cxcl6	TCONS_00018083	0.0031	3e-06	3	rno-miR-466c-3p;rno-miR-5132-5p;rno-miR-466b-3p	0.952626	0.00331329	32.2485	GeneID:60665,Genbank:XM_017599368.1,RGD:708540	0.936305	1.30351	0.364917	0.0118539	0.0255674	0.0354791	0.0343964	GO:0071222,GO:0032642,GO:0008009,GO:0002690,GO:0042119,GO:0010332,GO:0005615,GO:0090023,GO:0042127,GO:0010469,GO:0045236,GO:0006952,GO:0006954,GO:0010976,GO:0006955,GO:0046427,GO:0030593,GO:0060326,GO:0030901,GO:0007186,GO:0061844,GO:0031100,GO:0001776,GO:0070098,GO:0032496,GO:0001816,GO:0070951,GO:0002446	cellular response to lipopolysaccharide|regulation of chemokine production|chemokine activity|positive regulation of leukocyte chemotaxis|neutrophil activation|response to gamma radiation|extracellular space|positive regulation of neutrophil chemotaxis|regulation of cell proliferation|regulation of signaling receptor activity|CXCR chemokine receptor binding|defense response|inflammatory response|…	Down		0.82255	-4.8616	3.41276e-09	rno04060,rno04657,rno04062,rno05323,rno05133	Cytokine-cytokine receptor interaction|IL-17 signaling pathway|Chemokine signaling pathway|Rheumatoid arthritis|Pertussis	C-X-C motif chemokine ligand 6	1.03183e-07	-5.9104	305.217	Chr17	GeneID:291130,Genbank:NM_001106110.2,RGD:1310227	41958822	6.53001	5.73349	2.60244	0.401101	0.47807	0.325898	0.0936751	GO:0005815,GO:0005829,GO:0005856,GO:0005874,GO:0005929,GO:0030864,GO:0032502,GO:0035556,GO:0005930,GO:0045880,GO:0048813,GO:0060091,GO:0060271,GO:0001764,GO:0005654,GO:0005737,GO:0007165,GO:0007605,GO:0008542,GO:0015630,GO:0019894,GO:0072686,GO:0030111,GO:1902017	microtubule organizing center|cytosol|cytoskeleton|microtubule|cilium|cortical actin cytoskeleton|developmental process|intracellular signal transduction|axoneme|positive regulation of smoothened signaling pathway|dendrite morphogenesis|kinocilium|cilium assembly|neuron migration|nucleoplasm|cytoplasm|signal transduction|sensory perception of sound|visual learning|microtubule cytoskeleton|kinesin…	Down	41954311	-	sense	0	0.473382	XLOC_007885	intronic
Cep295nl	XR_593347.2	0.0031	0.011	2	rno-miR-466b-2-3p>rno-miR-466b-4-3p;rno-miR-466b-3p	0.885444	0.0189329	218.185	GeneID:498028,Genbank:XM_006247817.3,RGD:1597046	1.49053	1.52249	1.30508	0.567184	0.528659	0.412273	0.422342	GO:0005813,GO:0031514	centrosome|motile cilium	Down		0.168305	-1.24352	1.48522e-13			CEP295 N-terminal like	1.47657e-11	-7.38848	59.8414	Chr7	GeneID:29130,Genbank:NM_017109.1,RGD:3799	23329214	1.40407	0.708058	0.862731	0.346223	0.170382	0.0337001	0.2087	GO:0007269,GO:0008021,GO:0014069,GO:0030054,GO:0030672,GO:0045202,GO:0005515,GO:0005524	neurotransmitter secretion|synaptic vesicle|postsynaptic density|cell junction|synaptic vesicle membrane|synapse|protein binding|ATP binding	Down	23321132	+	sense	74682	0.763011	LOC103692811	upstream
Cmklr1	XR_001836575.1	0.0031	6.6e-05	4	rno-miR-328a-5p;rno-miR-207;rno-miR-328a-3p;rno-miR-466b-3p	0.846829	0.0333954	397.644	GeneID:60669,Genbank:XM_006249509.3,RGD:69359	4.26718	3.78384	2.14616	1.59761	1.34071	1.15871	0.489938	GO:0050848,GO:0032088,GO:0005886,GO:0032695,GO:0006935,GO:0007186,GO:0045600,GO:0010759,GO:0016021,GO:0001637,GO:0004930	regulation of calcium-mediated signaling|negative regulation of NF-kappaB transcription factor activity|plasma membrane|negative regulation of interleukin-12 production|chemotaxis|G-protein coupled receptor signaling pathway|positive regulation of fat cell differentiation|positive regulation of macrophage chemotaxis|integral component of membrane|G-protein coupled chemoattractant receptor activit…	Down		0.276054	-1.02933	0.000192458			chemerin chemokine-like receptor 1	0.00101254	-3.72872	48.2627	Chr2	GeneID:100359861,Genbank:NM_001277210.1,RGD:2324600	39314568	0.270278	0.215716	0.224051	0.0509053	0.110763	0.092027	0.420396	GO:0016021	integral component of membrane	Down	39286557	-	antisense	146	0.449972	LOC102549347	upstream
Cep295nl	XR_001840134.1	0.0031	0.011	2	rno-miR-702-3p;rno-miR-466b-3p	0.825396	0.0430682	218.185	GeneID:498028,Genbank:XM_006247817.3,RGD:1597046	1.49053	1.52249	1.30508	0.567184	0.528659	0.412273	0.422342	GO:0005813,GO:0031514	centrosome|motile cilium	Down		0.168305	-1.24352	1.48522e-13			CEP295 N-terminal like	1.47657e-11	-7.38848	20.1137	Chr10	GeneID:303037,Genbank:XM_006246104.1,RGD:1306908	19749790	0.41425	0.28701	0.0639784	0.0173318	0.0463763	0	0.08923	GO:0019899,GO:0000922,GO:0034501,GO:0000940,GO:0005634,GO:0043515,GO:0005737,GO:0005815,GO:0007080,GO:0000132,GO:0051301	enzyme binding|spindle pole|protein localization to kinetochore|condensed chromosome outer kinetochore|nucleus|kinetochore binding|cytoplasm|microtubule organizing center|mitotic metaphase plate congression|establishment of mitotic spindle orientation|cell division	Down	19718067	-	sense	65153	1.17269	LOC108352070	upstream
Fam110b	TCONS_00009345	0.0031	0.025	1	rno-miR-466b-3p	0.948474	0.00391401	426.294	GeneID:500400,Genbank:XM_006237840.3,RGD:1563403	1.20005	1.28916	0.815223	0.430798	0.436954	0.335529	0.442518	GO:0005829,GO:0005739,GO:0005815	cytosol|mitochondrion|microtubule organizing center	Down		0.210192	-1.17619	2.1959e-08			family with sequence similarity 110, member B	5.22718e-07	-5.59581	34.2556	Chr11	GeneID:50662,Genbank:XM_017598053.1,RGD:2283	32822746	2.54197	1.85539	1.54608	0.394544	0.270163	0.141616	0.159147	GO:0001701,GO:0001889,GO:0002062,GO:0002318,GO:0002667,GO:0003677,GO:0003700,GO:0007417,GO:0005509,GO:0008134,GO:0005524,GO:0008285,GO:0005604,GO:0009966,GO:0014894,GO:0030097,GO:0032743,GO:0035162,GO:0030099,GO:0042803,GO:0030182,GO:0043231,GO:0044212,GO:0045595,GO:0045766,GO:0000977,GO:0071336,GO:0071560,GO:0045892,GO:0000981,GO:1903431,GO:0045893,GO:0001047,GO:1990837,GO:1990841,GO:0001228,GO:…	in utero embryonic development|liver development|chondrocyte differentiation|myeloid progenitor cell differentiation|regulation of T cell anergy|DNA binding|DNA binding transcription factor activity|central nervous system development|calcium ion binding|transcription factor binding|ATP binding|negative regulation of cell proliferation|basement membrane|regulation of signal transduction|response t…	Down	32735939	-	sense	0	0.56163	XLOC_004051	intronic
Emilin1	TCONS_00009345	0.0031	0.025	1	rno-miR-466b-3p	0.944359	0.00455778	1807.59	GeneID:298845,Genbank:XM_006239793.3,RGD:1311209	31.3932	33.2049	17.59	8.80582	6.13777	6.25701	0.314479	GO:0098640,GO:0007155,GO:1990971,GO:0007160,GO:0010811,GO:0016477,GO:0030023,GO:0030198,GO:0031012,GO:0034668,GO:0005578,GO:0042802,GO:0005581,GO:0070207,GO:0005615	integrin binding involved in cell-matrix adhesion|cell adhesion|EMILIN complex|cell-matrix adhesion|positive regulation of cell-substrate adhesion|cell migration|extracellular matrix constituent conferring elasticity|extracellular matrix organization|extracellular matrix|integrin alpha4-beta1 complex|proteinaceous extracellular matrix|identical protein binding|collagen trimer|protein homotrimeriz…	Down		0.271181	-1.66896	7.53436e-10			elastin microfibril interfacer 1	2.80429e-08	-6.15444	34.2556	Chr11	GeneID:50662,Genbank:XM_017598053.1,RGD:2283	32822746	2.54197	1.85539	1.54608	0.394544	0.270163	0.141616	0.159147	GO:0001701,GO:0001889,GO:0002062,GO:0002318,GO:0002667,GO:0003677,GO:0003700,GO:0007417,GO:0005509,GO:0008134,GO:0005524,GO:0008285,GO:0005604,GO:0009966,GO:0014894,GO:0030097,GO:0032743,GO:0035162,GO:0030099,GO:0042803,GO:0030182,GO:0043231,GO:0044212,GO:0045595,GO:0045766,GO:0000977,GO:0071336,GO:0071560,GO:0045892,GO:0000981,GO:1903431,GO:0045893,GO:0001047,GO:1990837,GO:1990841,GO:0001228,GO:…	in utero embryonic development|liver development|chondrocyte differentiation|myeloid progenitor cell differentiation|regulation of T cell anergy|DNA binding|DNA binding transcription factor activity|central nervous system development|calcium ion binding|transcription factor binding|ATP binding|negative regulation of cell proliferation|basement membrane|regulation of signal transduction|response t…	Down	32735939	-	sense	0	0.56163	XLOC_004051	intronic
Fam110b	XR_362127.3	0.0031	0.025	1	rno-miR-466b-3p	0.968306	0.00149081	426.294	GeneID:500400,Genbank:XM_006237840.3,RGD:1563403	1.20005	1.28916	0.815223	0.430798	0.436954	0.335529	0.442518	GO:0005829,GO:0005739,GO:0005815	cytosol|mitochondrion|microtubule organizing center	Down		0.210192	-1.17619	2.1959e-08			family with sequence similarity 110, member B	5.22718e-07	-5.59581	35.8489	Chr20	GeneID:83474,Genbank:NM_031326.1,RGD:620682	18646500	1.31235	1.09845	0.468756	0.196305	0.151028	0.085998	0.170021	GO:0045893,GO:0008301,GO:0005829,GO:0001223,GO:0006264,GO:0003677,GO:0045944,GO:0031072,GO:0006338,GO:0003682,GO:0032991,GO:0003700,GO:0006355,GO:0006390,GO:0005634,GO:0033108,GO:0005739,GO:0042645,GO:0000978,GO:0006391,GO:0005759,GO:0001018,GO:0043565	positive regulation of transcription, DNA-templated|DNA binding, bending|cytosol|transcription coactivator binding|mitochondrial DNA replication|DNA binding|positive regulation of transcription by RNA polymerase II|heat shock protein binding|chromatin remodeling|chromatin binding|protein-containing complex|DNA binding transcription factor activity|regulation of transcription, DNA-templated|mitoch…	Down	18643069	-	antisense	36963	0.655536	LOC102548205	downstream
Emilin1	XR_362127.3	0.0031	0.025	1	rno-miR-466b-3p	0.979377	0.000633594	1807.59	GeneID:298845,Genbank:XM_006239793.3,RGD:1311209	31.3932	33.2049	17.59	8.80582	6.13777	6.25701	0.314479	GO:0098640,GO:0007155,GO:1990971,GO:0007160,GO:0010811,GO:0016477,GO:0030023,GO:0030198,GO:0031012,GO:0034668,GO:0005578,GO:0042802,GO:0005581,GO:0070207,GO:0005615	integrin binding involved in cell-matrix adhesion|cell adhesion|EMILIN complex|cell-matrix adhesion|positive regulation of cell-substrate adhesion|cell migration|extracellular matrix constituent conferring elasticity|extracellular matrix organization|extracellular matrix|integrin alpha4-beta1 complex|proteinaceous extracellular matrix|identical protein binding|collagen trimer|protein homotrimeriz…	Down		0.271181	-1.66896	7.53436e-10			elastin microfibril interfacer 1	2.80429e-08	-6.15444	35.8489	Chr20	GeneID:83474,Genbank:NM_031326.1,RGD:620682	18646500	1.31235	1.09845	0.468756	0.196305	0.151028	0.085998	0.170021	GO:0045893,GO:0008301,GO:0005829,GO:0001223,GO:0006264,GO:0003677,GO:0045944,GO:0031072,GO:0006338,GO:0003682,GO:0032991,GO:0003700,GO:0006355,GO:0006390,GO:0005634,GO:0033108,GO:0005739,GO:0042645,GO:0000978,GO:0006391,GO:0005759,GO:0001018,GO:0043565	positive regulation of transcription, DNA-templated|DNA binding, bending|cytosol|transcription coactivator binding|mitochondrial DNA replication|DNA binding|positive regulation of transcription by RNA polymerase II|heat shock protein binding|chromatin remodeling|chromatin binding|protein-containing complex|DNA binding transcription factor activity|regulation of transcription, DNA-templated|mitoch…	Down	18643069	-	antisense	36963	0.655536	LOC102548205	downstream
Cep295nl	XR_001841087.1	0.0031	0.0004	3	rno-miR-7578;rno-miR-1224;rno-miR-466b-3p	0.970964	0.00125243	218.185	GeneID:498028,Genbank:XM_006247817.3,RGD:1597046	1.49053	1.52249	1.30508	0.567184	0.528659	0.412273	0.422342	GO:0005813,GO:0031514	centrosome|motile cilium	Down		0.168305	-1.24352	1.48522e-13			CEP295 N-terminal like	1.47657e-11	-7.38848	4.55204	Chr14	GeneID:81503,Genbank:NM_030845.1,RGD:619869	18783025	0.0693091	0.0809493	0.0404212	0	0	0	0.0207083	GO:0006954,GO:0006955,GO:0007186,GO:0007204,GO:0008009,GO:0043268,GO:0045236,GO:0008083,GO:0051384,GO:0009408,GO:0060326,GO:0070098,GO:0070965,GO:0090023,GO:1902035,GO:0001975,GO:0002526,GO:0002690,GO:0005615,GO:0005623,GO:0006952,GO:0010332,GO:0010469,GO:0010765,GO:0030593,GO:0032355,GO:0032496,GO:0032930,GO:0042127	inflammatory response|immune response|G-protein coupled receptor signaling pathway|positive regulation of cytosolic calcium ion concentration|chemokine activity|positive regulation of potassium ion transport|CXCR chemokine receptor binding|growth factor activity|response to glucocorticoid|response to heat|cell chemotaxis|chemokine-mediated signaling pathway|positive regulation of neutrophil media…	Down	18752779	+	antisense	7322	1.70719	LOC102548839	upstream
LOC100362819	XR_593355.2	0.003	0.016	1	rno-miR-466b-3p	0.928061	0.00757664	190.835	GeneID:100362819,Genbank:XM_008769171.2,RGD:2323959	3.75653	2.95339	1.35079	0.840207	0.692404	0.577288	0.320357	GO:0010592,GO:0015629,GO:0030426,GO:0031532,GO:0035022,GO:0045944,GO:0048675,GO:0051571,GO:0060013,GO:0097484,GO:0098582,GO:0001764,GO:2000620,GO:0003682,GO:0005634	positive regulation of lamellipodium assembly|actin cytoskeleton|growth cone|actin cytoskeleton reorganization|positive regulation of Rac protein signal transduction|positive regulation of transcription by RNA polymerase II|axon extension|positive regulation of histone H3-K4 methylation|righting reflex|dendrite extension|innate vocalization behavior|neuron migration|positive regulation of histone…	Down		0.386124	-1.64225	2.10768e-05			autism susceptibility candidate 2-like	0.000168027	-4.25317	28.1978	Chr7	GeneID:299694,Genbank:NM_001106774.1,RGD:1309956	25042296	3.08934	2.73148	2.22313	0.778664	0.565468	0.511703	0.267258	GO:0035556,GO:0004674,GO:2000772,GO:0005524,GO:0005634,GO:0005737,GO:0006468,GO:0015630,GO:0001650,GO:0030155,GO:0035507,GO:0002039	intracellular signal transduction|protein serine/threonine kinase activity|regulation of cellular senescence|ATP binding|nucleus|cytoplasm|protein phosphorylation|microtubule cytoskeleton|fibrillar center|regulation of cell adhesion|regulation of myosin-light-chain-phosphatase activity|p53 binding	Down	25041059	+	sense	0	0.48386	LOC103692812	intronic
Pld2	XR_593355.2	0.003	0.016	1	rno-miR-466b-3p	0.990639	0.000131026	867.583	GeneID:25097,Genbank:XM_017597033.1,RGD:3350	11.598	10.9848	7.89833	4.32952	3.89756	3.42908	0.464498	GO:0070290,GO:0036465,GO:0009395,GO:0004630,GO:0098793,GO:0042383,GO:0014068,GO:0042542,GO:0014070,GO:0005080,GO:0043306,GO:0005515,GO:0005622,GO:0005634,GO:0005794,GO:0016042,GO:0043434,GO:0030027,GO:0005886,GO:0045785,GO:0030335,GO:0048017,GO:0031175,GO:0005901,GO:0001666,GO:0048260,GO:0031526,GO:0006654,GO:0002031,GO:0048870,GO:0035091,GO:0006898	N-acylphosphatidylethanolamine-specific phospholipase D activity|synaptic vesicle recycling|phospholipid catabolic process|phospholipase D activity|presynapse|sarcolemma|positive regulation of phosphatidylinositol 3-kinase signaling|response to hydrogen peroxide|response to organic cyclic compound|protein kinase C binding|positive regulation of mast cell degranulation|protein binding|intracellula…	Down		0.171516	-1.10626	1.11937e-10	rno00564,rno00565,rno04014,rno04072,rno04071,rno04024,rno04144,rno04666,rno04912,rno04724,rno05231	Glycerophospholipid metabolism|Ether lipid metabolism|Ras signaling pathway|Phospholipase D signaling pathway|Sphingolipid signaling pathway|cAMP signaling pathway|Endocytosis|Fc gamma R-mediated phagocytosis|GnRH signaling pathway|Glutamatergic synapse|Choline metabolism in cancer	phospholipase D2	5.32741e-09	-6.44988	28.1978	Chr7	GeneID:299694,Genbank:NM_001106774.1,RGD:1309956	25042296	3.08934	2.73148	2.22313	0.778664	0.565468	0.511703	0.267258	GO:0035556,GO:0004674,GO:2000772,GO:0005524,GO:0005634,GO:0005737,GO:0006468,GO:0015630,GO:0001650,GO:0030155,GO:0035507,GO:0002039	intracellular signal transduction|protein serine/threonine kinase activity|regulation of cellular senescence|ATP binding|nucleus|cytoplasm|protein phosphorylation|microtubule cytoskeleton|fibrillar center|regulation of cell adhesion|regulation of myosin-light-chain-phosphatase activity|p53 binding	Down	25041059	+	sense	0	0.48386	LOC103692812	intronic
Lrrc25	XR_593355.2	0.003	0.016	1	rno-miR-466b-3p	0.990926	0.00012312	339.242	GeneID:498605,Genbank:XM_573882.6,RGD:1564818	5.9791	5.3527	3.71846	1.88651	1.17303	1.12758	0.33799	GO:0016021	integral component of membrane	Down		0.274912	-1.56495	1.25167e-08			leucine rich repeat containing 25	3.21092e-07	-5.69254	28.1978	Chr7	GeneID:299694,Genbank:NM_001106774.1,RGD:1309956	25042296	3.08934	2.73148	2.22313	0.778664	0.565468	0.511703	0.267258	GO:0035556,GO:0004674,GO:2000772,GO:0005524,GO:0005634,GO:0005737,GO:0006468,GO:0015630,GO:0001650,GO:0030155,GO:0035507,GO:0002039	intracellular signal transduction|protein serine/threonine kinase activity|regulation of cellular senescence|ATP binding|nucleus|cytoplasm|protein phosphorylation|microtubule cytoskeleton|fibrillar center|regulation of cell adhesion|regulation of myosin-light-chain-phosphatase activity|p53 binding	Down	25041059	+	sense	0	0.48386	LOC103692812	intronic
Creb5	XR_593355.2	0.003	0.016	1	rno-miR-466b-3p	0.940778	0.00515707	289.556	GeneID:500131,Genbank:XM_017592796.1,RGD:1566107	1.61075	1.73318	0.709089	0.358033	0.21686	0.19328	0.231565	GO:0005634,GO:0006366,GO:0045444,GO:0045893,GO:0045944,GO:0060612,GO:0001077,GO:0003676,GO:0003700	nucleus|transcription by RNA polymerase II|fat cell differentiation|positive regulation of transcription, DNA-templated|positive regulation of transcription by RNA polymerase II|adipose tissue development|transcriptional activator activity, RNA polymerase II proximal promoter sequence-specific DNA binding|nucleic acid binding|DNA binding transcription factor activity	Down	TF_bZIP	0.395475	-2.11051	9.46793e-08	rno04668,rno04024,rno04022,rno04151,rno04152,rno04911,rno04922,rno04915,rno04926,rno04918,rno04925,rno04927,rno04261,rno04962,rno04725,rno04728,rno04211,rno04714,rno05203,rno05215,rno05016,rno05030,rno05031,rno05034,rno04931,rno04934,rno05161,rno05165	TNF signaling pathway|cAMP signaling pathway|cGMP - PKG signaling pathway|PI3K-Akt signaling pathway|AMPK signaling pathway|Insulin secretion|Glucagon signaling pathway|Estrogen signaling pathway|Relaxin signaling pathway|Thyroid hormone synthesis|Aldosterone synthesis and secretion|Cortisol synthesis and secretion|Adrenergic signaling in cardiomyocytes|Vasopressin-regulated water reabsorption|Ch…	cAMP responsive element binding protein 5	1.78991e-06	-5.33665	28.1978	Chr7	GeneID:299694,Genbank:NM_001106774.1,RGD:1309956	25042296	3.08934	2.73148	2.22313	0.778664	0.565468	0.511703	0.267258	GO:0035556,GO:0004674,GO:2000772,GO:0005524,GO:0005634,GO:0005737,GO:0006468,GO:0015630,GO:0001650,GO:0030155,GO:0035507,GO:0002039	intracellular signal transduction|protein serine/threonine kinase activity|regulation of cellular senescence|ATP binding|nucleus|cytoplasm|protein phosphorylation|microtubule cytoskeleton|fibrillar center|regulation of cell adhesion|regulation of myosin-light-chain-phosphatase activity|p53 binding	Down	25041059	+	sense	0	0.48386	LOC103692812	intronic
Tshz2	XR_593355.2	0.003	0.016	1	rno-miR-466b-3p	0.961398	0.00220636	915.061	GeneID:100911757,Genbank:XM_006235659.3,RGD:6490867	12.3225	10.2741	6.59155	4.64068	3.25449	3.39883	0.47141	GO:0006357,GO:0007275,GO:0010468,GO:0001078,GO:0003682,GO:0005634	regulation of transcription by RNA polymerase II|multicellular organism development|regulation of gene expression|transcriptional repressor activity, RNA polymerase II proximal promoter sequence-specific DNA binding|chromatin binding|nucleus	Down	zf-C2H2	0.258263	-1.08495	2.65822e-05			teashirt zinc finger homeobox 2	0.000202372	-4.20093	28.1978	Chr7	GeneID:299694,Genbank:NM_001106774.1,RGD:1309956	25042296	3.08934	2.73148	2.22313	0.778664	0.565468	0.511703	0.267258	GO:0035556,GO:0004674,GO:2000772,GO:0005524,GO:0005634,GO:0005737,GO:0006468,GO:0015630,GO:0001650,GO:0030155,GO:0035507,GO:0002039	intracellular signal transduction|protein serine/threonine kinase activity|regulation of cellular senescence|ATP binding|nucleus|cytoplasm|protein phosphorylation|microtubule cytoskeleton|fibrillar center|regulation of cell adhesion|regulation of myosin-light-chain-phosphatase activity|p53 binding	Down	25041059	+	sense	0	0.48386	LOC103692812	intronic
Syndig1	XR_593355.2	0.003	0.016	1	rno-miR-466b-3p	0.892868	0.0166011	58.2845	GeneID:362235,Genbank:XM_017591918.1,RGD:1310753	1.31855	0.710114	0.29116	0.0739045	0.0597759	0.0430107	0.0935445	GO:0097091,GO:0042803,GO:0005887,GO:0098793,GO:0043197,GO:0043198,GO:0006886,GO:0008150,GO:0014069,GO:0043231,GO:0030054,GO:0044297,GO:0031901,GO:0045211,GO:0051965,GO:0035254,GO:0000139,GO:0003674,GO:0060076,GO:0005575	synaptic vesicle clustering|protein homodimerization activity|integral component of plasma membrane|presynapse|dendritic spine|dendritic shaft|intracellular protein transport|biological_process|postsynaptic density|intracellular membrane-bounded organelle|cell junction|cell body|early endosome membrane|postsynaptic membrane|positive regulation of synapse assembly|glutamate receptor binding|Golgi …	Down		0.624769	-3.4182	4.47126e-08			synapse differentiation inducing 1	9.63887e-07	-5.47115	28.1978	Chr7	GeneID:299694,Genbank:NM_001106774.1,RGD:1309956	25042296	3.08934	2.73148	2.22313	0.778664	0.565468	0.511703	0.267258	GO:0035556,GO:0004674,GO:2000772,GO:0005524,GO:0005634,GO:0005737,GO:0006468,GO:0015630,GO:0001650,GO:0030155,GO:0035507,GO:0002039	intracellular signal transduction|protein serine/threonine kinase activity|regulation of cellular senescence|ATP binding|nucleus|cytoplasm|protein phosphorylation|microtubule cytoskeleton|fibrillar center|regulation of cell adhesion|regulation of myosin-light-chain-phosphatase activity|p53 binding	Down	25041059	+	sense	0	0.48386	LOC103692812	intronic
Qrich2	XR_001840134.1	0.003	0.01	2	rno-miR-702-3p;rno-miR-466b-3p	0.843822	0.0346828	92.6659	GeneID:501747,Genbank:XM_008768435.2,RGD:1562974	0.739315	0.680552	0.619586	0.203245	0.318817	0.248858	0.456956			Down		0.242408	-1.12987	3.14618e-06			glutamine rich 2	3.43498e-05	-4.66104	20.1137	Chr10	GeneID:303037,Genbank:XM_006246104.1,RGD:1306908	19749790	0.41425	0.28701	0.0639784	0.0173318	0.0463763	0	0.08923	GO:0019899,GO:0000922,GO:0034501,GO:0000940,GO:0005634,GO:0043515,GO:0005737,GO:0005815,GO:0007080,GO:0000132,GO:0051301	enzyme binding|spindle pole|protein localization to kinetochore|condensed chromosome outer kinetochore|nucleus|kinetochore binding|cytoplasm|microtubule organizing center|mitotic metaphase plate congression|establishment of mitotic spindle orientation|cell division	Down	19718067	-	sense	65153	1.17269	LOC108352070	upstream
Emilin1	TCONS_00024406	0.003	0.00042	4	rno-miR-370-3p;rno-miR-326-3p;rno-miR-328a-3p;rno-miR-466b-3p	0.961061	0.00224479	1807.59	GeneID:298845,Genbank:XM_006239793.3,RGD:1311209	31.3932	33.2049	17.59	8.80582	6.13777	6.25701	0.314479	GO:0098640,GO:0007155,GO:1990971,GO:0007160,GO:0010811,GO:0016477,GO:0030023,GO:0030198,GO:0031012,GO:0034668,GO:0005578,GO:0042802,GO:0005581,GO:0070207,GO:0005615	integrin binding involved in cell-matrix adhesion|cell adhesion|EMILIN complex|cell-matrix adhesion|positive regulation of cell-substrate adhesion|cell migration|extracellular matrix constituent conferring elasticity|extracellular matrix organization|extracellular matrix|integrin alpha4-beta1 complex|proteinaceous extracellular matrix|identical protein binding|collagen trimer|protein homotrimeriz…	Down		0.271181	-1.66896	7.53436e-10			elastin microfibril interfacer 1	2.80429e-08	-6.15444	476.964	Chr20	GeneID:690899,Genbank:NM_001044300.1,RGD:1590938	29906428	3.55793	2.98467	2.39928	1.52551	0.918645	1.12667	0.471477	GO:0016021,GO:0030509,GO:0030513,GO:0042802,GO:0048863,GO:2000562,GO:2000738,GO:0002725,GO:0005886,GO:0009897	integral component of membrane|BMP signaling pathway|positive regulation of BMP signaling pathway|identical protein binding|stem cell differentiation|negative regulation of CD4-positive, alpha-beta T cell proliferation|positive regulation of stem cell differentiation|negative regulation of T cell cytokine production|plasma membrane|external side of plasma membrane	Down	29897534	+	sense	0	0.346944	XLOC_010715	exonic
Lrfn1	XR_001840755.1	0.003	0.0051	2	rno-miR-296-5p;rno-miR-466b-3p	0.982515	0.000455912	76.619	GeneID:365222,Genbank:XM_008759175.2,RGD:1304707	1.05825	0.97914	0.603413	0.440511	0.311516	0.259369	0.465682	GO:0009986,GO:0014069,GO:0016021,GO:0030054,GO:0045211,GO:0005578,GO:0005615,GO:0007409	cell surface|postsynaptic density|integral component of membrane|cell junction|postsynaptic membrane|proteinaceous extracellular matrix|extracellular space|axonogenesis	Down		0.328372	-1.10258	0.000785843			leucine rich repeat and fibronectin type III domain containing 1	0.00315477	-3.35773	105.953	Chr12	GeneID:100362819,Genbank:XM_008769171.2,RGD:2323959	27667957	1.00289	0.880051	0.606677	0.30042	0.340153	0.182552	0.38	GO:0010592,GO:0015629,GO:0030426,GO:0031532,GO:0035022,GO:0045944,GO:0048675,GO:0051571,GO:0060013,GO:0097484,GO:0098582,GO:0001764,GO:2000620,GO:0003682,GO:0005634	positive regulation of lamellipodium assembly|actin cytoskeleton|growth cone|actin cytoskeleton reorganization|positive regulation of Rac protein signal transduction|positive regulation of transcription by RNA polymerase II|axon extension|positive regulation of histone H3-K4 methylation|righting reflex|dendrite extension|innate vocalization behavior|neuron migration|positive regulation of histone…	Down	27660256	+	sense	0	0.387343	LOC108352498	intronic
Lef1	TCONS_00009345	0.003	0.024	1	rno-miR-466b-3p	0.928315	0.00752388	42.5029	GeneID:161452,Genbank:XM_008761490.2,RGD:620241	0.432339	0.401311	0.209393	0.175418	0.140531	0.0550031	0.431985	GO:0030879,GO:0031100,GO:0032696,GO:0032713,GO:0042100,GO:0042393,GO:0032714,GO:0042475,GO:0042826,GO:0043586,GO:0043588,GO:0043027,GO:0043923,GO:0043966,GO:0043967,GO:0045944,GO:0046632,GO:0044212,GO:0048069,GO:0048341,GO:0001569,GO:0001649,GO:0071864,GO:0060325,GO:0048468,GO:0060326,GO:0048747,GO:0071866,GO:0050909,GO:0001755,GO:0060561,GO:0001756,GO:0003682,GO:0071895,GO:0060710,GO:0003700,GO:…	mammary gland development|animal organ regeneration|negative regulation of interleukin-13 production|negative regulation of interleukin-4 production|B cell proliferation|histone binding|negative regulation of interleukin-5 production|odontogenesis of dentin-containing tooth|histone deacetylase binding|tongue development|skin development|cysteine-type endopeptidase inhibitor activity involved in a…	Down	HMG	0.51165	-1.21095	0.0179451	rno04310,rno04390,rno04520,rno04916,rno05200,rno05210,rno05225,rno05226,rno05216,rno05221,rno05217,rno05215,rno05213,rno05224,rno05412,rno04934	Wnt signaling pathway|Hippo signaling pathway|Adherens junction|Melanogenesis|Pathways in cancer|Colorectal cancer|Hepatocellular carcinoma|Gastric cancer|Thyroid cancer|Acute myeloid leukemia|Basal cell carcinoma|Prostate cancer|Endometrial cancer|Breast cancer|Arrhythmogenic right ventricular cardiomyopathy (ARVC)|Cushing's syndrome	lymphoid enhancer binding factor 1	0.0415751	-2.36675	34.2556	Chr11	GeneID:50662,Genbank:XM_017598053.1,RGD:2283	32822746	2.54197	1.85539	1.54608	0.394544	0.270163	0.141616	0.159147	GO:0001701,GO:0001889,GO:0002062,GO:0002318,GO:0002667,GO:0003677,GO:0003700,GO:0007417,GO:0005509,GO:0008134,GO:0005524,GO:0008285,GO:0005604,GO:0009966,GO:0014894,GO:0030097,GO:0032743,GO:0035162,GO:0030099,GO:0042803,GO:0030182,GO:0043231,GO:0044212,GO:0045595,GO:0045766,GO:0000977,GO:0071336,GO:0071560,GO:0045892,GO:0000981,GO:1903431,GO:0045893,GO:0001047,GO:1990837,GO:1990841,GO:0001228,GO:…	in utero embryonic development|liver development|chondrocyte differentiation|myeloid progenitor cell differentiation|regulation of T cell anergy|DNA binding|DNA binding transcription factor activity|central nervous system development|calcium ion binding|transcription factor binding|ATP binding|negative regulation of cell proliferation|basement membrane|regulation of signal transduction|response t…	Down	32735939	-	sense	0	0.56163	XLOC_004051	intronic
Lrfn1	TCONS_00009345	0.003	0.024	1	rno-miR-466b-3p	0.961166	0.00223287	76.619	GeneID:365222,Genbank:XM_008759175.2,RGD:1304707	1.05825	0.97914	0.603413	0.440511	0.311516	0.259369	0.465682	GO:0009986,GO:0014069,GO:0016021,GO:0030054,GO:0045211,GO:0005578,GO:0005615,GO:0007409	cell surface|postsynaptic density|integral component of membrane|cell junction|postsynaptic membrane|proteinaceous extracellular matrix|extracellular space|axonogenesis	Down		0.328372	-1.10258	0.000785843			leucine rich repeat and fibronectin type III domain containing 1	0.00315477	-3.35773	34.2556	Chr11	GeneID:50662,Genbank:XM_017598053.1,RGD:2283	32822746	2.54197	1.85539	1.54608	0.394544	0.270163	0.141616	0.159147	GO:0001701,GO:0001889,GO:0002062,GO:0002318,GO:0002667,GO:0003677,GO:0003700,GO:0007417,GO:0005509,GO:0008134,GO:0005524,GO:0008285,GO:0005604,GO:0009966,GO:0014894,GO:0030097,GO:0032743,GO:0035162,GO:0030099,GO:0042803,GO:0030182,GO:0043231,GO:0044212,GO:0045595,GO:0045766,GO:0000977,GO:0071336,GO:0071560,GO:0045892,GO:0000981,GO:1903431,GO:0045893,GO:0001047,GO:1990837,GO:1990841,GO:0001228,GO:…	in utero embryonic development|liver development|chondrocyte differentiation|myeloid progenitor cell differentiation|regulation of T cell anergy|DNA binding|DNA binding transcription factor activity|central nervous system development|calcium ion binding|transcription factor binding|ATP binding|negative regulation of cell proliferation|basement membrane|regulation of signal transduction|response t…	Down	32735939	-	sense	0	0.56163	XLOC_004051	intronic
Ssc5d	TCONS_00009345	0.003	0.024	1	rno-miR-466b-3p	0.967869	0.00153197	126.763	GeneID:308341,Genbank:XM_006228257.2,RGD:1565772	1.83709	1.88714	1.21078	0.406834	0.355534	0.286921	0.258297	GO:0050840,GO:0005615,GO:0005622,GO:2000482,GO:0006898,GO:0006952,GO:0016020,GO:0031012,GO:2000483,GO:0042494,GO:0043236,GO:0001968,GO:0050829,GO:0005044,GO:0050830	extracellular matrix binding|extracellular space|intracellular|regulation of interleukin-8 secretion|receptor-mediated endocytosis|defense response|membrane|extracellular matrix|negative regulation of interleukin-8 secretion|detection of bacterial lipoprotein|laminin binding|fibronectin binding|defense response to Gram-negative bacterium|scavenger receptor activity|defense response to Gram-positi…	Down		0.259566	-1.9529	5.32423e-14			scavenger receptor cysteine rich family member with 5 domains	5.65942e-12	-7.52371	34.2556	Chr11	GeneID:50662,Genbank:XM_017598053.1,RGD:2283	32822746	2.54197	1.85539	1.54608	0.394544	0.270163	0.141616	0.159147	GO:0001701,GO:0001889,GO:0002062,GO:0002318,GO:0002667,GO:0003677,GO:0003700,GO:0007417,GO:0005509,GO:0008134,GO:0005524,GO:0008285,GO:0005604,GO:0009966,GO:0014894,GO:0030097,GO:0032743,GO:0035162,GO:0030099,GO:0042803,GO:0030182,GO:0043231,GO:0044212,GO:0045595,GO:0045766,GO:0000977,GO:0071336,GO:0071560,GO:0045892,GO:0000981,GO:1903431,GO:0045893,GO:0001047,GO:1990837,GO:1990841,GO:0001228,GO:…	in utero embryonic development|liver development|chondrocyte differentiation|myeloid progenitor cell differentiation|regulation of T cell anergy|DNA binding|DNA binding transcription factor activity|central nervous system development|calcium ion binding|transcription factor binding|ATP binding|negative regulation of cell proliferation|basement membrane|regulation of signal transduction|response t…	Down	32735939	-	sense	0	0.56163	XLOC_004051	intronic
Lef1	XR_362127.3	0.003	0.024	1	rno-miR-466b-3p	0.978423	0.000693355	42.5029	GeneID:161452,Genbank:XM_008761490.2,RGD:620241	0.432339	0.401311	0.209393	0.175418	0.140531	0.0550031	0.431985	GO:0030879,GO:0031100,GO:0032696,GO:0032713,GO:0042100,GO:0042393,GO:0032714,GO:0042475,GO:0042826,GO:0043586,GO:0043588,GO:0043027,GO:0043923,GO:0043966,GO:0043967,GO:0045944,GO:0046632,GO:0044212,GO:0048069,GO:0048341,GO:0001569,GO:0001649,GO:0071864,GO:0060325,GO:0048468,GO:0060326,GO:0048747,GO:0071866,GO:0050909,GO:0001755,GO:0060561,GO:0001756,GO:0003682,GO:0071895,GO:0060710,GO:0003700,GO:…	mammary gland development|animal organ regeneration|negative regulation of interleukin-13 production|negative regulation of interleukin-4 production|B cell proliferation|histone binding|negative regulation of interleukin-5 production|odontogenesis of dentin-containing tooth|histone deacetylase binding|tongue development|skin development|cysteine-type endopeptidase inhibitor activity involved in a…	Down	HMG	0.51165	-1.21095	0.0179451	rno04310,rno04390,rno04520,rno04916,rno05200,rno05210,rno05225,rno05226,rno05216,rno05221,rno05217,rno05215,rno05213,rno05224,rno05412,rno04934	Wnt signaling pathway|Hippo signaling pathway|Adherens junction|Melanogenesis|Pathways in cancer|Colorectal cancer|Hepatocellular carcinoma|Gastric cancer|Thyroid cancer|Acute myeloid leukemia|Basal cell carcinoma|Prostate cancer|Endometrial cancer|Breast cancer|Arrhythmogenic right ventricular cardiomyopathy (ARVC)|Cushing's syndrome	lymphoid enhancer binding factor 1	0.0415751	-2.36675	35.8489	Chr20	GeneID:83474,Genbank:NM_031326.1,RGD:620682	18646500	1.31235	1.09845	0.468756	0.196305	0.151028	0.085998	0.170021	GO:0045893,GO:0008301,GO:0005829,GO:0001223,GO:0006264,GO:0003677,GO:0045944,GO:0031072,GO:0006338,GO:0003682,GO:0032991,GO:0003700,GO:0006355,GO:0006390,GO:0005634,GO:0033108,GO:0005739,GO:0042645,GO:0000978,GO:0006391,GO:0005759,GO:0001018,GO:0043565	positive regulation of transcription, DNA-templated|DNA binding, bending|cytosol|transcription coactivator binding|mitochondrial DNA replication|DNA binding|positive regulation of transcription by RNA polymerase II|heat shock protein binding|chromatin remodeling|chromatin binding|protein-containing complex|DNA binding transcription factor activity|regulation of transcription, DNA-templated|mitoch…	Down	18643069	-	antisense	36963	0.655536	LOC102548205	downstream
Lrfn1	XR_362127.3	0.003	0.024	1	rno-miR-466b-3p	0.989657	0.000159903	76.619	GeneID:365222,Genbank:XM_008759175.2,RGD:1304707	1.05825	0.97914	0.603413	0.440511	0.311516	0.259369	0.465682	GO:0009986,GO:0014069,GO:0016021,GO:0030054,GO:0045211,GO:0005578,GO:0005615,GO:0007409	cell surface|postsynaptic density|integral component of membrane|cell junction|postsynaptic membrane|proteinaceous extracellular matrix|extracellular space|axonogenesis	Down		0.328372	-1.10258	0.000785843			leucine rich repeat and fibronectin type III domain containing 1	0.00315477	-3.35773	35.8489	Chr20	GeneID:83474,Genbank:NM_031326.1,RGD:620682	18646500	1.31235	1.09845	0.468756	0.196305	0.151028	0.085998	0.170021	GO:0045893,GO:0008301,GO:0005829,GO:0001223,GO:0006264,GO:0003677,GO:0045944,GO:0031072,GO:0006338,GO:0003682,GO:0032991,GO:0003700,GO:0006355,GO:0006390,GO:0005634,GO:0033108,GO:0005739,GO:0042645,GO:0000978,GO:0006391,GO:0005759,GO:0001018,GO:0043565	positive regulation of transcription, DNA-templated|DNA binding, bending|cytosol|transcription coactivator binding|mitochondrial DNA replication|DNA binding|positive regulation of transcription by RNA polymerase II|heat shock protein binding|chromatin remodeling|chromatin binding|protein-containing complex|DNA binding transcription factor activity|regulation of transcription, DNA-templated|mitoch…	Down	18643069	-	antisense	36963	0.655536	LOC102548205	downstream
Ssc5d	XR_362127.3	0.003	0.024	1	rno-miR-466b-3p	0.965146	0.00180106	126.763	GeneID:308341,Genbank:XM_006228257.2,RGD:1565772	1.83709	1.88714	1.21078	0.406834	0.355534	0.286921	0.258297	GO:0050840,GO:0005615,GO:0005622,GO:2000482,GO:0006898,GO:0006952,GO:0016020,GO:0031012,GO:2000483,GO:0042494,GO:0043236,GO:0001968,GO:0050829,GO:0005044,GO:0050830	extracellular matrix binding|extracellular space|intracellular|regulation of interleukin-8 secretion|receptor-mediated endocytosis|defense response|membrane|extracellular matrix|negative regulation of interleukin-8 secretion|detection of bacterial lipoprotein|laminin binding|fibronectin binding|defense response to Gram-negative bacterium|scavenger receptor activity|defense response to Gram-positi…	Down		0.259566	-1.9529	5.32423e-14			scavenger receptor cysteine rich family member with 5 domains	5.65942e-12	-7.52371	35.8489	Chr20	GeneID:83474,Genbank:NM_031326.1,RGD:620682	18646500	1.31235	1.09845	0.468756	0.196305	0.151028	0.085998	0.170021	GO:0045893,GO:0008301,GO:0005829,GO:0001223,GO:0006264,GO:0003677,GO:0045944,GO:0031072,GO:0006338,GO:0003682,GO:0032991,GO:0003700,GO:0006355,GO:0006390,GO:0005634,GO:0033108,GO:0005739,GO:0042645,GO:0000978,GO:0006391,GO:0005759,GO:0001018,GO:0043565	positive regulation of transcription, DNA-templated|DNA binding, bending|cytosol|transcription coactivator binding|mitochondrial DNA replication|DNA binding|positive regulation of transcription by RNA polymerase II|heat shock protein binding|chromatin remodeling|chromatin binding|protein-containing complex|DNA binding transcription factor activity|regulation of transcription, DNA-templated|mitoch…	Down	18643069	-	antisense	36963	0.655536	LOC102548205	downstream
Sdk2	TCONS_00014099	0.003	0.0041	2	rno-miR-23a-5p;rno-miR-466b-3p	0.899294	0.014702	616.265	GeneID:360652,Genbank:XM_017597411.1,RGD:1310397	5.1086	4.52966	2.99062	1.08287	0.868879	0.755878	0.260844	GO:0016021,GO:0045202,GO:0060219,GO:0007156,GO:0007416,GO:0010842	integral component of membrane|synapse|camera-type eye photoreceptor cell differentiation|homophilic cell adhesion via plasma membrane adhesion molecules|synapse assembly|retina layer formation	Down		0.236463	-1.93874	2.42599e-16			sidekick cell adhesion molecule 2	4.36187e-14	-8.1989	14.1012	Chr14	GeneID:679028,Genbank:XM_017599376.1,RGD:1593096	59872441	0.349819	0.552596	0.365718	0.0719418	0.0186463	0.0681664	0.155412	GO:0002193,GO:0002437,GO:0003139,GO:0003151,GO:0003157,GO:0003160,GO:0003198,GO:0006959,GO:0003214,GO:0007219,GO:0003222,GO:0007221,GO:0003256,GO:0007507,GO:0008134,GO:0008284,GO:0008285,GO:0030513,GO:0009912,GO:0032991,GO:0009957,GO:0032993,GO:0010468,GO:0034392,GO:0035019,GO:0035912,GO:0036302,GO:0000122,GO:0048733,GO:0042127,GO:0000978,GO:0048820,GO:0042742,GO:0001077,GO:0048844,GO:0043011,GO:…	MAML1-RBP-Jkappa- ICN1 complex|inflammatory response to antigenic stimulus|secondary heart field specification|outflow tract morphogenesis|endocardium development|endocardium morphogenesis|epithelial to mesenchymal transition involved in endocardial cushion formation|humoral immune response|cardiac left ventricle morphogenesis|Notch signaling pathway|ventricular trabecula myocardium morphogenesis…	Down	59842140	-	sense	0	0.802191	XLOC_006088	intronic
Qrich2	TCONS_00041473	0.003	4.9e-05	4	rno-miR-92b-5p;rno-miR-1956-5p;rno-miR-149-3p;rno-miR-466b-3p	0.876338	0.0219929	92.6659	GeneID:501747,Genbank:XM_008768435.2,RGD:1562974	0.739315	0.680552	0.619586	0.203245	0.318817	0.248858	0.456956			Down		0.242408	-1.12987	3.14618e-06			glutamine rich 2	3.43498e-05	-4.66104	95.3766	Chr9	GeneID:367218,Genbank:XM_017596548.1,RGD:2282	18758137	0.852858	0.730474	0.39909	0.302519	0.113891	0.0991397	0.298049	GO:0001649,GO:0001958,GO:0002051,GO:0002062,GO:0005634,GO:0002063,GO:0005654,GO:0002076,GO:0005667,GO:0005737,GO:0030278,GO:0030509,GO:0006357,GO:0006366,GO:0032332,GO:0035115,GO:0000790,GO:0045667,GO:0040036,GO:0045669,GO:0000978,GO:0042475,GO:0000981,GO:0045778,GO:0001077,GO:0045879,GO:0001501,GO:0070491,GO:0045892,GO:0071773,GO:1901522,GO:0045893,GO:0003677,GO:0003682,GO:0003700,GO:0005515,GO:…	osteoblast differentiation|endochondral ossification|osteoblast fate commitment|chondrocyte differentiation|nucleus|chondrocyte development|nucleoplasm|osteoblast development|transcription factor complex|cytoplasm|regulation of ossification|BMP signaling pathway|regulation of transcription by RNA polymerase II|transcription by RNA polymerase II|positive regulation of chondrocyte differentiation|e…	Down	18740767	+	sense	0	0.592541	XLOC_018177	intronic
Otog	TCONS_00012029	0.003	0.0017	4	rno-miR-666-3p;rno-miR-5132-5p;rno-miR-3552;rno-miR-466b-3p	0.970113	0.00132654	323.396	GeneID:292918,Genbank:NM_001106262.1,RGD:1306610	0.456686	0.527768	1.43209	1.75766	1.86168	1.61267	2.55734	GO:0007605,GO:0008344,GO:0046373,GO:0046556,GO:0005198,GO:0005578,GO:0005829	sensory perception of sound|adult locomotory behavior|L-arabinose metabolic process|alpha-L-arabinofuranosidase activity|structural molecule activity|proteinaceous extracellular matrix|cytosol	Up		0.484128	1.35464	0.00514023			otogelin	0.0148378	2.79811	315.588	Chr13	GeneID:114482,Genbank:NM_053691.2,RGD:619792	110550016	0.142137	0.0846666	1.02363	1.78217	2.27316	1.77327	5.84122	GO:0046602,GO:0000794,GO:0046777,GO:0000922,GO:0051299,GO:0001824,GO:0004672,GO:0005654,GO:0005813,GO:0006468,GO:0051973,GO:0007059,GO:0051988,GO:0019903,GO:0090307,GO:0030496,GO:1903126,GO:0032212,GO:0000070,GO:1904355,GO:0032991,GO:0000776,GO:0043392	regulation of mitotic centrosome separation|condensed nuclear chromosome|protein autophosphorylation|spindle pole|centrosome separation|blastocyst development|protein kinase activity|nucleoplasm|centrosome|protein phosphorylation|positive regulation of telomerase activity|chromosome segregation|regulation of attachment of spindle microtubules to kinetochore|protein phosphatase binding|mitotic spi…	Up	110535726	+	sense	10976	0.849905	XLOC_005183	downstream
Kcp	TCONS_00026448	0.003	0.00089	3	rno-miR-6318;rno-miR-351-5p;rno-miR-466b-3p	0.902124	0.0139007	360.776	GeneID:296952,Genbank:XM_008762841.2,RGD:1561119	1.01994	1.12062	1.03675	1.77501	2.04308	2.37111	2.35959	GO:0002244,GO:0005615,GO:0030513	hematopoietic progenitor cell differentiation|extracellular space|positive regulation of BMP signaling pathway	Up		0.178157	1.23854	3.60245e-12			kielin/chordin-like protein	2.5582e-10	6.95196	40.4155	Chr3	GeneID:114101,Genbank:NM_053643.1,RGD:621186	124942052	0.0940252	0.413534	0.319277	0.534499	1.39444	1.21521	4.65102	GO:0005783,GO:0005789,GO:0006655,GO:0016020,GO:0016021,GO:0016024,GO:0004605,GO:0005743	endoplasmic reticulum|endoplasmic reticulum membrane|phosphatidylglycerol biosynthetic process|membrane|integral component of membrane|CDP-diacylglycerol biosynthetic process|phosphatidate cytidylyltransferase activity|mitochondrial inner membrane	Up	124932099	+	sense	0	0.729091	XLOC_011555	intronic
Dpysl5	TCONS_00018083	0.0029	0.00074	2	rno-miR-466c-3p;rno-miR-466b-3p	0.981052	0.000535133	10.7878	GeneID:65208,Genbank:XM_017594350.1,RGD:620467	0.201058	0.145339	0.0708977	0.0286599	0.0386349	0.0357417	0.301125	GO:0008017,GO:0016810,GO:0030182,GO:0030425,GO:0032991,GO:0043025,GO:0005515,GO:0005737,GO:0007411	microtubule binding|hydrolase activity, acting on carbon-nitrogen (but not peptide) bonds|neuron differentiation|dendrite|protein-containing complex|neuronal cell body|protein binding|cytoplasm|axon guidance	Down		0.678436	-1.73157	0.0107017	rno04360	Axon guidance	dihydropyrimidinase-like 5	0.027056	-2.55229	305.217	Chr17	GeneID:291130,Genbank:NM_001106110.2,RGD:1310227	41958822	6.53001	5.73349	2.60244	0.401101	0.47807	0.325898	0.0936751	GO:0005815,GO:0005829,GO:0005856,GO:0005874,GO:0005929,GO:0030864,GO:0032502,GO:0035556,GO:0005930,GO:0045880,GO:0048813,GO:0060091,GO:0060271,GO:0001764,GO:0005654,GO:0005737,GO:0007165,GO:0007605,GO:0008542,GO:0015630,GO:0019894,GO:0072686,GO:0030111,GO:1902017	microtubule organizing center|cytosol|cytoskeleton|microtubule|cilium|cortical actin cytoskeleton|developmental process|intracellular signal transduction|axoneme|positive regulation of smoothened signaling pathway|dendrite morphogenesis|kinocilium|cilium assembly|neuron migration|nucleoplasm|cytoplasm|signal transduction|sensory perception of sound|visual learning|microtubule cytoskeleton|kinesin…	Down	41954311	-	sense	0	0.473382	XLOC_007885	intronic
RGD1563349	TCONS_00018083	0.0029	0.00074	2	rno-miR-466c-3p;rno-miR-466b-3p	0.953154	0.00324047	60.1245	GeneID:502727,Genbank:NM_001109345.1,RGD:1563349	0.872448	0.639105	0.529554	0.240828	0.319081	0.137296	0.413208	GO:0016021	integral component of membrane	Down		0.385795	-1.27506	0.000949699			similar to RIKEN cDNA 9330182L06	0.00369836	-3.30502	305.217	Chr17	GeneID:291130,Genbank:NM_001106110.2,RGD:1310227	41958822	6.53001	5.73349	2.60244	0.401101	0.47807	0.325898	0.0936751	GO:0005815,GO:0005829,GO:0005856,GO:0005874,GO:0005929,GO:0030864,GO:0032502,GO:0035556,GO:0005930,GO:0045880,GO:0048813,GO:0060091,GO:0060271,GO:0001764,GO:0005654,GO:0005737,GO:0007165,GO:0007605,GO:0008542,GO:0015630,GO:0019894,GO:0072686,GO:0030111,GO:1902017	microtubule organizing center|cytosol|cytoskeleton|microtubule|cilium|cortical actin cytoskeleton|developmental process|intracellular signal transduction|axoneme|positive regulation of smoothened signaling pathway|dendrite morphogenesis|kinocilium|cilium assembly|neuron migration|nucleoplasm|cytoplasm|signal transduction|sensory perception of sound|visual learning|microtubule cytoskeleton|kinesin…	Down	41954311	-	sense	0	0.473382	XLOC_007885	intronic
Qrich2	XR_593347.2	0.0029	0.01	2	rno-miR-466b-2-3p>rno-miR-466b-4-3p;rno-miR-466b-3p	0.887005	0.0184305	92.6659	GeneID:501747,Genbank:XM_008768435.2,RGD:1562974	0.739315	0.680552	0.619586	0.203245	0.318817	0.248858	0.456956			Down		0.242408	-1.12987	3.14618e-06			glutamine rich 2	3.43498e-05	-4.66104	59.8414	Chr7	GeneID:29130,Genbank:NM_017109.1,RGD:3799	23329214	1.40407	0.708058	0.862731	0.346223	0.170382	0.0337001	0.2087	GO:0007269,GO:0008021,GO:0014069,GO:0030054,GO:0030672,GO:0045202,GO:0005515,GO:0005524	neurotransmitter secretion|synaptic vesicle|postsynaptic density|cell junction|synaptic vesicle membrane|synapse|protein binding|ATP binding	Down	23321132	+	sense	74682	0.763011	LOC103692811	upstream
Fam110b	TCONS_00001207	0.0029	0.00025	3	rno-miR-466c-3p;rno-miR-466b-2-3p>rno-miR-466b-4-3p;rno-miR-466b-3p	0.972628	0.00111356	426.294	GeneID:500400,Genbank:XM_006237840.3,RGD:1563403	1.20005	1.28916	0.815223	0.430798	0.436954	0.335529	0.442518	GO:0005829,GO:0005739,GO:0005815	cytosol|mitochondrion|microtubule organizing center	Down		0.210192	-1.17619	2.1959e-08			family with sequence similarity 110, member B	5.22718e-07	-5.59581	139.896	Chr1	GeneID:84477,Genbank:XM_017589791.1,RGD:621367	162154893	1.65058	1.74733	1.45804	0.677983	0.695044	0.46893	0.441779	GO:0035556,GO:0008284,GO:0005547,GO:0043306,GO:0010634,GO:0016477,GO:0005622,GO:0043325,GO:0005737,GO:0005886,GO:0019903,GO:0019904,GO:0048015,GO:0030316,GO:0007169,GO:0007229,GO:0005068,GO:0032991	intracellular signal transduction|positive regulation of cell proliferation|phosphatidylinositol-3,4,5-trisphosphate binding|positive regulation of mast cell degranulation|positive regulation of epithelial cell migration|cell migration|intracellular|phosphatidylinositol-3,4-bisphosphate binding|cytoplasm|plasma membrane|protein phosphatase binding|protein domain specific binding|phosphatidylinosi…	Down	162087029	+	sense	0	0.267684	XLOC_000567	intronic
Fam110b	TCONS_00022705	0.0029	5.2e-05	3	rno-miR-466b-2-3p>rno-miR-466b-4-3p;rno-miR-138-5p;rno-miR-466b-3p	0.95588	0.00287689	426.294	GeneID:500400,Genbank:XM_006237840.3,RGD:1563403	1.20005	1.28916	0.815223	0.430798	0.436954	0.335529	0.442518	GO:0005829,GO:0005739,GO:0005815	cytosol|mitochondrion|microtubule organizing center	Down		0.210192	-1.17619	2.1959e-08			family with sequence similarity 110, member B	5.22718e-07	-5.59581	67.299	Chr2	GeneID:81744,Genbank:NM_031080.1,RGD:68391	104163126	1.44877	1.16301	0.951773	0.55	0.509436	0.445062	0.495992	GO:0004115,GO:0006198,GO:0007165,GO:0019933,GO:0046872,GO:0004112,GO:0004114	3',5'-cyclic-AMP phosphodiesterase activity|cAMP catabolic process|signal transduction|cAMP-mediated signaling|metal ion binding|cyclic-nucleotide phosphodiesterase activity|3',5'-cyclic-nucleotide phosphodiesterase activity	Down	104116996	-	sense	0	0.356755	XLOC_010026	intronic
Cmklr1	XR_593347.2	0.0028	0.0092	2	rno-miR-466b-2-3p>rno-miR-466b-4-3p;rno-miR-466b-3p	0.873378	0.0230348	397.644	GeneID:60669,Genbank:XM_006249509.3,RGD:69359	4.26718	3.78384	2.14616	1.59761	1.34071	1.15871	0.489938	GO:0050848,GO:0032088,GO:0005886,GO:0032695,GO:0006935,GO:0007186,GO:0045600,GO:0010759,GO:0016021,GO:0001637,GO:0004930	regulation of calcium-mediated signaling|negative regulation of NF-kappaB transcription factor activity|plasma membrane|negative regulation of interleukin-12 production|chemotaxis|G-protein coupled receptor signaling pathway|positive regulation of fat cell differentiation|positive regulation of macrophage chemotaxis|integral component of membrane|G-protein coupled chemoattractant receptor activit…	Down		0.276054	-1.02933	0.000192458			chemerin chemokine-like receptor 1	0.00101254	-3.72872	59.8414	Chr7	GeneID:29130,Genbank:NM_017109.1,RGD:3799	23329214	1.40407	0.708058	0.862731	0.346223	0.170382	0.0337001	0.2087	GO:0007269,GO:0008021,GO:0014069,GO:0030054,GO:0030672,GO:0045202,GO:0005515,GO:0005524	neurotransmitter secretion|synaptic vesicle|postsynaptic density|cell junction|synaptic vesicle membrane|synapse|protein binding|ATP binding	Down	23321132	+	sense	74682	0.763011	LOC103692811	upstream
Grin2d	TCONS_00001207	0.0028	0.013	2	rno-miR-3594-5p;rno-miR-466b-3p	0.92027	0.00928195	51.8103	GeneID:24412,Genbank:XM_008759316.2,RGD:2740	0.332877	0.257959	0.169893	0.0561911	0.0908978	0.0644696	0.338045	GO:0005234,GO:0005261,GO:0005515,GO:0005622,GO:0005887,GO:0008328,GO:0035235,GO:0008344,GO:0035249,GO:0042165,GO:0016595,GO:0045202,GO:0045211,GO:0050966,GO:0051930,GO:0060079,GO:0001964,GO:0004970,GO:0004972,GO:0017146,GO:0019722,GO:0022843,GO:0022849,GO:0060291,GO:0097553,GO:0030054,GO:0098839	extracellularly glutamate-gated ion channel activity|cation channel activity|protein binding|intracellular|integral component of plasma membrane|ionotropic glutamate receptor complex|ionotropic glutamate receptor signaling pathway|adult locomotory behavior|synaptic transmission, glutamatergic|neurotransmitter binding|glutamate binding|synapse|postsynaptic membrane|detection of mechanical stimulus…	Down		0.377497	-1.56471	3.39857e-05	rno04020,rno04024,rno04080,rno04724,rno04720,rno04713,rno05010,rno05014,rno05030,rno05031,rno05033,rno05034	Calcium signaling pathway|cAMP signaling pathway|Neuroactive ligand-receptor interaction|Glutamatergic synapse|Long-term potentiation|Circadian entrainment|Alzheimer's disease|Amyotrophic lateral sclerosis (ALS)|Cocaine addiction|Amphetamine addiction|Nicotine addiction|Alcoholism	glutamate ionotropic receptor NMDA type subunit 2D	0.000246838	-4.14497	139.896	Chr1	GeneID:84477,Genbank:XM_017589791.1,RGD:621367	162154893	1.65058	1.74733	1.45804	0.677983	0.695044	0.46893	0.441779	GO:0035556,GO:0008284,GO:0005547,GO:0043306,GO:0010634,GO:0016477,GO:0005622,GO:0043325,GO:0005737,GO:0005886,GO:0019903,GO:0019904,GO:0048015,GO:0030316,GO:0007169,GO:0007229,GO:0005068,GO:0032991	intracellular signal transduction|positive regulation of cell proliferation|phosphatidylinositol-3,4,5-trisphosphate binding|positive regulation of mast cell degranulation|positive regulation of epithelial cell migration|cell migration|intracellular|phosphatidylinositol-3,4-bisphosphate binding|cytoplasm|plasma membrane|protein phosphatase binding|protein domain specific binding|phosphatidylinosi…	Down	162087029	+	sense	0	0.267684	XLOC_000567	intronic
Lef1	TCONS_00001207	0.0028	0.00021	3	rno-miR-466c-3p;rno-miR-3594-5p;rno-miR-466b-3p	0.909856	0.0118226	42.5029	GeneID:161452,Genbank:XM_008761490.2,RGD:620241	0.432339	0.401311	0.209393	0.175418	0.140531	0.0550031	0.431985	GO:0030879,GO:0031100,GO:0032696,GO:0032713,GO:0042100,GO:0042393,GO:0032714,GO:0042475,GO:0042826,GO:0043586,GO:0043588,GO:0043027,GO:0043923,GO:0043966,GO:0043967,GO:0045944,GO:0046632,GO:0044212,GO:0048069,GO:0048341,GO:0001569,GO:0001649,GO:0071864,GO:0060325,GO:0048468,GO:0060326,GO:0048747,GO:0071866,GO:0050909,GO:0001755,GO:0060561,GO:0001756,GO:0003682,GO:0071895,GO:0060710,GO:0003700,GO:…	mammary gland development|animal organ regeneration|negative regulation of interleukin-13 production|negative regulation of interleukin-4 production|B cell proliferation|histone binding|negative regulation of interleukin-5 production|odontogenesis of dentin-containing tooth|histone deacetylase binding|tongue development|skin development|cysteine-type endopeptidase inhibitor activity involved in a…	Down	HMG	0.51165	-1.21095	0.0179451	rno04310,rno04390,rno04520,rno04916,rno05200,rno05210,rno05225,rno05226,rno05216,rno05221,rno05217,rno05215,rno05213,rno05224,rno05412,rno04934	Wnt signaling pathway|Hippo signaling pathway|Adherens junction|Melanogenesis|Pathways in cancer|Colorectal cancer|Hepatocellular carcinoma|Gastric cancer|Thyroid cancer|Acute myeloid leukemia|Basal cell carcinoma|Prostate cancer|Endometrial cancer|Breast cancer|Arrhythmogenic right ventricular cardiomyopathy (ARVC)|Cushing's syndrome	lymphoid enhancer binding factor 1	0.0415751	-2.36675	139.896	Chr1	GeneID:84477,Genbank:XM_017589791.1,RGD:621367	162154893	1.65058	1.74733	1.45804	0.677983	0.695044	0.46893	0.441779	GO:0035556,GO:0008284,GO:0005547,GO:0043306,GO:0010634,GO:0016477,GO:0005622,GO:0043325,GO:0005737,GO:0005886,GO:0019903,GO:0019904,GO:0048015,GO:0030316,GO:0007169,GO:0007229,GO:0005068,GO:0032991	intracellular signal transduction|positive regulation of cell proliferation|phosphatidylinositol-3,4,5-trisphosphate binding|positive regulation of mast cell degranulation|positive regulation of epithelial cell migration|cell migration|intracellular|phosphatidylinositol-3,4-bisphosphate binding|cytoplasm|plasma membrane|protein phosphatase binding|protein domain specific binding|phosphatidylinosi…	Down	162087029	+	sense	0	0.267684	XLOC_000567	intronic
Lrfn1	XR_001836575.1	0.0028	4.2e-05	4	rno-miR-328a-5p;rno-miR-3072;rno-miR-328a-3p;rno-miR-466b-3p	0.850776	0.0317403	76.619	GeneID:365222,Genbank:XM_008759175.2,RGD:1304707	1.05825	0.97914	0.603413	0.440511	0.311516	0.259369	0.465682	GO:0009986,GO:0014069,GO:0016021,GO:0030054,GO:0045211,GO:0005578,GO:0005615,GO:0007409	cell surface|postsynaptic density|integral component of membrane|cell junction|postsynaptic membrane|proteinaceous extracellular matrix|extracellular space|axonogenesis	Down		0.328372	-1.10258	0.000785843			leucine rich repeat and fibronectin type III domain containing 1	0.00315477	-3.35773	48.2627	Chr2	GeneID:100359861,Genbank:NM_001277210.1,RGD:2324600	39314568	0.270278	0.215716	0.224051	0.0509053	0.110763	0.092027	0.420396	GO:0016021	integral component of membrane	Down	39286557	-	antisense	146	0.449972	LOC102549347	upstream
Cmklr1	XR_001840134.1	0.0028	0.0092	2	rno-miR-207;rno-miR-466b-3p	0.977386	0.000761302	397.644	GeneID:60669,Genbank:XM_006249509.3,RGD:69359	4.26718	3.78384	2.14616	1.59761	1.34071	1.15871	0.489938	GO:0050848,GO:0032088,GO:0005886,GO:0032695,GO:0006935,GO:0007186,GO:0045600,GO:0010759,GO:0016021,GO:0001637,GO:0004930	regulation of calcium-mediated signaling|negative regulation of NF-kappaB transcription factor activity|plasma membrane|negative regulation of interleukin-12 production|chemotaxis|G-protein coupled receptor signaling pathway|positive regulation of fat cell differentiation|positive regulation of macrophage chemotaxis|integral component of membrane|G-protein coupled chemoattractant receptor activit…	Down		0.276054	-1.02933	0.000192458			chemerin chemokine-like receptor 1	0.00101254	-3.72872	20.1137	Chr10	GeneID:303037,Genbank:XM_006246104.1,RGD:1306908	19749790	0.41425	0.28701	0.0639784	0.0173318	0.0463763	0	0.08923	GO:0019899,GO:0000922,GO:0034501,GO:0000940,GO:0005634,GO:0043515,GO:0005737,GO:0005815,GO:0007080,GO:0000132,GO:0051301	enzyme binding|spindle pole|protein localization to kinetochore|condensed chromosome outer kinetochore|nucleus|kinetochore binding|cytoplasm|microtubule organizing center|mitotic metaphase plate congression|establishment of mitotic spindle orientation|cell division	Down	19718067	-	sense	65153	1.17269	LOC108352070	upstream
Ssc5d	TCONS_00024406	0.0028	0.00033	4	rno-miR-370-3p;rno-miR-615;rno-miR-328a-5p;rno-miR-466b-3p	0.968529	0.00147002	126.763	GeneID:308341,Genbank:XM_006228257.2,RGD:1565772	1.83709	1.88714	1.21078	0.406834	0.355534	0.286921	0.258297	GO:0050840,GO:0005615,GO:0005622,GO:2000482,GO:0006898,GO:0006952,GO:0016020,GO:0031012,GO:2000483,GO:0042494,GO:0043236,GO:0001968,GO:0050829,GO:0005044,GO:0050830	extracellular matrix binding|extracellular space|intracellular|regulation of interleukin-8 secretion|receptor-mediated endocytosis|defense response|membrane|extracellular matrix|negative regulation of interleukin-8 secretion|detection of bacterial lipoprotein|laminin binding|fibronectin binding|defense response to Gram-negative bacterium|scavenger receptor activity|defense response to Gram-positi…	Down		0.259566	-1.9529	5.32423e-14			scavenger receptor cysteine rich family member with 5 domains	5.65942e-12	-7.52371	476.964	Chr20	GeneID:690899,Genbank:NM_001044300.1,RGD:1590938	29906428	3.55793	2.98467	2.39928	1.52551	0.918645	1.12667	0.471477	GO:0016021,GO:0030509,GO:0030513,GO:0042802,GO:0048863,GO:2000562,GO:2000738,GO:0002725,GO:0005886,GO:0009897	integral component of membrane|BMP signaling pathway|positive regulation of BMP signaling pathway|identical protein binding|stem cell differentiation|negative regulation of CD4-positive, alpha-beta T cell proliferation|positive regulation of stem cell differentiation|negative regulation of T cell cytokine production|plasma membrane|external side of plasma membrane	Down	29897534	+	sense	0	0.346944	XLOC_010715	exonic
Adamts2	TCONS_00009345	0.0028	0.022	1	rno-miR-466b-3p	0.922876	0.00869287	867.462	GeneID:287899,Genbank:NM_001137622.1,RGD:1565950	13.0728	13.6851	4.89994	1.58955	1.50075	0.981433	0.157501	GO:0005578,GO:0005615,GO:0007229,GO:0007283,GO:0008150,GO:0008233,GO:0008270,GO:0016485,GO:0030199,GO:0030324,GO:0043588,GO:0003674,GO:0004222,GO:0005575	proteinaceous extracellular matrix|extracellular space|integrin-mediated signaling pathway|spermatogenesis|biological_process|peptidase activity|zinc ion binding|protein processing|collagen fibril organization|lung development|skin development|molecular_function|metalloendopeptidase activity|cellular_component	Down		0.395689	-2.66657	1.59434e-11			ADAM metallopeptidase with thrombospondin type 1 motif, 2	9.55531e-10	-6.73904	34.2556	Chr11	GeneID:50662,Genbank:XM_017598053.1,RGD:2283	32822746	2.54197	1.85539	1.54608	0.394544	0.270163	0.141616	0.159147	GO:0001701,GO:0001889,GO:0002062,GO:0002318,GO:0002667,GO:0003677,GO:0003700,GO:0007417,GO:0005509,GO:0008134,GO:0005524,GO:0008285,GO:0005604,GO:0009966,GO:0014894,GO:0030097,GO:0032743,GO:0035162,GO:0030099,GO:0042803,GO:0030182,GO:0043231,GO:0044212,GO:0045595,GO:0045766,GO:0000977,GO:0071336,GO:0071560,GO:0045892,GO:0000981,GO:1903431,GO:0045893,GO:0001047,GO:1990837,GO:1990841,GO:0001228,GO:…	in utero embryonic development|liver development|chondrocyte differentiation|myeloid progenitor cell differentiation|regulation of T cell anergy|DNA binding|DNA binding transcription factor activity|central nervous system development|calcium ion binding|transcription factor binding|ATP binding|negative regulation of cell proliferation|basement membrane|regulation of signal transduction|response t…	Down	32735939	-	sense	0	0.56163	XLOC_004051	intronic
Adamts2	XR_362127.3	0.0028	0.022	1	rno-miR-466b-3p	0.986352	0.000278122	867.462	GeneID:287899,Genbank:NM_001137622.1,RGD:1565950	13.0728	13.6851	4.89994	1.58955	1.50075	0.981433	0.157501	GO:0005578,GO:0005615,GO:0007229,GO:0007283,GO:0008150,GO:0008233,GO:0008270,GO:0016485,GO:0030199,GO:0030324,GO:0043588,GO:0003674,GO:0004222,GO:0005575	proteinaceous extracellular matrix|extracellular space|integrin-mediated signaling pathway|spermatogenesis|biological_process|peptidase activity|zinc ion binding|protein processing|collagen fibril organization|lung development|skin development|molecular_function|metalloendopeptidase activity|cellular_component	Down		0.395689	-2.66657	1.59434e-11			ADAM metallopeptidase with thrombospondin type 1 motif, 2	9.55531e-10	-6.73904	35.8489	Chr20	GeneID:83474,Genbank:NM_031326.1,RGD:620682	18646500	1.31235	1.09845	0.468756	0.196305	0.151028	0.085998	0.170021	GO:0045893,GO:0008301,GO:0005829,GO:0001223,GO:0006264,GO:0003677,GO:0045944,GO:0031072,GO:0006338,GO:0003682,GO:0032991,GO:0003700,GO:0006355,GO:0006390,GO:0005634,GO:0033108,GO:0005739,GO:0042645,GO:0000978,GO:0006391,GO:0005759,GO:0001018,GO:0043565	positive regulation of transcription, DNA-templated|DNA binding, bending|cytosol|transcription coactivator binding|mitochondrial DNA replication|DNA binding|positive regulation of transcription by RNA polymerase II|heat shock protein binding|chromatin remodeling|chromatin binding|protein-containing complex|DNA binding transcription factor activity|regulation of transcription, DNA-templated|mitoch…	Down	18643069	-	antisense	36963	0.655536	LOC102548205	downstream
Ssc5d	TCONS_00014099	0.0028	1.1e-05	3	rno-miR-466b-2-3p>rno-miR-466b-4-3p;rno-miR-23a-5p;rno-miR-466b-3p	0.941715	0.00499678	126.763	GeneID:308341,Genbank:XM_006228257.2,RGD:1565772	1.83709	1.88714	1.21078	0.406834	0.355534	0.286921	0.258297	GO:0050840,GO:0005615,GO:0005622,GO:2000482,GO:0006898,GO:0006952,GO:0016020,GO:0031012,GO:2000483,GO:0042494,GO:0043236,GO:0001968,GO:0050829,GO:0005044,GO:0050830	extracellular matrix binding|extracellular space|intracellular|regulation of interleukin-8 secretion|receptor-mediated endocytosis|defense response|membrane|extracellular matrix|negative regulation of interleukin-8 secretion|detection of bacterial lipoprotein|laminin binding|fibronectin binding|defense response to Gram-negative bacterium|scavenger receptor activity|defense response to Gram-positi…	Down		0.259566	-1.9529	5.32423e-14			scavenger receptor cysteine rich family member with 5 domains	5.65942e-12	-7.52371	14.1012	Chr14	GeneID:679028,Genbank:XM_017599376.1,RGD:1593096	59872441	0.349819	0.552596	0.365718	0.0719418	0.0186463	0.0681664	0.155412	GO:0002193,GO:0002437,GO:0003139,GO:0003151,GO:0003157,GO:0003160,GO:0003198,GO:0006959,GO:0003214,GO:0007219,GO:0003222,GO:0007221,GO:0003256,GO:0007507,GO:0008134,GO:0008284,GO:0008285,GO:0030513,GO:0009912,GO:0032991,GO:0009957,GO:0032993,GO:0010468,GO:0034392,GO:0035019,GO:0035912,GO:0036302,GO:0000122,GO:0048733,GO:0042127,GO:0000978,GO:0048820,GO:0042742,GO:0001077,GO:0048844,GO:0043011,GO:…	MAML1-RBP-Jkappa- ICN1 complex|inflammatory response to antigenic stimulus|secondary heart field specification|outflow tract morphogenesis|endocardium development|endocardium morphogenesis|epithelial to mesenchymal transition involved in endocardial cushion formation|humoral immune response|cardiac left ventricle morphogenesis|Notch signaling pathway|ventricular trabecula myocardium morphogenesis…	Down	59842140	-	sense	0	0.802191	XLOC_006088	intronic
Hivep3	XR_358703.3	0.0028	0.0012	3	rno-miR-466c-3p;rno-miR-466b-2-3p>rno-miR-466b-4-3p;rno-miR-466b-3p	0.871266	0.0237919	409.535	GeneID:313557,Genbank:XM_017593396.1,RGD:1311252	1.80245	1.53944	1.13342	0.624257	0.455135	0.410087	0.404224	GO:0005634,GO:0006355,GO:0006366,GO:0007165,GO:0007275,GO:0035914,GO:0043565,GO:0044212,GO:0045893,GO:0003677,GO:0003700	nucleus|regulation of transcription, DNA-templated|transcription by RNA polymerase II|signal transduction|multicellular organism development|skeletal muscle cell differentiation|sequence-specific DNA binding|transcription regulatory region DNA binding|positive regulation of transcription, DNA-templated|DNA binding|DNA binding transcription factor activity	Down	zf-C2H2	0.235976	-1.30677	3.06416e-08			human immunodeficiency virus type I enhancer binding protein 3	6.90599e-07	-5.53773	13.535	Chr12	GeneID:353305,Genbank:XM_006249416.3,RGD:735203	42520455	0.657505	0.290805	0.482077	0	0.102943	0.0384279	0.111714	GO:0001701,GO:0001947,GO:0003007,GO:0003151,GO:0003167,GO:0003674,GO:0003677,GO:0008595,GO:0003700,GO:0009887,GO:0005575,GO:0010159,GO:0019827,GO:0021761,GO:0030539,GO:0035136,GO:0042127,GO:0030540,GO:0042733,GO:0043066,GO:0000122,GO:0055007,GO:0043565,GO:0060021,GO:0000978,GO:0060412,GO:0045662,GO:0001078,GO:0060444,GO:0001085,GO:0060596,GO:0001102,GO:0060923,GO:0001501,GO:0060931,GO:0090398,GO:…	in utero embryonic development|heart looping|heart morphogenesis|outflow tract morphogenesis|atrioventricular bundle cell differentiation|molecular_function|DNA binding|anterior/posterior axis specification, embryo|DNA binding transcription factor activity|animal organ morphogenesis|cellular_component|specification of animal organ position|stem cell population maintenance|limbic system developmen…	Down	42517114	-	sense	22526	1.04019	LOC102551526	upstream
Grin2d	XR_593565.2	0.0028	0.013	2	rno-miR-298-5p;rno-miR-466b-3p	0.960147	0.0023508	51.8103	GeneID:24412,Genbank:XM_008759316.2,RGD:2740	0.332877	0.257959	0.169893	0.0561911	0.0908978	0.0644696	0.338045	GO:0005234,GO:0005261,GO:0005515,GO:0005622,GO:0005887,GO:0008328,GO:0035235,GO:0008344,GO:0035249,GO:0042165,GO:0016595,GO:0045202,GO:0045211,GO:0050966,GO:0051930,GO:0060079,GO:0001964,GO:0004970,GO:0004972,GO:0017146,GO:0019722,GO:0022843,GO:0022849,GO:0060291,GO:0097553,GO:0030054,GO:0098839	extracellularly glutamate-gated ion channel activity|cation channel activity|protein binding|intracellular|integral component of plasma membrane|ionotropic glutamate receptor complex|ionotropic glutamate receptor signaling pathway|adult locomotory behavior|synaptic transmission, glutamatergic|neurotransmitter binding|glutamate binding|synapse|postsynaptic membrane|detection of mechanical stimulus…	Down		0.377497	-1.56471	3.39857e-05	rno04020,rno04024,rno04080,rno04724,rno04720,rno04713,rno05010,rno05014,rno05030,rno05031,rno05033,rno05034	Calcium signaling pathway|cAMP signaling pathway|Neuroactive ligand-receptor interaction|Glutamatergic synapse|Long-term potentiation|Circadian entrainment|Alzheimer's disease|Amyotrophic lateral sclerosis (ALS)|Cocaine addiction|Amphetamine addiction|Nicotine addiction|Alcoholism	glutamate ionotropic receptor NMDA type subunit 2D	0.000246838	-4.14497	39.2006	Chr7	GeneID:24577,Genbank:NM_012603.2,RGD:3130	102871316	0.629248	0.584834	0.187358	0.0745482	2.07695e-06	0.0328938	0.0896315	GO:0043066,GO:0043085,GO:0043279,GO:0043280,GO:0000987,GO:0001077,GO:0043388,GO:0001541,GO:0043473,GO:0001658,GO:0045787,GO:0043565,GO:0045821,GO:0044195,GO:0001701,GO:0045893,GO:0044330,GO:0001783,GO:0005634,GO:0002053,GO:0045944,GO:0002082,GO:0050910,GO:0046325,GO:0005635,GO:0051276,GO:0046722,GO:0005654,GO:0046982,GO:0051782,GO:0006352,GO:0006355,GO:0005719,GO:0051973,GO:0005730,GO:0060070,GO:…	negative regulation of apoptotic process|positive regulation of catalytic activity|response to alkaloid|positive regulation of cysteine-type endopeptidase activity involved in apoptotic process|proximal promoter sequence-specific DNA binding|transcriptional activator activity, RNA polymerase II proximal promoter sequence-specific DNA binding|positive regulation of DNA binding|ovarian follicle dev…	Down	102648397	+	sense	57157	1.07632	Pvt1	downstream
Nphs1	XR_591304.1	0.0028	0.022	1	rno-miR-466b-3p	0.89931	0.0146973	1816.05	GeneID:64563,Genbank:XM_008759187.2,RGD:620460	8.44932	7.06637	10.7465	15.8852	17.6287	14.2675	2.18269	GO:0045121,GO:0032836,GO:0016020,GO:0005622,GO:0051393,GO:0032991,GO:0016021,GO:0005886,GO:0072015,GO:0035418,GO:0017022,GO:0007155,GO:0007254,GO:0036057,GO:0019904,GO:0042995,GO:0030507,GO:0007519,GO:0030838,GO:0000165,GO:0044062,GO:0007520,GO:0003094,GO:0005515	membrane raft|glomerular basement membrane development|membrane|intracellular|alpha-actinin binding|protein-containing complex|integral component of membrane|plasma membrane|glomerular visceral epithelial cell development|protein localization to synapse|myosin binding|cell adhesion|JNK cascade|slit diaphragm|protein domain specific binding|cell projection|spectrin binding|skeletal muscle tissue d…	Up		0.225118	1.12611	5.66473e-07			NPHS1 nephrin	8.08938e-06	5.00231	38.403	Chr2	GeneID:310836,Genbank:XM_006233242.3,RGD:1309445	225803653	0.385736	0.583341	0.944929	2.00518	1.53086	1.23896	2.97814	GO:0055085,GO:0005524,GO:0090555,GO:0005548,GO:0005575,GO:0005887,GO:0006649,GO:0006869,GO:0007601,GO:0008150,GO:0016887,GO:0042626,GO:0043231,GO:0001750,GO:0045332,GO:0003674,GO:0045494,GO:0004012	transmembrane transport|ATP binding|phosphatidylethanolamine-translocating ATPase activity|phospholipid transporter activity|cellular_component|integral component of plasma membrane|phospholipid transfer to membrane|lipid transport|visual perception|biological_process|ATPase activity|ATPase activity, coupled to transmembrane movement of substances|intracellular membrane-bounded organelle|photorec…	Up	225801080	-	antisense	17792	0.470862	LOC102556705	downstream
Nphs1	TCONS_00017634	0.0028	0.022	1	rno-miR-466b-3p	0.954533	0.00305388	1816.05	GeneID:64563,Genbank:XM_008759187.2,RGD:620460	8.44932	7.06637	10.7465	15.8852	17.6287	14.2675	2.18269	GO:0045121,GO:0032836,GO:0016020,GO:0005622,GO:0051393,GO:0032991,GO:0016021,GO:0005886,GO:0072015,GO:0035418,GO:0017022,GO:0007155,GO:0007254,GO:0036057,GO:0019904,GO:0042995,GO:0030507,GO:0007519,GO:0030838,GO:0000165,GO:0044062,GO:0007520,GO:0003094,GO:0005515	membrane raft|glomerular basement membrane development|membrane|intracellular|alpha-actinin binding|protein-containing complex|integral component of membrane|plasma membrane|glomerular visceral epithelial cell development|protein localization to synapse|myosin binding|cell adhesion|JNK cascade|slit diaphragm|protein domain specific binding|cell projection|spectrin binding|skeletal muscle tissue d…	Up		0.225118	1.12611	5.66473e-07			NPHS1 nephrin	8.08938e-06	5.00231	174.569	Chr17	GeneID:680523,Genbank:XM_001057551.6,RGD:1590637	81344564	0.898248	1.09736	2.04275	3.75473	5.39436	4.59967	4.11845	GO:0016021	integral component of membrane	Up	81338573	+	sense	0	0.388487	XLOC_007681	intronic
Nphs1	TCONS_00036564	0.0028	0.0014	2	rno-miR-1956-5p;rno-miR-466b-3p	0.878484	0.0212522	1816.05	GeneID:64563,Genbank:XM_008759187.2,RGD:620460	8.44932	7.06637	10.7465	15.8852	17.6287	14.2675	2.18269	GO:0045121,GO:0032836,GO:0016020,GO:0005622,GO:0051393,GO:0032991,GO:0016021,GO:0005886,GO:0072015,GO:0035418,GO:0017022,GO:0007155,GO:0007254,GO:0036057,GO:0019904,GO:0042995,GO:0030507,GO:0007519,GO:0030838,GO:0000165,GO:0044062,GO:0007520,GO:0003094,GO:0005515	membrane raft|glomerular basement membrane development|membrane|intracellular|alpha-actinin binding|protein-containing complex|integral component of membrane|plasma membrane|glomerular visceral epithelial cell development|protein localization to synapse|myosin binding|cell adhesion|JNK cascade|slit diaphragm|protein domain specific binding|cell projection|spectrin binding|skeletal muscle tissue d…	Up		0.225118	1.12611	5.66473e-07			NPHS1 nephrin	8.08938e-06	5.00231	159.418	Chr7		69415402	1.21117	1.51503	2.06785	3.80108	4.25518	1.84916	2.40946			Up	69398883	+			0.373621
Nphs1	TCONS_00040761	0.0028	0.022	1	rno-miR-466b-3p	0.828234	0.0417214	1816.05	GeneID:64563,Genbank:XM_008759187.2,RGD:620460	8.44932	7.06637	10.7465	15.8852	17.6287	14.2675	2.18269	GO:0045121,GO:0032836,GO:0016020,GO:0005622,GO:0051393,GO:0032991,GO:0016021,GO:0005886,GO:0072015,GO:0035418,GO:0017022,GO:0007155,GO:0007254,GO:0036057,GO:0019904,GO:0042995,GO:0030507,GO:0007519,GO:0030838,GO:0000165,GO:0044062,GO:0007520,GO:0003094,GO:0005515	membrane raft|glomerular basement membrane development|membrane|intracellular|alpha-actinin binding|protein-containing complex|integral component of membrane|plasma membrane|glomerular visceral epithelial cell development|protein localization to synapse|myosin binding|cell adhesion|JNK cascade|slit diaphragm|protein domain specific binding|cell projection|spectrin binding|skeletal muscle tissue d…	Up		0.225118	1.12611	5.66473e-07			NPHS1 nephrin	8.08938e-06	5.00231	125.237	Chr8	GeneID:300846,Genbank:NM_001005549.1,RGD:1359482	84361303	1.15354	1.71526	1.65237	4.22498	3.05667	2.49133	2.54634	GO:0005615,GO:0005764,GO:0006508,GO:0006898,GO:0006955,GO:0007155,GO:0008234,GO:0030247,GO:0051603,GO:0004197,GO:0005044,GO:0005604	extracellular space|lysosome|proteolysis|receptor-mediated endocytosis|immune response|cell adhesion|cysteine-type peptidase activity|polysaccharide binding|proteolysis involved in cellular protein catabolic process|cysteine-type endopeptidase activity|scavenger receptor activity|basement membrane	Up	84220546	-	sense	0	0.32395	XLOC_017867	intronic
Galnt14	XR_356607.2	0.0028	0.0011	2	rno-miR-466b-2-3p>rno-miR-466b-4-3p;rno-miR-466b-3p	0.967924	0.00152685	1833.17	GeneID:313878,Genbank:XM_017594125.1,RGD:1310068	1.60534	1.41962	4.33909	6.32261	6.30402	5.97332	2.98276	GO:0006486,GO:0009312,GO:0016020,GO:0016021,GO:0016266,GO:0016757,GO:0018242,GO:0018243,GO:0030246,GO:0000139,GO:0004653,GO:0005794	protein glycosylation|oligosaccharide biosynthetic process|membrane|integral component of membrane|O-glycan processing|transferase activity, transferring glycosyl groups|protein O-linked glycosylation via serine|protein O-linked glycosylation via threonine|carbohydrate binding|Golgi membrane|polypeptide N-acetylgalactosaminyltransferase activity|Golgi apparatus	Up		0.46453	1.57665	0.000688613	rno00512	Mucin type O-glycan biosynthesis	polypeptide N-acetylgalactosaminyltransferase 14	0.00283307	3.39407	345.129	Chr8	GeneID:316023,Genbank:NM_001191800.1,RGD:1309232	119696565	5.89772	5.56816	8.71608	13.7543	15.3201	14.6736	2.61105	GO:0005634,GO:0005737,GO:0018105,GO:0018107,GO:0035556,GO:1900181,GO:0004672,GO:0004674,GO:0005524	nucleus|cytoplasm|peptidyl-serine phosphorylation|peptidyl-threonine phosphorylation|intracellular signal transduction|negative regulation of protein localization to nucleus|protein kinase activity|protein serine/threonine kinase activity|ATP binding	Up	119694564	+	sense	0	0.253385	LOC102552650	intronic
Slco5a1	XR_593355.2	0.0027	0.014	1	rno-miR-466b-3p	0.931274	0.00692261	26.4254	GeneID:312907,Genbank:XM_017593320.1,RGD:1307132	0.366956	0.239476	0.10504	0.0166155	0.0134391	0.0207211	0.0878792	GO:0055085,GO:0005887,GO:0015347,GO:0043252	transmembrane transport|integral component of plasma membrane|sodium-independent organic anion transmembrane transporter activity|sodium-independent organic anion transport	Down		0.687105	-3.50833	3.29104e-07			solute carrier organic anion transporter family, member 5A1	5.10761e-06	-5.10597	28.1978	Chr7	GeneID:299694,Genbank:NM_001106774.1,RGD:1309956	25042296	3.08934	2.73148	2.22313	0.778664	0.565468	0.511703	0.267258	GO:0035556,GO:0004674,GO:2000772,GO:0005524,GO:0005634,GO:0005737,GO:0006468,GO:0015630,GO:0001650,GO:0030155,GO:0035507,GO:0002039	intracellular signal transduction|protein serine/threonine kinase activity|regulation of cellular senescence|ATP binding|nucleus|cytoplasm|protein phosphorylation|microtubule cytoskeleton|fibrillar center|regulation of cell adhesion|regulation of myosin-light-chain-phosphatase activity|p53 binding	Down	25041059	+	sense	0	0.48386	LOC103692812	intronic
Il10ra	XR_593355.2	0.0027	0.014	1	rno-miR-466b-3p	0.980892	0.000544165	439.695	GeneID:117539,Genbank:XM_006242864.3,RGD:620138	8.73067	6.73193	6.41954	3.61949	2.03557	2.47291	0.449855	GO:0005886,GO:0016021,GO:0019221,GO:0019969,GO:0032496,GO:0050807,GO:0004896,GO:0004920	plasma membrane|integral component of membrane|cytokine-mediated signaling pathway|interleukin-10 binding|response to lipopolysaccharide|regulation of synapse organization|cytokine receptor activity|interleukin-10 receptor activity	Down		0.256942	-1.15247	7.28009e-06	rno04630,rno04060,rno05152,rno05169,rno05145	Jak-STAT signaling pathway|Cytokine-cytokine receptor interaction|Tuberculosis|Epstein-Barr virus infection|Toxoplasmosis	interleukin 10 receptor subunit alpha	6.93578e-05	-4.48533	28.1978	Chr7	GeneID:299694,Genbank:NM_001106774.1,RGD:1309956	25042296	3.08934	2.73148	2.22313	0.778664	0.565468	0.511703	0.267258	GO:0035556,GO:0004674,GO:2000772,GO:0005524,GO:0005634,GO:0005737,GO:0006468,GO:0015630,GO:0001650,GO:0030155,GO:0035507,GO:0002039	intracellular signal transduction|protein serine/threonine kinase activity|regulation of cellular senescence|ATP binding|nucleus|cytoplasm|protein phosphorylation|microtubule cytoskeleton|fibrillar center|regulation of cell adhesion|regulation of myosin-light-chain-phosphatase activity|p53 binding	Down	25041059	+	sense	0	0.48386	LOC103692812	intronic
Pkib	XR_593355.2	0.0027	0.014	1	rno-miR-466b-3p	0.947369	0.00408212	61.509	GeneID:24678,Genbank:XM_006256512.3,RGD:3335	1.34084	1.4674	0.556251	0.0927551	0.0636557	0.0757141	0.0846622	GO:0005634,GO:0005737,GO:0016301,GO:0016310,GO:0032212,GO:0051973,GO:0071901,GO:1904355,GO:0004862,GO:2000480	nucleus|cytoplasm|kinase activity|phosphorylation|positive regulation of telomere maintenance via telomerase|positive regulation of telomerase activity|negative regulation of protein serine/threonine kinase activity|positive regulation of telomere capping|cAMP-dependent protein kinase inhibitor activity|negative regulation of cAMP-dependent protein kinase activity	Down		0.506726	-3.56214	2.06958e-12			protein kinase (cAMP-dependent, catalytic) inhibitor beta	1.58991e-10	-7.02971	28.1978	Chr7	GeneID:299694,Genbank:NM_001106774.1,RGD:1309956	25042296	3.08934	2.73148	2.22313	0.778664	0.565468	0.511703	0.267258	GO:0035556,GO:0004674,GO:2000772,GO:0005524,GO:0005634,GO:0005737,GO:0006468,GO:0015630,GO:0001650,GO:0030155,GO:0035507,GO:0002039	intracellular signal transduction|protein serine/threonine kinase activity|regulation of cellular senescence|ATP binding|nucleus|cytoplasm|protein phosphorylation|microtubule cytoskeleton|fibrillar center|regulation of cell adhesion|regulation of myosin-light-chain-phosphatase activity|p53 binding	Down	25041059	+	sense	0	0.48386	LOC103692812	intronic
Rhbdf2	XR_593355.2	0.0027	0.014	1	rno-miR-466b-3p	0.980056	0.000592657	806.91	GeneID:303690,Genbank:NM_001270834.1,RGD:1309699	8.04011	7.79457	5.19184	2.54108	2.38119	2.66917	0.439764	GO:0005789,GO:0005886,GO:0016021,GO:0016485,GO:0042058,GO:0050708,GO:0050709,GO:0004252	endoplasmic reticulum membrane|plasma membrane|integral component of membrane|protein processing|regulation of epidermal growth factor receptor signaling pathway|regulation of protein secretion|negative regulation of protein secretion|serine-type endopeptidase activity	Down		0.184287	-1.1852	1.26563e-10			rhomboid 5 homolog 2	5.89267e-09	-6.43125	28.1978	Chr7	GeneID:299694,Genbank:NM_001106774.1,RGD:1309956	25042296	3.08934	2.73148	2.22313	0.778664	0.565468	0.511703	0.267258	GO:0035556,GO:0004674,GO:2000772,GO:0005524,GO:0005634,GO:0005737,GO:0006468,GO:0015630,GO:0001650,GO:0030155,GO:0035507,GO:0002039	intracellular signal transduction|protein serine/threonine kinase activity|regulation of cellular senescence|ATP binding|nucleus|cytoplasm|protein phosphorylation|microtubule cytoskeleton|fibrillar center|regulation of cell adhesion|regulation of myosin-light-chain-phosphatase activity|p53 binding	Down	25041059	+	sense	0	0.48386	LOC103692812	intronic
Il1r1	XR_593355.2	0.0027	0.014	1	rno-miR-466b-3p	0.987383	0.000237761	1179.9	GeneID:25663,Genbank:XM_006244753.3,RGD:2892	8.64239	8.89978	6.42192	3.5186	2.30956	2.28834	0.410737	GO:0005634,GO:0009314,GO:0009897,GO:0009986,GO:0010286,GO:0070498,GO:0014069,GO:0016020,GO:0070555,GO:0016021,GO:0070849,GO:0071333,GO:0071559,GO:0071731,GO:1990834,GO:2000391,GO:0002020,GO:0004871,GO:0004908,GO:0004909,GO:0005161,GO:0005515,GO:0005615,GO:0019221,GO:0019966,GO:0030424,GO:0030728,GO:0032991,GO:0035255,GO:0050727,GO:2000661,GO:2001224	nucleus|response to radiation|external side of plasma membrane|cell surface|heat acclimation|interleukin-1-mediated signaling pathway|postsynaptic density|membrane|response to interleukin-1|integral component of membrane|response to epidermal growth factor|cellular response to glucose stimulus|response to transforming growth factor beta|response to nitric oxide|response to odorant|positive regula…	Down		0.221652	-1.28371	6.97294e-09	rno04010,rno04064,rno04060,rno04640,rno04659,rno04750,rno04380,rno05418,rno05166,rno05146	MAPK signaling pathway|NF-kappa B signaling pathway|Cytokine-cytokine receptor interaction|Hematopoietic cell lineage|Th17 cell differentiation|Inflammatory mediator regulation of TRP channels|Osteoclast differentiation|Fluid shear stress and atherosclerosis|HTLV-I infection|Amoebiasis	interleukin 1 receptor type 1	1.90387e-07	-5.79158	28.1978	Chr7	GeneID:299694,Genbank:NM_001106774.1,RGD:1309956	25042296	3.08934	2.73148	2.22313	0.778664	0.565468	0.511703	0.267258	GO:0035556,GO:0004674,GO:2000772,GO:0005524,GO:0005634,GO:0005737,GO:0006468,GO:0015630,GO:0001650,GO:0030155,GO:0035507,GO:0002039	intracellular signal transduction|protein serine/threonine kinase activity|regulation of cellular senescence|ATP binding|nucleus|cytoplasm|protein phosphorylation|microtubule cytoskeleton|fibrillar center|regulation of cell adhesion|regulation of myosin-light-chain-phosphatase activity|p53 binding	Down	25041059	+	sense	0	0.48386	LOC103692812	intronic
Slc41a3	XR_593355.2	0.0027	0.014	1	rno-miR-466b-3p	0.847132	0.0332667	121.582	GeneID:641603,Genbank:XM_006236872.3,RGD:1589573	1.89336	2.79457	1.09634	0.680762	0.568714	0.707878	0.414066	GO:0008324,GO:0016021,GO:0055085,GO:0098655,GO:0005886	cation transmembrane transporter activity|integral component of membrane|transmembrane transport|cation transmembrane transport|plasma membrane	Down		0.366965	-1.27207	0.000527359			solute carrier family 41, member 3	0.00229359	-3.46646	28.1978	Chr7	GeneID:299694,Genbank:NM_001106774.1,RGD:1309956	25042296	3.08934	2.73148	2.22313	0.778664	0.565468	0.511703	0.267258	GO:0035556,GO:0004674,GO:2000772,GO:0005524,GO:0005634,GO:0005737,GO:0006468,GO:0015630,GO:0001650,GO:0030155,GO:0035507,GO:0002039	intracellular signal transduction|protein serine/threonine kinase activity|regulation of cellular senescence|ATP binding|nucleus|cytoplasm|protein phosphorylation|microtubule cytoskeleton|fibrillar center|regulation of cell adhesion|regulation of myosin-light-chain-phosphatase activity|p53 binding	Down	25041059	+	sense	0	0.48386	LOC103692812	intronic
Pkp1	XR_593355.2	0.0027	0.014	1	rno-miR-466b-3p	0.884638	0.0191949	160.131	GeneID:304822,Genbank:NM_001107181.1,RGD:1307472	3.69164	4.15463	0.782876	0.206995	0.178585	0.231296	0.0883764	GO:0005634,GO:0005654,GO:0005886,GO:0008150,GO:0010628,GO:0030057,GO:0043231,GO:0045110,GO:0098609,GO:0003674,GO:1902373,GO:0005521,GO:1990124,GO:0005575	nucleus|nucleoplasm|plasma membrane|biological_process|positive regulation of gene expression|desmosome|intracellular membrane-bounded organelle|intermediate filament bundle assembly|cell-cell adhesion|molecular_function|negative regulation of mRNA catabolic process|lamin binding|messenger ribonucleoprotein complex|cellular_component	Down		0.587208	-3.50019	2.51102e-09			plakophilin 1	7.96224e-08	-5.96074	28.1978	Chr7	GeneID:299694,Genbank:NM_001106774.1,RGD:1309956	25042296	3.08934	2.73148	2.22313	0.778664	0.565468	0.511703	0.267258	GO:0035556,GO:0004674,GO:2000772,GO:0005524,GO:0005634,GO:0005737,GO:0006468,GO:0015630,GO:0001650,GO:0030155,GO:0035507,GO:0002039	intracellular signal transduction|protein serine/threonine kinase activity|regulation of cellular senescence|ATP binding|nucleus|cytoplasm|protein phosphorylation|microtubule cytoskeleton|fibrillar center|regulation of cell adhesion|regulation of myosin-light-chain-phosphatase activity|p53 binding	Down	25041059	+	sense	0	0.48386	LOC103692812	intronic
Scn2b	XR_001840755.1	0.0027	0.004	2	rno-miR-466b-2-3p>rno-miR-466b-4-3p;rno-miR-466b-3p	0.915741	0.0103502	28.5997	GeneID:25349,Genbank:NM_012877.1,RGD:3633	0.578937	0.375124	0.461686	0.111409	0.0646947	0.05985	0.201745	GO:0005248,GO:0005515,GO:0007399,GO:0017080,GO:0035725,GO:0046684,GO:0060048,GO:0060371,GO:0086002,GO:0086006,GO:0086012,GO:0001518,GO:0086091,GO:2000649,GO:0005244	voltage-gated sodium channel activity|protein binding|nervous system development|sodium channel regulator activity|sodium ion transmembrane transport|response to pyrethroid|cardiac muscle contraction|regulation of atrial cardiac muscle cell membrane depolarization|cardiac muscle cell action potential involved in contraction|voltage-gated sodium channel activity involved in cardiac muscle cell act…	Down		0.453873	-2.30939	3.61481e-07			sodium voltage-gated channel beta subunit 2	5.50892e-06	-5.0882	105.953	Chr12	GeneID:100362819,Genbank:XM_008769171.2,RGD:2323959	27667957	1.00289	0.880051	0.606677	0.30042	0.340153	0.182552	0.38	GO:0010592,GO:0015629,GO:0030426,GO:0031532,GO:0035022,GO:0045944,GO:0048675,GO:0051571,GO:0060013,GO:0097484,GO:0098582,GO:0001764,GO:2000620,GO:0003682,GO:0005634	positive regulation of lamellipodium assembly|actin cytoskeleton|growth cone|actin cytoskeleton reorganization|positive regulation of Rac protein signal transduction|positive regulation of transcription by RNA polymerase II|axon extension|positive regulation of histone H3-K4 methylation|righting reflex|dendrite extension|innate vocalization behavior|neuron migration|positive regulation of histone…	Down	27660256	+	sense	0	0.387343	LOC108352498	intronic
Bcl11a	TCONS_00011420	0.0027	0.014	3	rno-miR-667-5p;rno-miR-6318;rno-miR-466b-3p	0.982574	0.000452851	35.4372	GeneID:305589,Genbank:XM_006251586.3,RGD:1309923	0.151849	0.131677	0.0813617	0.0341549	0.018417	0.0340756	0.290465	GO:1905232,GO:0030217,GO:0010628,GO:0001078,GO:2000171,GO:0043565,GO:0010629,GO:0044212,GO:0010976,GO:0003700,GO:2000173,GO:0046982,GO:0003714,GO:0005634,GO:0010977,GO:0005654,GO:0048671,GO:0014069,GO:0005737,GO:0048672,GO:0016604,GO:0006355,GO:0050773,GO:0016925,GO:0006366,GO:0000122,GO:1903860,GO:0019901,GO:0007165,GO:1904800,GO:0030183,GO:0007275,GO:0000978	cellular response to L-glutamate|T cell differentiation|positive regulation of gene expression|transcriptional repressor activity, RNA polymerase II proximal promoter sequence-specific DNA binding|negative regulation of dendrite development|sequence-specific DNA binding|negative regulation of gene expression|transcription regulatory region DNA binding|positive regulation of neuron projection deve…	Down	zf-C2H2	0.425712	-1.78356	2.7945e-05			B-cell CLL/lymphoma 11A	0.000210753	-4.1896	413.1	Chr13	GeneID:288995,Genbank:NM_001114392.1,RGD:1306745	42042622	1.8577	1.71554	1.22831	0.572751	0.483858	0.350188	0.33987	GO:0060455,GO:0005623,GO:0071294,GO:0007186,GO:0008343,GO:0016021,GO:0019216,GO:0030641,GO:0032024,GO:0035483,GO:0035774,GO:0042391,GO:0042593,GO:0000187,GO:0042632,GO:0002024,GO:0051281,GO:0004930	negative regulation of gastric acid secretion|cell|cellular response to zinc ion|G-protein coupled receptor signaling pathway|adult feeding behavior|integral component of membrane|regulation of lipid metabolic process|regulation of cellular pH|positive regulation of insulin secretion|gastric emptying|positive regulation of insulin secretion involved in cellular response to glucose stimulus|regula…	Down	42019949	+	sense	0	0.317083	XLOC_004939	intronic
Sdk2	XR_001841087.1	0.0027	0.019	2	rno-miR-7578;rno-miR-466b-3p	0.979877	0.000603313	616.265	GeneID:360652,Genbank:XM_017597411.1,RGD:1310397	5.1086	4.52966	2.99062	1.08287	0.868879	0.755878	0.260844	GO:0016021,GO:0045202,GO:0060219,GO:0007156,GO:0007416,GO:0010842	integral component of membrane|synapse|camera-type eye photoreceptor cell differentiation|homophilic cell adhesion via plasma membrane adhesion molecules|synapse assembly|retina layer formation	Down		0.236463	-1.93874	2.42599e-16			sidekick cell adhesion molecule 2	4.36187e-14	-8.1989	4.55204	Chr14	GeneID:81503,Genbank:NM_030845.1,RGD:619869	18783025	0.0693091	0.0809493	0.0404212	0	0	0	0.0207083	GO:0006954,GO:0006955,GO:0007186,GO:0007204,GO:0008009,GO:0043268,GO:0045236,GO:0008083,GO:0051384,GO:0009408,GO:0060326,GO:0070098,GO:0070965,GO:0090023,GO:1902035,GO:0001975,GO:0002526,GO:0002690,GO:0005615,GO:0005623,GO:0006952,GO:0010332,GO:0010469,GO:0010765,GO:0030593,GO:0032355,GO:0032496,GO:0032930,GO:0042127	inflammatory response|immune response|G-protein coupled receptor signaling pathway|positive regulation of cytosolic calcium ion concentration|chemokine activity|positive regulation of potassium ion transport|CXCR chemokine receptor binding|growth factor activity|response to glucocorticoid|response to heat|cell chemotaxis|chemokine-mediated signaling pathway|positive regulation of neutrophil media…	Down	18752779	+	antisense	7322	1.70719	LOC102548839	upstream
Emilin1	XR_001841087.1	0.0027	0.00025	3	rno-miR-346;rno-miR-324-3p;rno-miR-466b-3p	0.99068	0.00012989	1807.59	GeneID:298845,Genbank:XM_006239793.3,RGD:1311209	31.3932	33.2049	17.59	8.80582	6.13777	6.25701	0.314479	GO:0098640,GO:0007155,GO:1990971,GO:0007160,GO:0010811,GO:0016477,GO:0030023,GO:0030198,GO:0031012,GO:0034668,GO:0005578,GO:0042802,GO:0005581,GO:0070207,GO:0005615	integrin binding involved in cell-matrix adhesion|cell adhesion|EMILIN complex|cell-matrix adhesion|positive regulation of cell-substrate adhesion|cell migration|extracellular matrix constituent conferring elasticity|extracellular matrix organization|extracellular matrix|integrin alpha4-beta1 complex|proteinaceous extracellular matrix|identical protein binding|collagen trimer|protein homotrimeriz…	Down		0.271181	-1.66896	7.53436e-10			elastin microfibril interfacer 1	2.80429e-08	-6.15444	4.55204	Chr14	GeneID:81503,Genbank:NM_030845.1,RGD:619869	18783025	0.0693091	0.0809493	0.0404212	0	0	0	0.0207083	GO:0006954,GO:0006955,GO:0007186,GO:0007204,GO:0008009,GO:0043268,GO:0045236,GO:0008083,GO:0051384,GO:0009408,GO:0060326,GO:0070098,GO:0070965,GO:0090023,GO:1902035,GO:0001975,GO:0002526,GO:0002690,GO:0005615,GO:0005623,GO:0006952,GO:0010332,GO:0010469,GO:0010765,GO:0030593,GO:0032355,GO:0032496,GO:0032930,GO:0042127	inflammatory response|immune response|G-protein coupled receptor signaling pathway|positive regulation of cytosolic calcium ion concentration|chemokine activity|positive regulation of potassium ion transport|CXCR chemokine receptor binding|growth factor activity|response to glucocorticoid|response to heat|cell chemotaxis|chemokine-mediated signaling pathway|positive regulation of neutrophil media…	Down	18752779	+	antisense	7322	1.70719	LOC102548839	upstream
Pcdhb22	TCONS_00018083	0.0026	0.00057	2	rno-miR-466c-3p;rno-miR-466b-3p	0.973712	0.00102747	99.1165	GeneID:307486,Genbank:XM_001056235.6,RGD:1310328	1.66628	1.41877	1.06517	0.643023	0.360599	0.461901	0.429441	GO:0007156,GO:0007267,GO:0007268,GO:0007416,GO:0032391,GO:0005509,GO:0005887,GO:0007155	homophilic cell adhesion via plasma membrane adhesion molecules|cell-cell signaling|chemical synaptic transmission|synapse assembly|photoreceptor connecting cilium|calcium ion binding|integral component of plasma membrane|cell adhesion	Down		0.297902	-1.21947	4.24867e-05			protocadherin beta 22	0.00029538	-4.09352	305.217	Chr17	GeneID:291130,Genbank:NM_001106110.2,RGD:1310227	41958822	6.53001	5.73349	2.60244	0.401101	0.47807	0.325898	0.0936751	GO:0005815,GO:0005829,GO:0005856,GO:0005874,GO:0005929,GO:0030864,GO:0032502,GO:0035556,GO:0005930,GO:0045880,GO:0048813,GO:0060091,GO:0060271,GO:0001764,GO:0005654,GO:0005737,GO:0007165,GO:0007605,GO:0008542,GO:0015630,GO:0019894,GO:0072686,GO:0030111,GO:1902017	microtubule organizing center|cytosol|cytoskeleton|microtubule|cilium|cortical actin cytoskeleton|developmental process|intracellular signal transduction|axoneme|positive regulation of smoothened signaling pathway|dendrite morphogenesis|kinocilium|cilium assembly|neuron migration|nucleoplasm|cytoplasm|signal transduction|sensory perception of sound|visual learning|microtubule cytoskeleton|kinesin…	Down	41954311	-	sense	0	0.473382	XLOC_007885	intronic
Ntrk2	XR_593347.2	0.0026	9.6e-05	3	rno-miR-466c-3p;rno-miR-667-5p;rno-miR-466b-3p	0.931422	0.0068931	136.006	GeneID:25054,Genbank:XM_017600456.1,RGD:3213	0.94048	0.565329	0.327991	0.226229	0.109922	0.109131	0.29662	GO:0043204,GO:0043235,GO:0043408,GO:0043410,GO:0048403,GO:0043524,GO:0043679,GO:0048709,GO:0048786,GO:0048935,GO:0060175,GO:0050772,GO:0060291,GO:0050773,GO:0051896,GO:0070374,GO:0071230,GO:0071356,GO:0099551,GO:0004714,GO:0004871,GO:0004888,GO:0005030,GO:0005886,GO:0005515,GO:0005887,GO:0005524,GO:0005737,GO:0006954,GO:0007178,GO:0009416,GO:0007275,GO:0009968,GO:0007528,GO:0009986,GO:0010628,GO:…	perikaryon|receptor complex|regulation of MAPK cascade|positive regulation of MAPK cascade|brain-derived neurotrophic factor binding|negative regulation of neuron apoptotic process|axon terminus|oligodendrocyte differentiation|presynaptic active zone|peripheral nervous system neuron development|brain-derived neurotrophic factor-activated receptor activity|positive regulation of axonogenesis|long-…	Down		0.472294	-1.75331	0.000205352	rno04014,rno04010,rno04151,rno04722,rno05034	Ras signaling pathway|MAPK signaling pathway|PI3K-Akt signaling pathway|Neurotrophin signaling pathway|Alcoholism	neurotrophic receptor tyrosine kinase 2	0.0010659	-3.71234	59.8414	Chr7	GeneID:29130,Genbank:NM_017109.1,RGD:3799	23329214	1.40407	0.708058	0.862731	0.346223	0.170382	0.0337001	0.2087	GO:0007269,GO:0008021,GO:0014069,GO:0030054,GO:0030672,GO:0045202,GO:0005515,GO:0005524	neurotransmitter secretion|synaptic vesicle|postsynaptic density|cell junction|synaptic vesicle membrane|synapse|protein binding|ATP binding	Down	23321132	+	sense	74682	0.763011	LOC103692811	upstream
Numbl	XR_001836575.1	0.0026	2.3e-07	5	rno-miR-328a-5p;rno-miR-207;rno-miR-711;rno-miR-466b-3p;rno-miR-3072	0.830998	0.0404291	198.864	GeneID:292732,Genbank:XM_006228567.3,RGD:1307579	3.11456	3.14328	1.19942	0.598042	0.411067	0.413067	0.233615	GO:0050769,GO:0021670,GO:0005737,GO:0050775,GO:0021849,GO:0007399,GO:0007405,GO:0007409,GO:0019221,GO:0030900,GO:0019538,GO:0034332,GO:0005515,GO:0005575	positive regulation of neurogenesis|lateral ventricle development|cytoplasm|positive regulation of dendrite morphogenesis|neuroblast division in subventricular zone|nervous system development|neuroblast proliferation|axonogenesis|cytokine-mediated signaling pathway|forebrain development|protein metabolic process|adherens junction organization|protein binding|cellular_component	Down		0.400396	-2.0978	1.61177e-07	rno04330	Notch signaling pathway	NUMB-like, endocytic adaptor protein	2.8141e-06	-5.23931	48.2627	Chr2	GeneID:100359861,Genbank:NM_001277210.1,RGD:2324600	39314568	0.270278	0.215716	0.224051	0.0509053	0.110763	0.092027	0.420396	GO:0016021	integral component of membrane	Down	39286557	-	antisense	146	0.449972	LOC102549347	upstream
Arhgap25	TCONS_00024406	0.0026	0.008	3	rno-miR-328a-3p;rno-miR-615;rno-miR-466b-3p	0.971251	0.00122783	349.355	GeneID:500246,Genbank:NM_001109247.1,RGD:1562105	2.21361	2.28134	1.46931	0.807412	0.64555	0.624985	0.423644	GO:0007015,GO:0007165,GO:0043547,GO:0051058,GO:0001891,GO:0005096,GO:0006911	actin filament organization|signal transduction|positive regulation of GTPase activity|negative regulation of small GTPase mediated signal transduction|phagocytic cup|GTPase activator activity|phagocytosis, engulfment	Down		0.211381	-1.23907	4.57876e-09			Rho GTPase activating protein 25	1.32283e-07	-5.8618	476.964	Chr20	GeneID:690899,Genbank:NM_001044300.1,RGD:1590938	29906428	3.55793	2.98467	2.39928	1.52551	0.918645	1.12667	0.471477	GO:0016021,GO:0030509,GO:0030513,GO:0042802,GO:0048863,GO:2000562,GO:2000738,GO:0002725,GO:0005886,GO:0009897	integral component of membrane|BMP signaling pathway|positive regulation of BMP signaling pathway|identical protein binding|stem cell differentiation|negative regulation of CD4-positive, alpha-beta T cell proliferation|positive regulation of stem cell differentiation|negative regulation of T cell cytokine production|plasma membrane|external side of plasma membrane	Down	29897534	+	sense	0	0.346944	XLOC_010715	exonic
Qrich2	TCONS_00024406	0.0026	0.008	3	rno-miR-370-3p;rno-miR-702-3p;rno-miR-466b-3p	0.925581	0.00810114	92.6659	GeneID:501747,Genbank:XM_008768435.2,RGD:1562974	0.739315	0.680552	0.619586	0.203245	0.318817	0.248858	0.456956			Down		0.242408	-1.12987	3.14618e-06			glutamine rich 2	3.43498e-05	-4.66104	476.964	Chr20	GeneID:690899,Genbank:NM_001044300.1,RGD:1590938	29906428	3.55793	2.98467	2.39928	1.52551	0.918645	1.12667	0.471477	GO:0016021,GO:0030509,GO:0030513,GO:0042802,GO:0048863,GO:2000562,GO:2000738,GO:0002725,GO:0005886,GO:0009897	integral component of membrane|BMP signaling pathway|positive regulation of BMP signaling pathway|identical protein binding|stem cell differentiation|negative regulation of CD4-positive, alpha-beta T cell proliferation|positive regulation of stem cell differentiation|negative regulation of T cell cytokine production|plasma membrane|external side of plasma membrane	Down	29897534	+	sense	0	0.346944	XLOC_010715	exonic
Adcyap1r1	TCONS_00009345	0.0026	0.021	1	rno-miR-466b-3p	0.9577	0.00264609	145.8	GeneID:24167,Genbank:XM_017592431.1,RGD:2038	2.55751	1.48217	0.982634	0.238334	0.501205	0.142668	0.214047	GO:0043235,GO:0019933,GO:0005737,GO:0043950,GO:0030154,GO:0005768,GO:0045471,GO:0030306,GO:0005791,GO:0046545,GO:0005901,GO:0005923,GO:0007166,GO:0007186,GO:0032355,GO:0007202,GO:0051057,GO:0033555,GO:0007283,GO:0060548,GO:0042493,GO:0008179,GO:0060732,GO:0042923,GO:0009986,GO:0000139,GO:0043005,GO:0010524,GO:0001634,GO:0043231,GO:0016021,GO:0004999	receptor complex|cAMP-mediated signaling|cytoplasm|positive regulation of cAMP-mediated signaling|cell differentiation|endosome|response to ethanol|ADP-ribosylation factor binding|rough endoplasmic reticulum|development of primary female sexual characteristics|caveola|bicellular tight junction|cell surface receptor signaling pathway|G-protein coupled receptor signaling pathway|response to estradi…	Down		0.535383	-2.224	3.26659e-05	rno04024,rno04080,rno04911,rno04924,rno04713	cAMP signaling pathway|Neuroactive ligand-receptor interaction|Insulin secretion|Renin secretion|Circadian entrainment	adenylate cyclase activating polypeptide 1 receptor type 1	0.000239725	-4.15404	34.2556	Chr11	GeneID:50662,Genbank:XM_017598053.1,RGD:2283	32822746	2.54197	1.85539	1.54608	0.394544	0.270163	0.141616	0.159147	GO:0001701,GO:0001889,GO:0002062,GO:0002318,GO:0002667,GO:0003677,GO:0003700,GO:0007417,GO:0005509,GO:0008134,GO:0005524,GO:0008285,GO:0005604,GO:0009966,GO:0014894,GO:0030097,GO:0032743,GO:0035162,GO:0030099,GO:0042803,GO:0030182,GO:0043231,GO:0044212,GO:0045595,GO:0045766,GO:0000977,GO:0071336,GO:0071560,GO:0045892,GO:0000981,GO:1903431,GO:0045893,GO:0001047,GO:1990837,GO:1990841,GO:0001228,GO:…	in utero embryonic development|liver development|chondrocyte differentiation|myeloid progenitor cell differentiation|regulation of T cell anergy|DNA binding|DNA binding transcription factor activity|central nervous system development|calcium ion binding|transcription factor binding|ATP binding|negative regulation of cell proliferation|basement membrane|regulation of signal transduction|response t…	Down	32735939	-	sense	0	0.56163	XLOC_004051	intronic
Nrp2	TCONS_00009345	0.0026	0.021	1	rno-miR-466b-3p	0.943	0.00478082	1696.28	GeneID:81527,Genbank:XM_006245039.3,RGD:621442	16.8954	18.0071	9.56654	4.74748	3.73423	3.38529	0.325284	GO:0097490,GO:0036486,GO:0003148,GO:0097491,GO:0038084,GO:0005021,GO:1901166,GO:0042802,GO:0007411,GO:1902285,GO:0007507,GO:0008201,GO:0016021,GO:0046872,GO:0017154,GO:1903375,GO:0048846,GO:0021612,GO:1904835,GO:0050919,GO:0021649,GO:1990830,GO:0061549,GO:0021675,GO:0001525,GO:0061551,GO:0021828,GO:0001755,GO:0097374,GO:0030424,GO:0001764	sympathetic neuron projection extension|ventral trunk neural crest cell migration|outflow tract septum morphogenesis|sympathetic neuron projection guidance|vascular endothelial growth factor signaling pathway|vascular endothelial growth factor-activated receptor activity|neural crest cell migration involved in autonomic nervous system development|identical protein binding|axon guidance|semaphorin…	Down		0.259511	-1.62023	4.28195e-10			neuropilin 2	1.68301e-08	-6.24339	34.2556	Chr11	GeneID:50662,Genbank:XM_017598053.1,RGD:2283	32822746	2.54197	1.85539	1.54608	0.394544	0.270163	0.141616	0.159147	GO:0001701,GO:0001889,GO:0002062,GO:0002318,GO:0002667,GO:0003677,GO:0003700,GO:0007417,GO:0005509,GO:0008134,GO:0005524,GO:0008285,GO:0005604,GO:0009966,GO:0014894,GO:0030097,GO:0032743,GO:0035162,GO:0030099,GO:0042803,GO:0030182,GO:0043231,GO:0044212,GO:0045595,GO:0045766,GO:0000977,GO:0071336,GO:0071560,GO:0045892,GO:0000981,GO:1903431,GO:0045893,GO:0001047,GO:1990837,GO:1990841,GO:0001228,GO:…	in utero embryonic development|liver development|chondrocyte differentiation|myeloid progenitor cell differentiation|regulation of T cell anergy|DNA binding|DNA binding transcription factor activity|central nervous system development|calcium ion binding|transcription factor binding|ATP binding|negative regulation of cell proliferation|basement membrane|regulation of signal transduction|response t…	Down	32735939	-	sense	0	0.56163	XLOC_004051	intronic
Scn2b	TCONS_00009345	0.0026	0.021	1	rno-miR-466b-3p	0.973979	0.0010068	28.5997	GeneID:25349,Genbank:NM_012877.1,RGD:3633	0.578937	0.375124	0.461686	0.111409	0.0646947	0.05985	0.201745	GO:0005248,GO:0005515,GO:0007399,GO:0017080,GO:0035725,GO:0046684,GO:0060048,GO:0060371,GO:0086002,GO:0086006,GO:0086012,GO:0001518,GO:0086091,GO:2000649,GO:0005244	voltage-gated sodium channel activity|protein binding|nervous system development|sodium channel regulator activity|sodium ion transmembrane transport|response to pyrethroid|cardiac muscle contraction|regulation of atrial cardiac muscle cell membrane depolarization|cardiac muscle cell action potential involved in contraction|voltage-gated sodium channel activity involved in cardiac muscle cell act…	Down		0.453873	-2.30939	3.61481e-07			sodium voltage-gated channel beta subunit 2	5.50892e-06	-5.0882	34.2556	Chr11	GeneID:50662,Genbank:XM_017598053.1,RGD:2283	32822746	2.54197	1.85539	1.54608	0.394544	0.270163	0.141616	0.159147	GO:0001701,GO:0001889,GO:0002062,GO:0002318,GO:0002667,GO:0003677,GO:0003700,GO:0007417,GO:0005509,GO:0008134,GO:0005524,GO:0008285,GO:0005604,GO:0009966,GO:0014894,GO:0030097,GO:0032743,GO:0035162,GO:0030099,GO:0042803,GO:0030182,GO:0043231,GO:0044212,GO:0045595,GO:0045766,GO:0000977,GO:0071336,GO:0071560,GO:0045892,GO:0000981,GO:1903431,GO:0045893,GO:0001047,GO:1990837,GO:1990841,GO:0001228,GO:…	in utero embryonic development|liver development|chondrocyte differentiation|myeloid progenitor cell differentiation|regulation of T cell anergy|DNA binding|DNA binding transcription factor activity|central nervous system development|calcium ion binding|transcription factor binding|ATP binding|negative regulation of cell proliferation|basement membrane|regulation of signal transduction|response t…	Down	32735939	-	sense	0	0.56163	XLOC_004051	intronic
Ypel2	TCONS_00009345	0.0026	0.021	1	rno-miR-466b-3p	0.891749	0.0169433	1610.38	GeneID:360590,Genbank:XM_006247097.1,RGD:1311564	9.29448	12.2368	8.19432	3.03509	3.647	2.89926	0.391146			Down		0.186173	-1.35422	3.49014e-13			yippee-like 2	3.27705e-11	-7.27399	34.2556	Chr11	GeneID:50662,Genbank:XM_017598053.1,RGD:2283	32822746	2.54197	1.85539	1.54608	0.394544	0.270163	0.141616	0.159147	GO:0001701,GO:0001889,GO:0002062,GO:0002318,GO:0002667,GO:0003677,GO:0003700,GO:0007417,GO:0005509,GO:0008134,GO:0005524,GO:0008285,GO:0005604,GO:0009966,GO:0014894,GO:0030097,GO:0032743,GO:0035162,GO:0030099,GO:0042803,GO:0030182,GO:0043231,GO:0044212,GO:0045595,GO:0045766,GO:0000977,GO:0071336,GO:0071560,GO:0045892,GO:0000981,GO:1903431,GO:0045893,GO:0001047,GO:1990837,GO:1990841,GO:0001228,GO:…	in utero embryonic development|liver development|chondrocyte differentiation|myeloid progenitor cell differentiation|regulation of T cell anergy|DNA binding|DNA binding transcription factor activity|central nervous system development|calcium ion binding|transcription factor binding|ATP binding|negative regulation of cell proliferation|basement membrane|regulation of signal transduction|response t…	Down	32735939	-	sense	0	0.56163	XLOC_004051	intronic
Adcyap1r1	XR_362127.3	0.0026	0.021	1	rno-miR-466b-3p	0.958284	0.00257399	145.8	GeneID:24167,Genbank:XM_017592431.1,RGD:2038	2.55751	1.48217	0.982634	0.238334	0.501205	0.142668	0.214047	GO:0043235,GO:0019933,GO:0005737,GO:0043950,GO:0030154,GO:0005768,GO:0045471,GO:0030306,GO:0005791,GO:0046545,GO:0005901,GO:0005923,GO:0007166,GO:0007186,GO:0032355,GO:0007202,GO:0051057,GO:0033555,GO:0007283,GO:0060548,GO:0042493,GO:0008179,GO:0060732,GO:0042923,GO:0009986,GO:0000139,GO:0043005,GO:0010524,GO:0001634,GO:0043231,GO:0016021,GO:0004999	receptor complex|cAMP-mediated signaling|cytoplasm|positive regulation of cAMP-mediated signaling|cell differentiation|endosome|response to ethanol|ADP-ribosylation factor binding|rough endoplasmic reticulum|development of primary female sexual characteristics|caveola|bicellular tight junction|cell surface receptor signaling pathway|G-protein coupled receptor signaling pathway|response to estradi…	Down		0.535383	-2.224	3.26659e-05	rno04024,rno04080,rno04911,rno04924,rno04713	cAMP signaling pathway|Neuroactive ligand-receptor interaction|Insulin secretion|Renin secretion|Circadian entrainment	adenylate cyclase activating polypeptide 1 receptor type 1	0.000239725	-4.15404	35.8489	Chr20	GeneID:83474,Genbank:NM_031326.1,RGD:620682	18646500	1.31235	1.09845	0.468756	0.196305	0.151028	0.085998	0.170021	GO:0045893,GO:0008301,GO:0005829,GO:0001223,GO:0006264,GO:0003677,GO:0045944,GO:0031072,GO:0006338,GO:0003682,GO:0032991,GO:0003700,GO:0006355,GO:0006390,GO:0005634,GO:0033108,GO:0005739,GO:0042645,GO:0000978,GO:0006391,GO:0005759,GO:0001018,GO:0043565	positive regulation of transcription, DNA-templated|DNA binding, bending|cytosol|transcription coactivator binding|mitochondrial DNA replication|DNA binding|positive regulation of transcription by RNA polymerase II|heat shock protein binding|chromatin remodeling|chromatin binding|protein-containing complex|DNA binding transcription factor activity|regulation of transcription, DNA-templated|mitoch…	Down	18643069	-	antisense	36963	0.655536	LOC102548205	downstream
Nrp2	XR_362127.3	0.0026	0.021	1	rno-miR-466b-3p	0.979087	0.000651441	1696.28	GeneID:81527,Genbank:XM_006245039.3,RGD:621442	16.8954	18.0071	9.56654	4.74748	3.73423	3.38529	0.325284	GO:0097490,GO:0036486,GO:0003148,GO:0097491,GO:0038084,GO:0005021,GO:1901166,GO:0042802,GO:0007411,GO:1902285,GO:0007507,GO:0008201,GO:0016021,GO:0046872,GO:0017154,GO:1903375,GO:0048846,GO:0021612,GO:1904835,GO:0050919,GO:0021649,GO:1990830,GO:0061549,GO:0021675,GO:0001525,GO:0061551,GO:0021828,GO:0001755,GO:0097374,GO:0030424,GO:0001764	sympathetic neuron projection extension|ventral trunk neural crest cell migration|outflow tract septum morphogenesis|sympathetic neuron projection guidance|vascular endothelial growth factor signaling pathway|vascular endothelial growth factor-activated receptor activity|neural crest cell migration involved in autonomic nervous system development|identical protein binding|axon guidance|semaphorin…	Down		0.259511	-1.62023	4.28195e-10			neuropilin 2	1.68301e-08	-6.24339	35.8489	Chr20	GeneID:83474,Genbank:NM_031326.1,RGD:620682	18646500	1.31235	1.09845	0.468756	0.196305	0.151028	0.085998	0.170021	GO:0045893,GO:0008301,GO:0005829,GO:0001223,GO:0006264,GO:0003677,GO:0045944,GO:0031072,GO:0006338,GO:0003682,GO:0032991,GO:0003700,GO:0006355,GO:0006390,GO:0005634,GO:0033108,GO:0005739,GO:0042645,GO:0000978,GO:0006391,GO:0005759,GO:0001018,GO:0043565	positive regulation of transcription, DNA-templated|DNA binding, bending|cytosol|transcription coactivator binding|mitochondrial DNA replication|DNA binding|positive regulation of transcription by RNA polymerase II|heat shock protein binding|chromatin remodeling|chromatin binding|protein-containing complex|DNA binding transcription factor activity|regulation of transcription, DNA-templated|mitoch…	Down	18643069	-	antisense	36963	0.655536	LOC102548205	downstream
Scn2b	XR_362127.3	0.0026	0.021	1	rno-miR-466b-3p	0.863116	0.0268234	28.5997	GeneID:25349,Genbank:NM_012877.1,RGD:3633	0.578937	0.375124	0.461686	0.111409	0.0646947	0.05985	0.201745	GO:0005248,GO:0005515,GO:0007399,GO:0017080,GO:0035725,GO:0046684,GO:0060048,GO:0060371,GO:0086002,GO:0086006,GO:0086012,GO:0001518,GO:0086091,GO:2000649,GO:0005244	voltage-gated sodium channel activity|protein binding|nervous system development|sodium channel regulator activity|sodium ion transmembrane transport|response to pyrethroid|cardiac muscle contraction|regulation of atrial cardiac muscle cell membrane depolarization|cardiac muscle cell action potential involved in contraction|voltage-gated sodium channel activity involved in cardiac muscle cell act…	Down		0.453873	-2.30939	3.61481e-07			sodium voltage-gated channel beta subunit 2	5.50892e-06	-5.0882	35.8489	Chr20	GeneID:83474,Genbank:NM_031326.1,RGD:620682	18646500	1.31235	1.09845	0.468756	0.196305	0.151028	0.085998	0.170021	GO:0045893,GO:0008301,GO:0005829,GO:0001223,GO:0006264,GO:0003677,GO:0045944,GO:0031072,GO:0006338,GO:0003682,GO:0032991,GO:0003700,GO:0006355,GO:0006390,GO:0005634,GO:0033108,GO:0005739,GO:0042645,GO:0000978,GO:0006391,GO:0005759,GO:0001018,GO:0043565	positive regulation of transcription, DNA-templated|DNA binding, bending|cytosol|transcription coactivator binding|mitochondrial DNA replication|DNA binding|positive regulation of transcription by RNA polymerase II|heat shock protein binding|chromatin remodeling|chromatin binding|protein-containing complex|DNA binding transcription factor activity|regulation of transcription, DNA-templated|mitoch…	Down	18643069	-	antisense	36963	0.655536	LOC102548205	downstream
Ypel2	XR_362127.3	0.0026	0.021	1	rno-miR-466b-3p	0.889076	0.0177739	1610.38	GeneID:360590,Genbank:XM_006247097.1,RGD:1311564	9.29448	12.2368	8.19432	3.03509	3.647	2.89926	0.391146			Down		0.186173	-1.35422	3.49014e-13			yippee-like 2	3.27705e-11	-7.27399	35.8489	Chr20	GeneID:83474,Genbank:NM_031326.1,RGD:620682	18646500	1.31235	1.09845	0.468756	0.196305	0.151028	0.085998	0.170021	GO:0045893,GO:0008301,GO:0005829,GO:0001223,GO:0006264,GO:0003677,GO:0045944,GO:0031072,GO:0006338,GO:0003682,GO:0032991,GO:0003700,GO:0006355,GO:0006390,GO:0005634,GO:0033108,GO:0005739,GO:0042645,GO:0000978,GO:0006391,GO:0005759,GO:0001018,GO:0043565	positive regulation of transcription, DNA-templated|DNA binding, bending|cytosol|transcription coactivator binding|mitochondrial DNA replication|DNA binding|positive regulation of transcription by RNA polymerase II|heat shock protein binding|chromatin remodeling|chromatin binding|protein-containing complex|DNA binding transcription factor activity|regulation of transcription, DNA-templated|mitoch…	Down	18643069	-	antisense	36963	0.655536	LOC102548205	downstream
Grin2d	TCONS_00041473	0.0026	0.002	3	rno-miR-92b-5p;rno-miR-351-5p;rno-miR-466b-3p	0.948656	0.0038867	51.8103	GeneID:24412,Genbank:XM_008759316.2,RGD:2740	0.332877	0.257959	0.169893	0.0561911	0.0908978	0.0644696	0.338045	GO:0005234,GO:0005261,GO:0005515,GO:0005622,GO:0005887,GO:0008328,GO:0035235,GO:0008344,GO:0035249,GO:0042165,GO:0016595,GO:0045202,GO:0045211,GO:0050966,GO:0051930,GO:0060079,GO:0001964,GO:0004970,GO:0004972,GO:0017146,GO:0019722,GO:0022843,GO:0022849,GO:0060291,GO:0097553,GO:0030054,GO:0098839	extracellularly glutamate-gated ion channel activity|cation channel activity|protein binding|intracellular|integral component of plasma membrane|ionotropic glutamate receptor complex|ionotropic glutamate receptor signaling pathway|adult locomotory behavior|synaptic transmission, glutamatergic|neurotransmitter binding|glutamate binding|synapse|postsynaptic membrane|detection of mechanical stimulus…	Down		0.377497	-1.56471	3.39857e-05	rno04020,rno04024,rno04080,rno04724,rno04720,rno04713,rno05010,rno05014,rno05030,rno05031,rno05033,rno05034	Calcium signaling pathway|cAMP signaling pathway|Neuroactive ligand-receptor interaction|Glutamatergic synapse|Long-term potentiation|Circadian entrainment|Alzheimer's disease|Amyotrophic lateral sclerosis (ALS)|Cocaine addiction|Amphetamine addiction|Nicotine addiction|Alcoholism	glutamate ionotropic receptor NMDA type subunit 2D	0.000246838	-4.14497	95.3766	Chr9	GeneID:367218,Genbank:XM_017596548.1,RGD:2282	18758137	0.852858	0.730474	0.39909	0.302519	0.113891	0.0991397	0.298049	GO:0001649,GO:0001958,GO:0002051,GO:0002062,GO:0005634,GO:0002063,GO:0005654,GO:0002076,GO:0005667,GO:0005737,GO:0030278,GO:0030509,GO:0006357,GO:0006366,GO:0032332,GO:0035115,GO:0000790,GO:0045667,GO:0040036,GO:0045669,GO:0000978,GO:0042475,GO:0000981,GO:0045778,GO:0001077,GO:0045879,GO:0001501,GO:0070491,GO:0045892,GO:0071773,GO:1901522,GO:0045893,GO:0003677,GO:0003682,GO:0003700,GO:0005515,GO:…	osteoblast differentiation|endochondral ossification|osteoblast fate commitment|chondrocyte differentiation|nucleus|chondrocyte development|nucleoplasm|osteoblast development|transcription factor complex|cytoplasm|regulation of ossification|BMP signaling pathway|regulation of transcription by RNA polymerase II|transcription by RNA polymerase II|positive regulation of chondrocyte differentiation|e…	Down	18740767	+	sense	0	0.592541	XLOC_018177	intronic
Esr1	TCONS_00017634	0.0026	0.021	1	rno-miR-466b-3p	0.96918	0.00141019	2408.85	GeneID:24890,Genbank:XM_017588795.1,RGD:2581	1.28617	1.28083	3.56951	4.48872	5.74467	5.45786	3.02517	GO:0044877,GO:0045429,GO:0045742,GO:0045893,GO:0045899,GO:0050727,GO:0051000,GO:0045944,GO:0051091,GO:0051117,GO:0060745,GO:0060009,GO:0060749,GO:0060011,GO:0060750,GO:0070374,GO:1990375,GO:0071168,GO:1990841,GO:0071391,GO:0001093,GO:0001223,GO:0001547,GO:0005515,GO:0002064,GO:0005634,GO:0002076,GO:0005737,GO:0008013,GO:0005739,GO:0008134,GO:0005794,GO:0008209,GO:0005886,GO:0008270,GO:0008584,GO:…	protein-containing complex binding|positive regulation of nitric oxide biosynthetic process|positive regulation of epidermal growth factor receptor signaling pathway|positive regulation of transcription, DNA-templated|positive regulation of RNA polymerase II transcriptional preinitiation complex assembly|regulation of inflammatory response|positive regulation of nitric-oxide synthase activity|pos…	Up	ESR-like	0.459975	1.59701	0.000516669	rno04915,rno04917,rno04919,rno04961,rno05200,rno05205,rno05224,rno01522	Estrogen signaling pathway|Prolactin signaling pathway|Thyroid hormone signaling pathway|Endocrine and other factor-regulated calcium reabsorption|Pathways in cancer|Proteoglycans in cancer|Breast cancer|Endocrine resistance	estrogen receptor 1	0.00225931	3.47196	174.569	Chr17	GeneID:680523,Genbank:XM_001057551.6,RGD:1590637	81344564	0.898248	1.09736	2.04275	3.75473	5.39436	4.59967	4.11845	GO:0016021	integral component of membrane	Up	81338573	+	sense	0	0.388487	XLOC_007681	intronic
Prima1	TCONS_00017634	0.0026	0.021	1	rno-miR-466b-3p	0.894422	0.0161315	1169.72	GeneID:690195,Genbank:XM_006240495.3,RGD:1583978	3.59463	3.96822	5.98787	7.77607	8.94938	12.1492	2.55734	GO:0030054,GO:0031226,GO:0042135,GO:0043495,GO:0045202,GO:0051649,GO:0005623,GO:0016021,GO:0019899	cell junction|intrinsic component of plasma membrane|neurotransmitter catabolic process|protein membrane anchor|synapse|establishment of localization in cell|cell|integral component of membrane|enzyme binding	Up		0.309282	1.35465	1.18693e-05			proline rich membrane anchor 1	0.000104481	4.37998	174.569	Chr17	GeneID:680523,Genbank:XM_001057551.6,RGD:1590637	81344564	0.898248	1.09736	2.04275	3.75473	5.39436	4.59967	4.11845	GO:0016021	integral component of membrane	Up	81338573	+	sense	0	0.388487	XLOC_007681	intronic
Esr1	ENSRNOT00000079374	0.0026	0.021	1	rno-miR-466b-3p	0.831214	0.040329	2408.85	GeneID:24890,Genbank:XM_017588795.1,RGD:2581	1.28617	1.28083	3.56951	4.48872	5.74467	5.45786	3.02517	GO:0044877,GO:0045429,GO:0045742,GO:0045893,GO:0045899,GO:0050727,GO:0051000,GO:0045944,GO:0051091,GO:0051117,GO:0060745,GO:0060009,GO:0060749,GO:0060011,GO:0060750,GO:0070374,GO:1990375,GO:0071168,GO:1990841,GO:0071391,GO:0001093,GO:0001223,GO:0001547,GO:0005515,GO:0002064,GO:0005634,GO:0002076,GO:0005737,GO:0008013,GO:0005739,GO:0008134,GO:0005794,GO:0008209,GO:0005886,GO:0008270,GO:0008584,GO:…	protein-containing complex binding|positive regulation of nitric oxide biosynthetic process|positive regulation of epidermal growth factor receptor signaling pathway|positive regulation of transcription, DNA-templated|positive regulation of RNA polymerase II transcriptional preinitiation complex assembly|regulation of inflammatory response|positive regulation of nitric-oxide synthase activity|pos…	Up	ESR-like	0.459975	1.59701	0.000516669	rno04915,rno04917,rno04919,rno04961,rno05200,rno05205,rno05224,rno01522	Estrogen signaling pathway|Prolactin signaling pathway|Thyroid hormone signaling pathway|Endocrine and other factor-regulated calcium reabsorption|Pathways in cancer|Proteoglycans in cancer|Breast cancer|Endocrine resistance	estrogen receptor 1	0.00225931	3.47196	57.0357	Chr14		110164535	1.00943	0.382612	0.845902	1.09113	2.2574	2.50689	3.17007			Up	110126049	+			0.592671	AABR07016672.1
Prima1	ENSRNOT00000079374	0.0026	0.021	1	rno-miR-466b-3p	0.888637	0.017912	1169.72	GeneID:690195,Genbank:XM_006240495.3,RGD:1583978	3.59463	3.96822	5.98787	7.77607	8.94938	12.1492	2.55734	GO:0030054,GO:0031226,GO:0042135,GO:0043495,GO:0045202,GO:0051649,GO:0005623,GO:0016021,GO:0019899	cell junction|intrinsic component of plasma membrane|neurotransmitter catabolic process|protein membrane anchor|synapse|establishment of localization in cell|cell|integral component of membrane|enzyme binding	Up		0.309282	1.35465	1.18693e-05			proline rich membrane anchor 1	0.000104481	4.37998	57.0357	Chr14		110164535	1.00943	0.382612	0.845902	1.09113	2.2574	2.50689	3.17007			Up	110126049	+			0.592671	AABR07016672.1
Lef1	XR_593347.2	0.0025	0.0075	2	rno-miR-466c-3p;rno-miR-466b-3p	0.859403	0.0282616	42.5029	GeneID:161452,Genbank:XM_008761490.2,RGD:620241	0.432339	0.401311	0.209393	0.175418	0.140531	0.0550031	0.431985	GO:0030879,GO:0031100,GO:0032696,GO:0032713,GO:0042100,GO:0042393,GO:0032714,GO:0042475,GO:0042826,GO:0043586,GO:0043588,GO:0043027,GO:0043923,GO:0043966,GO:0043967,GO:0045944,GO:0046632,GO:0044212,GO:0048069,GO:0048341,GO:0001569,GO:0001649,GO:0071864,GO:0060325,GO:0048468,GO:0060326,GO:0048747,GO:0071866,GO:0050909,GO:0001755,GO:0060561,GO:0001756,GO:0003682,GO:0071895,GO:0060710,GO:0003700,GO:…	mammary gland development|animal organ regeneration|negative regulation of interleukin-13 production|negative regulation of interleukin-4 production|B cell proliferation|histone binding|negative regulation of interleukin-5 production|odontogenesis of dentin-containing tooth|histone deacetylase binding|tongue development|skin development|cysteine-type endopeptidase inhibitor activity involved in a…	Down	HMG	0.51165	-1.21095	0.0179451	rno04310,rno04390,rno04520,rno04916,rno05200,rno05210,rno05225,rno05226,rno05216,rno05221,rno05217,rno05215,rno05213,rno05224,rno05412,rno04934	Wnt signaling pathway|Hippo signaling pathway|Adherens junction|Melanogenesis|Pathways in cancer|Colorectal cancer|Hepatocellular carcinoma|Gastric cancer|Thyroid cancer|Acute myeloid leukemia|Basal cell carcinoma|Prostate cancer|Endometrial cancer|Breast cancer|Arrhythmogenic right ventricular cardiomyopathy (ARVC)|Cushing's syndrome	lymphoid enhancer binding factor 1	0.0415751	-2.36675	59.8414	Chr7	GeneID:29130,Genbank:NM_017109.1,RGD:3799	23329214	1.40407	0.708058	0.862731	0.346223	0.170382	0.0337001	0.2087	GO:0007269,GO:0008021,GO:0014069,GO:0030054,GO:0030672,GO:0045202,GO:0005515,GO:0005524	neurotransmitter secretion|synaptic vesicle|postsynaptic density|cell junction|synaptic vesicle membrane|synapse|protein binding|ATP binding	Down	23321132	+	sense	74682	0.763011	LOC103692811	upstream
Lrfn1	XR_593347.2	0.0025	0.0075	2	rno-miR-667-5p;rno-miR-466b-3p	0.887708	0.0182061	76.619	GeneID:365222,Genbank:XM_008759175.2,RGD:1304707	1.05825	0.97914	0.603413	0.440511	0.311516	0.259369	0.465682	GO:0009986,GO:0014069,GO:0016021,GO:0030054,GO:0045211,GO:0005578,GO:0005615,GO:0007409	cell surface|postsynaptic density|integral component of membrane|cell junction|postsynaptic membrane|proteinaceous extracellular matrix|extracellular space|axonogenesis	Down		0.328372	-1.10258	0.000785843			leucine rich repeat and fibronectin type III domain containing 1	0.00315477	-3.35773	59.8414	Chr7	GeneID:29130,Genbank:NM_017109.1,RGD:3799	23329214	1.40407	0.708058	0.862731	0.346223	0.170382	0.0337001	0.2087	GO:0007269,GO:0008021,GO:0014069,GO:0030054,GO:0030672,GO:0045202,GO:0005515,GO:0005524	neurotransmitter secretion|synaptic vesicle|postsynaptic density|cell junction|synaptic vesicle membrane|synapse|protein binding|ATP binding	Down	23321132	+	sense	74682	0.763011	LOC103692811	upstream
Ssc5d	XR_593347.2	0.0025	0.0075	2	rno-miR-466b-2-3p>rno-miR-466b-4-3p;rno-miR-466b-3p	0.867779	0.0250678	126.763	GeneID:308341,Genbank:XM_006228257.2,RGD:1565772	1.83709	1.88714	1.21078	0.406834	0.355534	0.286921	0.258297	GO:0050840,GO:0005615,GO:0005622,GO:2000482,GO:0006898,GO:0006952,GO:0016020,GO:0031012,GO:2000483,GO:0042494,GO:0043236,GO:0001968,GO:0050829,GO:0005044,GO:0050830	extracellular matrix binding|extracellular space|intracellular|regulation of interleukin-8 secretion|receptor-mediated endocytosis|defense response|membrane|extracellular matrix|negative regulation of interleukin-8 secretion|detection of bacterial lipoprotein|laminin binding|fibronectin binding|defense response to Gram-negative bacterium|scavenger receptor activity|defense response to Gram-positi…	Down		0.259566	-1.9529	5.32423e-14			scavenger receptor cysteine rich family member with 5 domains	5.65942e-12	-7.52371	59.8414	Chr7	GeneID:29130,Genbank:NM_017109.1,RGD:3799	23329214	1.40407	0.708058	0.862731	0.346223	0.170382	0.0337001	0.2087	GO:0007269,GO:0008021,GO:0014069,GO:0030054,GO:0030672,GO:0045202,GO:0005515,GO:0005524	neurotransmitter secretion|synaptic vesicle|postsynaptic density|cell junction|synaptic vesicle membrane|synapse|protein binding|ATP binding	Down	23321132	+	sense	74682	0.763011	LOC103692811	upstream
Vangl2	XR_593355.2	0.0025	0.013	1	rno-miR-466b-3p	0.910256	0.0117195	179.401	GeneID:289229,Genbank:XM_006250277.3,RGD:1309442	2.50033	2.24116	1.01112	0.853018	0.682756	0.631627	0.460856	GO:0005575,GO:0005886,GO:0005911,GO:0007266,GO:0008150,GO:0009952,GO:0015012,GO:0036514,GO:0016021,GO:0036515,GO:0016323,GO:0042060,GO:0016324,GO:0043507,GO:0045176,GO:0045197,GO:0048103,GO:0071944,GO:0048105,GO:0090102,GO:0048546,GO:0090103,GO:0060028,GO:0090175,GO:0090177,GO:0090179,GO:1904938,GO:0001725,GO:1905515,GO:0001736,GO:0001843,GO:0001942,GO:0001947,GO:0003149,GO:0003150,GO:0003402,GO:…	cellular_component|plasma membrane|cell-cell junction|Rho protein signal transduction|biological_process|anterior/posterior pattern specification|heparan sulfate proteoglycan biosynthetic process|dopaminergic neuron axon guidance|integral component of membrane|serotonergic neuron axon guidance|basolateral plasma membrane|wound healing|apical plasma membrane|positive regulation of JUN kinase activ…	Down		0.35593	-1.11761	0.00168963	rno04310	Wnt signaling pathway	VANGL planar cell polarity protein 2	0.00588914	-3.13997	28.1978	Chr7	GeneID:299694,Genbank:NM_001106774.1,RGD:1309956	25042296	3.08934	2.73148	2.22313	0.778664	0.565468	0.511703	0.267258	GO:0035556,GO:0004674,GO:2000772,GO:0005524,GO:0005634,GO:0005737,GO:0006468,GO:0015630,GO:0001650,GO:0030155,GO:0035507,GO:0002039	intracellular signal transduction|protein serine/threonine kinase activity|regulation of cellular senescence|ATP binding|nucleus|cytoplasm|protein phosphorylation|microtubule cytoskeleton|fibrillar center|regulation of cell adhesion|regulation of myosin-light-chain-phosphatase activity|p53 binding	Down	25041059	+	sense	0	0.48386	LOC103692812	intronic
Unc80	XR_593355.2	0.0025	0.013	1	rno-miR-466b-3p	0.954754	0.00302448	17.65	GeneID:689991,Genbank:XM_008767349.2,RGD:1309976	0.14018	0.084521	0.0741461	0.0117286	0.0221349	0.017552	0.20837			Down		0.567706	-2.26278	6.72439e-05			unc-80 homolog, NALCN activator	0.000432948	-3.98583	28.1978	Chr7	GeneID:299694,Genbank:NM_001106774.1,RGD:1309956	25042296	3.08934	2.73148	2.22313	0.778664	0.565468	0.511703	0.267258	GO:0035556,GO:0004674,GO:2000772,GO:0005524,GO:0005634,GO:0005737,GO:0006468,GO:0015630,GO:0001650,GO:0030155,GO:0035507,GO:0002039	intracellular signal transduction|protein serine/threonine kinase activity|regulation of cellular senescence|ATP binding|nucleus|cytoplasm|protein phosphorylation|microtubule cytoskeleton|fibrillar center|regulation of cell adhesion|regulation of myosin-light-chain-phosphatase activity|p53 binding	Down	25041059	+	sense	0	0.48386	LOC103692812	intronic
Prelid3a	XR_593355.2	0.0025	0.013	1	rno-miR-466b-3p	0.962484	0.00208477	120.921	GeneID:690253,Genbank:XM_006254884.3,RGD:1582858	1.07048	1.17899	0.834726	0.323865	0.475232	0.3443	0.449223	GO:1903955,GO:1990050,GO:0005758,GO:0015914	positive regulation of protein targeting to mitochondrion|phosphatidic acid transporter activity|mitochondrial intermembrane space|phospholipid transport	Down		0.242786	-1.1545	1.98236e-06			PRELI domain containing 3A	2.3186e-05	-4.75521	28.1978	Chr7	GeneID:299694,Genbank:NM_001106774.1,RGD:1309956	25042296	3.08934	2.73148	2.22313	0.778664	0.565468	0.511703	0.267258	GO:0035556,GO:0004674,GO:2000772,GO:0005524,GO:0005634,GO:0005737,GO:0006468,GO:0015630,GO:0001650,GO:0030155,GO:0035507,GO:0002039	intracellular signal transduction|protein serine/threonine kinase activity|regulation of cellular senescence|ATP binding|nucleus|cytoplasm|protein phosphorylation|microtubule cytoskeleton|fibrillar center|regulation of cell adhesion|regulation of myosin-light-chain-phosphatase activity|p53 binding	Down	25041059	+	sense	0	0.48386	LOC103692812	intronic
Treml4	XR_593355.2	0.0025	0.013	1	rno-miR-466b-3p	0.860892	0.0276805	25.1984	GeneID:680862,Genbank:XM_017596722.1,RGD:1587021	0.288795	0.190712	0.298234	0.145553	0.0927549	0.0726074	0.481054	GO:0005783,GO:0006911,GO:0008104,GO:0010008,GO:0034157,GO:0034165,GO:0034181,GO:0002230,GO:0002457,GO:0005765	endoplasmic reticulum|phagocytosis, engulfment|protein localization|endosome membrane|positive regulation of toll-like receptor 7 signaling pathway|positive regulation of toll-like receptor 9 signaling pathway|positive regulation of toll-like receptor 13 signaling pathway|positive regulation of defense response to virus by host|T cell antigen processing and presentation|lysosomal membrane	Down		0.456355	-1.05573	0.0207008			triggering receptor expressed on myeloid cells-like 4	0.0468172	-2.3134	28.1978	Chr7	GeneID:299694,Genbank:NM_001106774.1,RGD:1309956	25042296	3.08934	2.73148	2.22313	0.778664	0.565468	0.511703	0.267258	GO:0035556,GO:0004674,GO:2000772,GO:0005524,GO:0005634,GO:0005737,GO:0006468,GO:0015630,GO:0001650,GO:0030155,GO:0035507,GO:0002039	intracellular signal transduction|protein serine/threonine kinase activity|regulation of cellular senescence|ATP binding|nucleus|cytoplasm|protein phosphorylation|microtubule cytoskeleton|fibrillar center|regulation of cell adhesion|regulation of myosin-light-chain-phosphatase activity|p53 binding	Down	25041059	+	sense	0	0.48386	LOC103692812	intronic
Styk1	XR_593355.2	0.0025	0.013	1	rno-miR-466b-3p	0.912325	0.0111935	43.2779	GeneID:500340,Genbank:XM_008763442.2,RGD:1564211	1.75171	0.995142	0.561542	0.114919	0.179013	0.178347	0.174939	GO:0005886,GO:0006935,GO:0007155,GO:0007169,GO:0007173,GO:0016021,GO:0016477,GO:0030154,GO:0031234,GO:0038083,GO:0042127,GO:0004715,GO:0043304,GO:0005102,GO:0045087,GO:0005524	plasma membrane|chemotaxis|cell adhesion|transmembrane receptor protein tyrosine kinase signaling pathway|epidermal growth factor receptor signaling pathway|integral component of membrane|cell migration|cell differentiation|extrinsic component of cytoplasmic side of plasma membrane|peptidyl-tyrosine autophosphorylation|regulation of cell proliferation|non-membrane spanning protein tyrosine kinase…	Down		0.53639	-2.51508	2.74681e-06			serine/threonine/tyrosine kinase 1	3.06024e-05	-4.6889	28.1978	Chr7	GeneID:299694,Genbank:NM_001106774.1,RGD:1309956	25042296	3.08934	2.73148	2.22313	0.778664	0.565468	0.511703	0.267258	GO:0035556,GO:0004674,GO:2000772,GO:0005524,GO:0005634,GO:0005737,GO:0006468,GO:0015630,GO:0001650,GO:0030155,GO:0035507,GO:0002039	intracellular signal transduction|protein serine/threonine kinase activity|regulation of cellular senescence|ATP binding|nucleus|cytoplasm|protein phosphorylation|microtubule cytoskeleton|fibrillar center|regulation of cell adhesion|regulation of myosin-light-chain-phosphatase activity|p53 binding	Down	25041059	+	sense	0	0.48386	LOC103692812	intronic
Ednra	XR_593355.2	0.0025	0.013	1	rno-miR-466b-3p	0.990864	0.000124831	469.276	GeneID:24326,Genbank:NM_012550.2,RGD:2535	6.55986	6.10995	4.27106	2.28345	1.61073	1.52593	0.388658	GO:0004962,GO:0007193,GO:0007204,GO:0014070,GO:0007205,GO:0014824,GO:0007266,GO:0007507,GO:0016020,GO:0016021,GO:0019233,GO:0030315,GO:0050678,GO:0031965,GO:0050729,GO:0032496,GO:0051281,GO:0042310,GO:0051482,GO:0051928,GO:0060137,GO:0060322,GO:0001569,GO:0070374,GO:0001666,GO:0071260,GO:0001701,GO:0001821,GO:0001934,GO:0003094,GO:0007568,GO:0007585,GO:0008217,GO:0008284,GO:0010827,GO:0014032,GO:…	endothelin receptor activity|adenylate cyclase-inhibiting G-protein coupled receptor signaling pathway|positive regulation of cytosolic calcium ion concentration|response to organic cyclic compound|protein kinase C-activating G-protein coupled receptor signaling pathway|artery smooth muscle contraction|Rho protein signal transduction|heart development|membrane|integral component of membrane|senso…	Down		0.23083	-1.36343	3.49198e-09	rno04020,rno04024,rno04022,rno04080,rno04924,rno04270,rno05200	Calcium signaling pathway|cAMP signaling pathway|cGMP - PKG signaling pathway|Neuroactive ligand-receptor interaction|Renin secretion|Vascular smooth muscle contraction|Pathways in cancer	endothelin receptor type A	1.05201e-07	-5.90662	28.1978	Chr7	GeneID:299694,Genbank:NM_001106774.1,RGD:1309956	25042296	3.08934	2.73148	2.22313	0.778664	0.565468	0.511703	0.267258	GO:0035556,GO:0004674,GO:2000772,GO:0005524,GO:0005634,GO:0005737,GO:0006468,GO:0015630,GO:0001650,GO:0030155,GO:0035507,GO:0002039	intracellular signal transduction|protein serine/threonine kinase activity|regulation of cellular senescence|ATP binding|nucleus|cytoplasm|protein phosphorylation|microtubule cytoskeleton|fibrillar center|regulation of cell adhesion|regulation of myosin-light-chain-phosphatase activity|p53 binding	Down	25041059	+	sense	0	0.48386	LOC103692812	intronic
Tiam1	XR_593355.2	0.0025	0.013	1	rno-miR-466b-3p	0.983624	0.000400088	436.749	GeneID:304109,Genbank:NM_001100558.1,RGD:1307455	4.42867	3.90555	3.44742	1.407	1.90754	1.35789	0.480313	GO:0005874,GO:0005886,GO:0005911,GO:0006915,GO:0007160,GO:0007264,GO:0030676,GO:0008017,GO:0030971,GO:0008284,GO:0010717,GO:0031234,GO:0031547,GO:0032092,GO:0032587,GO:0048013,GO:0035020,GO:0048365,GO:0035023,GO:0050772,GO:0036477,GO:0060091,GO:0061003,GO:0061178,GO:0003300,GO:0070372,GO:0005057,GO:0072657,GO:0005085,GO:0090630,GO:0005515,GO:0005543,GO:0005634,GO:0005737,GO:0005829,GO:0010976,GO:…	microtubule|plasma membrane|cell-cell junction|apoptotic process|cell-matrix adhesion|small GTPase mediated signal transduction|Rac guanyl-nucleotide exchange factor activity|microtubule binding|receptor tyrosine kinase binding|positive regulation of cell proliferation|regulation of epithelial to mesenchymal transition|extrinsic component of cytoplasmic side of plasma membrane|brain-derived neuro…	Down		0.186783	-1.05795	1.47809e-08	rno04014,rno04015,rno04024,rno04530,rno04810,rno04062,rno05205	Ras signaling pathway|Rap1 signaling pathway|cAMP signaling pathway|Tight junction|Regulation of actin cytoskeleton|Chemokine signaling pathway|Proteoglycans in cancer	T-cell lymphoma invasion and metastasis 1	3.71743e-07	-5.66409	28.1978	Chr7	GeneID:299694,Genbank:NM_001106774.1,RGD:1309956	25042296	3.08934	2.73148	2.22313	0.778664	0.565468	0.511703	0.267258	GO:0035556,GO:0004674,GO:2000772,GO:0005524,GO:0005634,GO:0005737,GO:0006468,GO:0015630,GO:0001650,GO:0030155,GO:0035507,GO:0002039	intracellular signal transduction|protein serine/threonine kinase activity|regulation of cellular senescence|ATP binding|nucleus|cytoplasm|protein phosphorylation|microtubule cytoskeleton|fibrillar center|regulation of cell adhesion|regulation of myosin-light-chain-phosphatase activity|p53 binding	Down	25041059	+	sense	0	0.48386	LOC103692812	intronic
Cep295nl	TCONS_00001207	0.0025	0.011	2	rno-miR-466b-2-3p>rno-miR-466b-4-3p;rno-miR-466b-3p	0.997649	8.28298e-06	218.185	GeneID:498028,Genbank:XM_006247817.3,RGD:1597046	1.49053	1.52249	1.30508	0.567184	0.528659	0.412273	0.422342	GO:0005813,GO:0031514	centrosome|motile cilium	Down		0.168305	-1.24352	1.48522e-13			CEP295 N-terminal like	1.47657e-11	-7.38848	139.896	Chr1	GeneID:84477,Genbank:XM_017589791.1,RGD:621367	162154893	1.65058	1.74733	1.45804	0.677983	0.695044	0.46893	0.441779	GO:0035556,GO:0008284,GO:0005547,GO:0043306,GO:0010634,GO:0016477,GO:0005622,GO:0043325,GO:0005737,GO:0005886,GO:0019903,GO:0019904,GO:0048015,GO:0030316,GO:0007169,GO:0007229,GO:0005068,GO:0032991	intracellular signal transduction|positive regulation of cell proliferation|phosphatidylinositol-3,4,5-trisphosphate binding|positive regulation of mast cell degranulation|positive regulation of epithelial cell migration|cell migration|intracellular|phosphatidylinositol-3,4-bisphosphate binding|cytoplasm|plasma membrane|protein phosphatase binding|protein domain specific binding|phosphatidylinosi…	Down	162087029	+	sense	0	0.267684	XLOC_000567	intronic
Bcl11a	TCONS_00006449	0.0025	0.046	2	rno-miR-328a-5p;rno-miR-466b-3p	0.972154	0.00115234	35.4372	GeneID:305589,Genbank:XM_006251586.3,RGD:1309923	0.151849	0.131677	0.0813617	0.0341549	0.018417	0.0340756	0.290465	GO:1905232,GO:0030217,GO:0010628,GO:0001078,GO:2000171,GO:0043565,GO:0010629,GO:0044212,GO:0010976,GO:0003700,GO:2000173,GO:0046982,GO:0003714,GO:0005634,GO:0010977,GO:0005654,GO:0048671,GO:0014069,GO:0005737,GO:0048672,GO:0016604,GO:0006355,GO:0050773,GO:0016925,GO:0006366,GO:0000122,GO:1903860,GO:0019901,GO:0007165,GO:1904800,GO:0030183,GO:0007275,GO:0000978	cellular response to L-glutamate|T cell differentiation|positive regulation of gene expression|transcriptional repressor activity, RNA polymerase II proximal promoter sequence-specific DNA binding|negative regulation of dendrite development|sequence-specific DNA binding|negative regulation of gene expression|transcription regulatory region DNA binding|positive regulation of neuron projection deve…	Down	zf-C2H2	0.425712	-1.78356	2.7945e-05			B-cell CLL/lymphoma 11A	0.000210753	-4.1896	144.55	Chr10	GeneID:303488,Genbank:XM_017597314.1,RGD:1310780	84196817	5.08479	3.55176	2.75258	1.46685	1.25471	1.05514	0.388271	GO:0002244,GO:0003700,GO:0005634,GO:0009952,GO:0021546,GO:0021615,GO:0030878,GO:0045944,GO:0048704,GO:0050767,GO:0051216,GO:0000122,GO:0060216,GO:0000978,GO:0060324,GO:0001525	hematopoietic progenitor cell differentiation|DNA binding transcription factor activity|nucleus|anterior/posterior pattern specification|rhombomere development|glossopharyngeal nerve morphogenesis|thyroid gland development|positive regulation of transcription by RNA polymerase II|embryonic skeletal system morphogenesis|regulation of neurogenesis|cartilage development|negative regulation of transc…	Down	84177427	+	sense	0	0.377939	XLOC_002796	exonic
Lef1	XR_001840134.1	0.0025	0.0075	2	rno-miR-207;rno-miR-466b-3p	0.952557	0.0033229	42.5029	GeneID:161452,Genbank:XM_008761490.2,RGD:620241	0.432339	0.401311	0.209393	0.175418	0.140531	0.0550031	0.431985	GO:0030879,GO:0031100,GO:0032696,GO:0032713,GO:0042100,GO:0042393,GO:0032714,GO:0042475,GO:0042826,GO:0043586,GO:0043588,GO:0043027,GO:0043923,GO:0043966,GO:0043967,GO:0045944,GO:0046632,GO:0044212,GO:0048069,GO:0048341,GO:0001569,GO:0001649,GO:0071864,GO:0060325,GO:0048468,GO:0060326,GO:0048747,GO:0071866,GO:0050909,GO:0001755,GO:0060561,GO:0001756,GO:0003682,GO:0071895,GO:0060710,GO:0003700,GO:…	mammary gland development|animal organ regeneration|negative regulation of interleukin-13 production|negative regulation of interleukin-4 production|B cell proliferation|histone binding|negative regulation of interleukin-5 production|odontogenesis of dentin-containing tooth|histone deacetylase binding|tongue development|skin development|cysteine-type endopeptidase inhibitor activity involved in a…	Down	HMG	0.51165	-1.21095	0.0179451	rno04310,rno04390,rno04520,rno04916,rno05200,rno05210,rno05225,rno05226,rno05216,rno05221,rno05217,rno05215,rno05213,rno05224,rno05412,rno04934	Wnt signaling pathway|Hippo signaling pathway|Adherens junction|Melanogenesis|Pathways in cancer|Colorectal cancer|Hepatocellular carcinoma|Gastric cancer|Thyroid cancer|Acute myeloid leukemia|Basal cell carcinoma|Prostate cancer|Endometrial cancer|Breast cancer|Arrhythmogenic right ventricular cardiomyopathy (ARVC)|Cushing's syndrome	lymphoid enhancer binding factor 1	0.0415751	-2.36675	20.1137	Chr10	GeneID:303037,Genbank:XM_006246104.1,RGD:1306908	19749790	0.41425	0.28701	0.0639784	0.0173318	0.0463763	0	0.08923	GO:0019899,GO:0000922,GO:0034501,GO:0000940,GO:0005634,GO:0043515,GO:0005737,GO:0005815,GO:0007080,GO:0000132,GO:0051301	enzyme binding|spindle pole|protein localization to kinetochore|condensed chromosome outer kinetochore|nucleus|kinetochore binding|cytoplasm|microtubule organizing center|mitotic metaphase plate congression|establishment of mitotic spindle orientation|cell division	Down	19718067	-	sense	65153	1.17269	LOC108352070	upstream
Lrfn1	XR_001840134.1	0.0025	0.0075	2	rno-miR-296-5p;rno-miR-466b-3p	0.948435	0.0039199	76.619	GeneID:365222,Genbank:XM_008759175.2,RGD:1304707	1.05825	0.97914	0.603413	0.440511	0.311516	0.259369	0.465682	GO:0009986,GO:0014069,GO:0016021,GO:0030054,GO:0045211,GO:0005578,GO:0005615,GO:0007409	cell surface|postsynaptic density|integral component of membrane|cell junction|postsynaptic membrane|proteinaceous extracellular matrix|extracellular space|axonogenesis	Down		0.328372	-1.10258	0.000785843			leucine rich repeat and fibronectin type III domain containing 1	0.00315477	-3.35773	20.1137	Chr10	GeneID:303037,Genbank:XM_006246104.1,RGD:1306908	19749790	0.41425	0.28701	0.0639784	0.0173318	0.0463763	0	0.08923	GO:0019899,GO:0000922,GO:0034501,GO:0000940,GO:0005634,GO:0043515,GO:0005737,GO:0005815,GO:0007080,GO:0000132,GO:0051301	enzyme binding|spindle pole|protein localization to kinetochore|condensed chromosome outer kinetochore|nucleus|kinetochore binding|cytoplasm|microtubule organizing center|mitotic metaphase plate congression|establishment of mitotic spindle orientation|cell division	Down	19718067	-	sense	65153	1.17269	LOC108352070	upstream
Ssc5d	XR_001840134.1	0.0025	0.0075	2	rno-miR-296-5p;rno-miR-466b-3p	0.900998	0.0142169	126.763	GeneID:308341,Genbank:XM_006228257.2,RGD:1565772	1.83709	1.88714	1.21078	0.406834	0.355534	0.286921	0.258297	GO:0050840,GO:0005615,GO:0005622,GO:2000482,GO:0006898,GO:0006952,GO:0016020,GO:0031012,GO:2000483,GO:0042494,GO:0043236,GO:0001968,GO:0050829,GO:0005044,GO:0050830	extracellular matrix binding|extracellular space|intracellular|regulation of interleukin-8 secretion|receptor-mediated endocytosis|defense response|membrane|extracellular matrix|negative regulation of interleukin-8 secretion|detection of bacterial lipoprotein|laminin binding|fibronectin binding|defense response to Gram-negative bacterium|scavenger receptor activity|defense response to Gram-positi…	Down		0.259566	-1.9529	5.32423e-14			scavenger receptor cysteine rich family member with 5 domains	5.65942e-12	-7.52371	20.1137	Chr10	GeneID:303037,Genbank:XM_006246104.1,RGD:1306908	19749790	0.41425	0.28701	0.0639784	0.0173318	0.0463763	0	0.08923	GO:0019899,GO:0000922,GO:0034501,GO:0000940,GO:0005634,GO:0043515,GO:0005737,GO:0005815,GO:0007080,GO:0000132,GO:0051301	enzyme binding|spindle pole|protein localization to kinetochore|condensed chromosome outer kinetochore|nucleus|kinetochore binding|cytoplasm|microtubule organizing center|mitotic metaphase plate congression|establishment of mitotic spindle orientation|cell division	Down	19718067	-	sense	65153	1.17269	LOC108352070	upstream
Cmklr1	TCONS_00024406	0.0025	0.007	3	rno-miR-328a-5p;rno-miR-328a-3p;rno-miR-466b-3p	0.962828	0.00204697	397.644	GeneID:60669,Genbank:XM_006249509.3,RGD:69359	4.26718	3.78384	2.14616	1.59761	1.34071	1.15871	0.489938	GO:0050848,GO:0032088,GO:0005886,GO:0032695,GO:0006935,GO:0007186,GO:0045600,GO:0010759,GO:0016021,GO:0001637,GO:0004930	regulation of calcium-mediated signaling|negative regulation of NF-kappaB transcription factor activity|plasma membrane|negative regulation of interleukin-12 production|chemotaxis|G-protein coupled receptor signaling pathway|positive regulation of fat cell differentiation|positive regulation of macrophage chemotaxis|integral component of membrane|G-protein coupled chemoattractant receptor activit…	Down		0.276054	-1.02933	0.000192458			chemerin chemokine-like receptor 1	0.00101254	-3.72872	476.964	Chr20	GeneID:690899,Genbank:NM_001044300.1,RGD:1590938	29906428	3.55793	2.98467	2.39928	1.52551	0.918645	1.12667	0.471477	GO:0016021,GO:0030509,GO:0030513,GO:0042802,GO:0048863,GO:2000562,GO:2000738,GO:0002725,GO:0005886,GO:0009897	integral component of membrane|BMP signaling pathway|positive regulation of BMP signaling pathway|identical protein binding|stem cell differentiation|negative regulation of CD4-positive, alpha-beta T cell proliferation|positive regulation of stem cell differentiation|negative regulation of T cell cytokine production|plasma membrane|external side of plasma membrane	Down	29897534	+	sense	0	0.346944	XLOC_010715	exonic
Arpp21	TCONS_00009345	0.0025	0.02	1	rno-miR-466b-3p	0.981445	0.000513227	49.5709	GeneID:363153,Genbank:XM_006243975.3,RGD:1593239	0.296197	0.19639	0.156669	0.0880899	0.0726465	0.0439426	0.382424	GO:0003676,GO:0034605	nucleic acid binding|cellular response to heat	Down		0.400166	-1.38676	0.000529345			cAMP regulated phosphoprotein 21	0.00229927	-3.46545	34.2556	Chr11	GeneID:50662,Genbank:XM_017598053.1,RGD:2283	32822746	2.54197	1.85539	1.54608	0.394544	0.270163	0.141616	0.159147	GO:0001701,GO:0001889,GO:0002062,GO:0002318,GO:0002667,GO:0003677,GO:0003700,GO:0007417,GO:0005509,GO:0008134,GO:0005524,GO:0008285,GO:0005604,GO:0009966,GO:0014894,GO:0030097,GO:0032743,GO:0035162,GO:0030099,GO:0042803,GO:0030182,GO:0043231,GO:0044212,GO:0045595,GO:0045766,GO:0000977,GO:0071336,GO:0071560,GO:0045892,GO:0000981,GO:1903431,GO:0045893,GO:0001047,GO:1990837,GO:1990841,GO:0001228,GO:…	in utero embryonic development|liver development|chondrocyte differentiation|myeloid progenitor cell differentiation|regulation of T cell anergy|DNA binding|DNA binding transcription factor activity|central nervous system development|calcium ion binding|transcription factor binding|ATP binding|negative regulation of cell proliferation|basement membrane|regulation of signal transduction|response t…	Down	32735939	-	sense	0	0.56163	XLOC_004051	intronic
Arpp21	XR_362127.3	0.0025	0.02	1	rno-miR-466b-3p	0.961667	0.00217592	49.5709	GeneID:363153,Genbank:XM_006243975.3,RGD:1593239	0.296197	0.19639	0.156669	0.0880899	0.0726465	0.0439426	0.382424	GO:0003676,GO:0034605	nucleic acid binding|cellular response to heat	Down		0.400166	-1.38676	0.000529345			cAMP regulated phosphoprotein 21	0.00229927	-3.46545	35.8489	Chr20	GeneID:83474,Genbank:NM_031326.1,RGD:620682	18646500	1.31235	1.09845	0.468756	0.196305	0.151028	0.085998	0.170021	GO:0045893,GO:0008301,GO:0005829,GO:0001223,GO:0006264,GO:0003677,GO:0045944,GO:0031072,GO:0006338,GO:0003682,GO:0032991,GO:0003700,GO:0006355,GO:0006390,GO:0005634,GO:0033108,GO:0005739,GO:0042645,GO:0000978,GO:0006391,GO:0005759,GO:0001018,GO:0043565	positive regulation of transcription, DNA-templated|DNA binding, bending|cytosol|transcription coactivator binding|mitochondrial DNA replication|DNA binding|positive regulation of transcription by RNA polymerase II|heat shock protein binding|chromatin remodeling|chromatin binding|protein-containing complex|DNA binding transcription factor activity|regulation of transcription, DNA-templated|mitoch…	Down	18643069	-	antisense	36963	0.655536	LOC102548205	downstream
Cep295nl	TCONS_00022705	0.0025	0.0046	2	rno-miR-466b-2-3p>rno-miR-466b-4-3p;rno-miR-466b-3p	0.953435	0.00320202	218.185	GeneID:498028,Genbank:XM_006247817.3,RGD:1597046	1.49053	1.52249	1.30508	0.567184	0.528659	0.412273	0.422342	GO:0005813,GO:0031514	centrosome|motile cilium	Down		0.168305	-1.24352	1.48522e-13			CEP295 N-terminal like	1.47657e-11	-7.38848	67.299	Chr2	GeneID:81744,Genbank:NM_031080.1,RGD:68391	104163126	1.44877	1.16301	0.951773	0.55	0.509436	0.445062	0.495992	GO:0004115,GO:0006198,GO:0007165,GO:0019933,GO:0046872,GO:0004112,GO:0004114	3',5'-cyclic-AMP phosphodiesterase activity|cAMP catabolic process|signal transduction|cAMP-mediated signaling|metal ion binding|cyclic-nucleotide phosphodiesterase activity|3',5'-cyclic-nucleotide phosphodiesterase activity	Down	104116996	-	sense	0	0.356755	XLOC_010026	intronic
Emilin1	XR_590525.2	0.0025	3.9e-06	5	rno-miR-328a-3p;rno-miR-370-3p;rno-miR-665;rno-miR-328b-3p;rno-miR-466b-3p	0.99284	7.67157e-05	1807.59	GeneID:298845,Genbank:XM_006239793.3,RGD:1311209	31.3932	33.2049	17.59	8.80582	6.13777	6.25701	0.314479	GO:0098640,GO:0007155,GO:1990971,GO:0007160,GO:0010811,GO:0016477,GO:0030023,GO:0030198,GO:0031012,GO:0034668,GO:0005578,GO:0042802,GO:0005581,GO:0070207,GO:0005615	integrin binding involved in cell-matrix adhesion|cell adhesion|EMILIN complex|cell-matrix adhesion|positive regulation of cell-substrate adhesion|cell migration|extracellular matrix constituent conferring elasticity|extracellular matrix organization|extracellular matrix|integrin alpha4-beta1 complex|proteinaceous extracellular matrix|identical protein binding|collagen trimer|protein homotrimeriz…	Down		0.271181	-1.66896	7.53436e-10			elastin microfibril interfacer 1	2.80429e-08	-6.15444	425.042	Chr1	GeneID:114767,Genbank:XM_006230450.3,RGD:620771	207955246	3.93648	4.22716	2.64793	1.38113	0.723219	0.873372	0.322444	GO:0005575,GO:0005634,GO:0005737,GO:0005886,GO:0007185,GO:0016021,GO:0033003,GO:0035335,GO:0042803,GO:0046627,GO:0003674,GO:0004725	cellular_component|nucleus|cytoplasm|plasma membrane|transmembrane receptor protein tyrosine phosphatase signaling pathway|integral component of membrane|regulation of mast cell activation|peptidyl-tyrosine dephosphorylation|protein homodimerization activity|negative regulation of insulin receptor signaling pathway|molecular_function|protein tyrosine phosphatase activity	Down	207947098	-	antisense	0	0.399375	LOC102551963	exonic
Cep295nl	XR_593565.2	0.0025	0.011	2	rno-miR-298-5p;rno-miR-466b-3p	0.900411	0.014383	218.185	GeneID:498028,Genbank:XM_006247817.3,RGD:1597046	1.49053	1.52249	1.30508	0.567184	0.528659	0.412273	0.422342	GO:0005813,GO:0031514	centrosome|motile cilium	Down		0.168305	-1.24352	1.48522e-13			CEP295 N-terminal like	1.47657e-11	-7.38848	39.2006	Chr7	GeneID:24577,Genbank:NM_012603.2,RGD:3130	102871316	0.629248	0.584834	0.187358	0.0745482	2.07695e-06	0.0328938	0.0896315	GO:0043066,GO:0043085,GO:0043279,GO:0043280,GO:0000987,GO:0001077,GO:0043388,GO:0001541,GO:0043473,GO:0001658,GO:0045787,GO:0043565,GO:0045821,GO:0044195,GO:0001701,GO:0045893,GO:0044330,GO:0001783,GO:0005634,GO:0002053,GO:0045944,GO:0002082,GO:0050910,GO:0046325,GO:0005635,GO:0051276,GO:0046722,GO:0005654,GO:0046982,GO:0051782,GO:0006352,GO:0006355,GO:0005719,GO:0051973,GO:0005730,GO:0060070,GO:…	negative regulation of apoptotic process|positive regulation of catalytic activity|response to alkaloid|positive regulation of cysteine-type endopeptidase activity involved in apoptotic process|proximal promoter sequence-specific DNA binding|transcriptional activator activity, RNA polymerase II proximal promoter sequence-specific DNA binding|positive regulation of DNA binding|ovarian follicle dev…	Down	102648397	+	sense	57157	1.07632	Pvt1	downstream
Galnt14	XR_591304.1	0.0025	0.02	1	rno-miR-466b-3p	0.911268	0.0114608	1833.17	GeneID:313878,Genbank:XM_017594125.1,RGD:1310068	1.60534	1.41962	4.33909	6.32261	6.30402	5.97332	2.98276	GO:0006486,GO:0009312,GO:0016020,GO:0016021,GO:0016266,GO:0016757,GO:0018242,GO:0018243,GO:0030246,GO:0000139,GO:0004653,GO:0005794	protein glycosylation|oligosaccharide biosynthetic process|membrane|integral component of membrane|O-glycan processing|transferase activity, transferring glycosyl groups|protein O-linked glycosylation via serine|protein O-linked glycosylation via threonine|carbohydrate binding|Golgi membrane|polypeptide N-acetylgalactosaminyltransferase activity|Golgi apparatus	Up		0.46453	1.57665	0.000688613	rno00512	Mucin type O-glycan biosynthesis	polypeptide N-acetylgalactosaminyltransferase 14	0.00283307	3.39407	38.403	Chr2	GeneID:310836,Genbank:XM_006233242.3,RGD:1309445	225803653	0.385736	0.583341	0.944929	2.00518	1.53086	1.23896	2.97814	GO:0055085,GO:0005524,GO:0090555,GO:0005548,GO:0005575,GO:0005887,GO:0006649,GO:0006869,GO:0007601,GO:0008150,GO:0016887,GO:0042626,GO:0043231,GO:0001750,GO:0045332,GO:0003674,GO:0045494,GO:0004012	transmembrane transport|ATP binding|phosphatidylethanolamine-translocating ATPase activity|phospholipid transporter activity|cellular_component|integral component of plasma membrane|phospholipid transfer to membrane|lipid transport|visual perception|biological_process|ATPase activity|ATPase activity, coupled to transmembrane movement of substances|intracellular membrane-bounded organelle|photorec…	Up	225801080	-	antisense	17792	0.470862	LOC102556705	downstream
Galnt14	TCONS_00017634	0.0025	0.02	1	rno-miR-466b-3p	0.926576	0.00788868	1833.17	GeneID:313878,Genbank:XM_017594125.1,RGD:1310068	1.60534	1.41962	4.33909	6.32261	6.30402	5.97332	2.98276	GO:0006486,GO:0009312,GO:0016020,GO:0016021,GO:0016266,GO:0016757,GO:0018242,GO:0018243,GO:0030246,GO:0000139,GO:0004653,GO:0005794	protein glycosylation|oligosaccharide biosynthetic process|membrane|integral component of membrane|O-glycan processing|transferase activity, transferring glycosyl groups|protein O-linked glycosylation via serine|protein O-linked glycosylation via threonine|carbohydrate binding|Golgi membrane|polypeptide N-acetylgalactosaminyltransferase activity|Golgi apparatus	Up		0.46453	1.57665	0.000688613	rno00512	Mucin type O-glycan biosynthesis	polypeptide N-acetylgalactosaminyltransferase 14	0.00283307	3.39407	174.569	Chr17	GeneID:680523,Genbank:XM_001057551.6,RGD:1590637	81344564	0.898248	1.09736	2.04275	3.75473	5.39436	4.59967	4.11845	GO:0016021	integral component of membrane	Up	81338573	+	sense	0	0.388487	XLOC_007681	intronic
Qrich2	TCONS_00001207	0.0024	0.01	2	rno-miR-466b-2-3p>rno-miR-466b-4-3p;rno-miR-466b-3p	0.973197	0.00106796	92.6659	GeneID:501747,Genbank:XM_008768435.2,RGD:1562974	0.739315	0.680552	0.619586	0.203245	0.318817	0.248858	0.456956			Down		0.242408	-1.12987	3.14618e-06			glutamine rich 2	3.43498e-05	-4.66104	139.896	Chr1	GeneID:84477,Genbank:XM_017589791.1,RGD:621367	162154893	1.65058	1.74733	1.45804	0.677983	0.695044	0.46893	0.441779	GO:0035556,GO:0008284,GO:0005547,GO:0043306,GO:0010634,GO:0016477,GO:0005622,GO:0043325,GO:0005737,GO:0005886,GO:0019903,GO:0019904,GO:0048015,GO:0030316,GO:0007169,GO:0007229,GO:0005068,GO:0032991	intracellular signal transduction|positive regulation of cell proliferation|phosphatidylinositol-3,4,5-trisphosphate binding|positive regulation of mast cell degranulation|positive regulation of epithelial cell migration|cell migration|intracellular|phosphatidylinositol-3,4-bisphosphate binding|cytoplasm|plasma membrane|protein phosphatase binding|protein domain specific binding|phosphatidylinosi…	Down	162087029	+	sense	0	0.267684	XLOC_000567	intronic
Pfkfb1	XR_001840755.1	0.0024	0.003	2	rno-miR-466b-2-3p>rno-miR-466b-4-3p;rno-miR-466b-3p	0.874884	0.0225018	39.7684	GeneID:24638,Genbank:XM_006256790.3,RGD:3307	0.270683	0.43304	0.187769	0.11101	0.0782768	0.0553761	0.333872	GO:0043540,GO:0031100,GO:0004331,GO:0032868,GO:0046835,GO:0033133,GO:0005524,GO:0005829,GO:0006000,GO:0033762,GO:0006003,GO:0051384,GO:0042594,GO:0051591,GO:0042802,GO:0070095,GO:0003873,GO:0016311,GO:0019900	6-phosphofructo-2-kinase/fructose-2,6-biphosphatase complex|animal organ regeneration|fructose-2,6-bisphosphate 2-phosphatase activity|response to insulin|carbohydrate phosphorylation|positive regulation of glucokinase activity|ATP binding|cytosol|fructose metabolic process|response to glucagon|fructose 2,6-bisphosphate metabolic process|response to glucocorticoid|response to starvation|response …	Down		0.464166	-1.58263	0.000650514	rno00051,rno04152,rno04922	Fructose and mannose metabolism|AMPK signaling pathway|Glucagon signaling pathway	6-phosphofructo-2-kinase/fructose-2,6-biphosphatase 1	0.00270464	-3.40963	105.953	Chr12	GeneID:100362819,Genbank:XM_008769171.2,RGD:2323959	27667957	1.00289	0.880051	0.606677	0.30042	0.340153	0.182552	0.38	GO:0010592,GO:0015629,GO:0030426,GO:0031532,GO:0035022,GO:0045944,GO:0048675,GO:0051571,GO:0060013,GO:0097484,GO:0098582,GO:0001764,GO:2000620,GO:0003682,GO:0005634	positive regulation of lamellipodium assembly|actin cytoskeleton|growth cone|actin cytoskeleton reorganization|positive regulation of Rac protein signal transduction|positive regulation of transcription by RNA polymerase II|axon extension|positive regulation of histone H3-K4 methylation|righting reflex|dendrite extension|innate vocalization behavior|neuron migration|positive regulation of histone…	Down	27660256	+	sense	0	0.387343	LOC108352498	intronic
Itga4	XR_001840755.1	0.0024	0.003	2	rno-miR-466b-2-3p>rno-miR-466b-4-3p;rno-miR-466b-3p	0.977836	0.000731427	562.527	GeneID:311144,Genbank:XM_017591704.1,RGD:1593249	4.03111	3.58549	2.44187	1.42804	0.859023	1.03811	0.402199	GO:0005911,GO:0007155,GO:0007157,GO:0007159,GO:0007160,GO:0007229,GO:0007507,GO:0050904,GO:0009897,GO:0060324,GO:0009986,GO:0060710,GO:0070062,GO:0071345,GO:0072678,GO:0090074,GO:0098657,GO:1903039,GO:1903238,GO:0001968,GO:0001974,GO:0002687,GO:0003366,GO:0003823,GO:0005515,GO:0005886,GO:0016477,GO:0019960,GO:0034113,GO:0034446,GO:0034669,GO:0035987,GO:0043113,GO:1990405,GO:0050839,GO:1990771,GO:…	cell-cell junction|cell adhesion|heterophilic cell-cell adhesion via plasma membrane cell adhesion molecules|leukocyte cell-cell adhesion|cell-matrix adhesion|integrin-mediated signaling pathway|heart development|diapedesis|external side of plasma membrane|face development|cell surface|chorio-allantoic fusion|extracellular exosome|cellular response to cytokine stimulus|T cell migration|negative r…	Down		0.260911	-1.31402	4.74696e-07	rno04151,rno04512,rno04514,rno04510,rno04810,rno04640,rno04670,rno04672,rno05410,rno05412,rno05414,rno05165,rno05140	PI3K-Akt signaling pathway|ECM-receptor interaction|Cell adhesion molecules (CAMs)|Focal adhesion|Regulation of actin cytoskeleton|Hematopoietic cell lineage|Leukocyte transendothelial migration|Intestinal immune network for IgA production|Hypertrophic cardiomyopathy (HCM)|Arrhythmogenic right ventricular cardiomyopathy (ARVC)|Dilated cardiomyopathy (DCM)|Human papillomavirus infection|Leishmania…	integrin subunit alpha 4	6.96427e-06	-5.03627	105.953	Chr12	GeneID:100362819,Genbank:XM_008769171.2,RGD:2323959	27667957	1.00289	0.880051	0.606677	0.30042	0.340153	0.182552	0.38	GO:0010592,GO:0015629,GO:0030426,GO:0031532,GO:0035022,GO:0045944,GO:0048675,GO:0051571,GO:0060013,GO:0097484,GO:0098582,GO:0001764,GO:2000620,GO:0003682,GO:0005634	positive regulation of lamellipodium assembly|actin cytoskeleton|growth cone|actin cytoskeleton reorganization|positive regulation of Rac protein signal transduction|positive regulation of transcription by RNA polymerase II|axon extension|positive regulation of histone H3-K4 methylation|righting reflex|dendrite extension|innate vocalization behavior|neuron migration|positive regulation of histone…	Down	27660256	+	sense	0	0.387343	LOC108352498	intronic
Il21r	XR_001840755.1	0.0024	0.003	2	rno-miR-344g;rno-miR-466b-3p	0.964372	0.00188139	223.38	GeneID:308977,Genbank:XM_017589211.1,RGD:1304950	3.34321	2.32101	1.77876	1.01749	0.477086	0.50441	0.326329	GO:0008150,GO:0016020,GO:0019221,GO:0003674,GO:0004896,GO:0005575	biological_process|membrane|cytokine-mediated signaling pathway|molecular_function|cytokine receptor activity|cellular_component	Down		0.379106	-1.6156	2.02957e-05	rno04630,rno04060,rno04659,rno05321	Jak-STAT signaling pathway|Cytokine-cytokine receptor interaction|Th17 cell differentiation|Inflammatiory bowel disease (IBD)	interleukin 21 receptor	0.000163247	-4.26161	105.953	Chr12	GeneID:100362819,Genbank:XM_008769171.2,RGD:2323959	27667957	1.00289	0.880051	0.606677	0.30042	0.340153	0.182552	0.38	GO:0010592,GO:0015629,GO:0030426,GO:0031532,GO:0035022,GO:0045944,GO:0048675,GO:0051571,GO:0060013,GO:0097484,GO:0098582,GO:0001764,GO:2000620,GO:0003682,GO:0005634	positive regulation of lamellipodium assembly|actin cytoskeleton|growth cone|actin cytoskeleton reorganization|positive regulation of Rac protein signal transduction|positive regulation of transcription by RNA polymerase II|axon extension|positive regulation of histone H3-K4 methylation|righting reflex|dendrite extension|innate vocalization behavior|neuron migration|positive regulation of histone…	Down	27660256	+	sense	0	0.387343	LOC108352498	intronic
Grin2d	TCONS_00014099	0.0024	0.0028	2	rno-miR-23a-5p;rno-miR-466b-3p	0.818896	0.0462282	51.8103	GeneID:24412,Genbank:XM_008759316.2,RGD:2740	0.332877	0.257959	0.169893	0.0561911	0.0908978	0.0644696	0.338045	GO:0005234,GO:0005261,GO:0005515,GO:0005622,GO:0005887,GO:0008328,GO:0035235,GO:0008344,GO:0035249,GO:0042165,GO:0016595,GO:0045202,GO:0045211,GO:0050966,GO:0051930,GO:0060079,GO:0001964,GO:0004970,GO:0004972,GO:0017146,GO:0019722,GO:0022843,GO:0022849,GO:0060291,GO:0097553,GO:0030054,GO:0098839	extracellularly glutamate-gated ion channel activity|cation channel activity|protein binding|intracellular|integral component of plasma membrane|ionotropic glutamate receptor complex|ionotropic glutamate receptor signaling pathway|adult locomotory behavior|synaptic transmission, glutamatergic|neurotransmitter binding|glutamate binding|synapse|postsynaptic membrane|detection of mechanical stimulus…	Down		0.377497	-1.56471	3.39857e-05	rno04020,rno04024,rno04080,rno04724,rno04720,rno04713,rno05010,rno05014,rno05030,rno05031,rno05033,rno05034	Calcium signaling pathway|cAMP signaling pathway|Neuroactive ligand-receptor interaction|Glutamatergic synapse|Long-term potentiation|Circadian entrainment|Alzheimer's disease|Amyotrophic lateral sclerosis (ALS)|Cocaine addiction|Amphetamine addiction|Nicotine addiction|Alcoholism	glutamate ionotropic receptor NMDA type subunit 2D	0.000246838	-4.14497	14.1012	Chr14	GeneID:679028,Genbank:XM_017599376.1,RGD:1593096	59872441	0.349819	0.552596	0.365718	0.0719418	0.0186463	0.0681664	0.155412	GO:0002193,GO:0002437,GO:0003139,GO:0003151,GO:0003157,GO:0003160,GO:0003198,GO:0006959,GO:0003214,GO:0007219,GO:0003222,GO:0007221,GO:0003256,GO:0007507,GO:0008134,GO:0008284,GO:0008285,GO:0030513,GO:0009912,GO:0032991,GO:0009957,GO:0032993,GO:0010468,GO:0034392,GO:0035019,GO:0035912,GO:0036302,GO:0000122,GO:0048733,GO:0042127,GO:0000978,GO:0048820,GO:0042742,GO:0001077,GO:0048844,GO:0043011,GO:…	MAML1-RBP-Jkappa- ICN1 complex|inflammatory response to antigenic stimulus|secondary heart field specification|outflow tract morphogenesis|endocardium development|endocardium morphogenesis|epithelial to mesenchymal transition involved in endocardial cushion formation|humoral immune response|cardiac left ventricle morphogenesis|Notch signaling pathway|ventricular trabecula myocardium morphogenesis…	Down	59842140	-	sense	0	0.802191	XLOC_006088	intronic
Qrich2	TCONS_00022705	0.0024	0.0042	2	rno-miR-466b-2-3p>rno-miR-466b-4-3p;rno-miR-466b-3p	0.953783	0.0031547	92.6659	GeneID:501747,Genbank:XM_008768435.2,RGD:1562974	0.739315	0.680552	0.619586	0.203245	0.318817	0.248858	0.456956			Down		0.242408	-1.12987	3.14618e-06			glutamine rich 2	3.43498e-05	-4.66104	67.299	Chr2	GeneID:81744,Genbank:NM_031080.1,RGD:68391	104163126	1.44877	1.16301	0.951773	0.55	0.509436	0.445062	0.495992	GO:0004115,GO:0006198,GO:0007165,GO:0019933,GO:0046872,GO:0004112,GO:0004114	3',5'-cyclic-AMP phosphodiesterase activity|cAMP catabolic process|signal transduction|cAMP-mediated signaling|metal ion binding|cyclic-nucleotide phosphodiesterase activity|3',5'-cyclic-nucleotide phosphodiesterase activity	Down	104116996	-	sense	0	0.356755	XLOC_010026	intronic
Sdk2	TCONS_00041473	0.0024	0.043	2	rno-miR-92b-5p;rno-miR-466b-3p	0.974401	0.000974558	616.265	GeneID:360652,Genbank:XM_017597411.1,RGD:1310397	5.1086	4.52966	2.99062	1.08287	0.868879	0.755878	0.260844	GO:0016021,GO:0045202,GO:0060219,GO:0007156,GO:0007416,GO:0010842	integral component of membrane|synapse|camera-type eye photoreceptor cell differentiation|homophilic cell adhesion via plasma membrane adhesion molecules|synapse assembly|retina layer formation	Down		0.236463	-1.93874	2.42599e-16			sidekick cell adhesion molecule 2	4.36187e-14	-8.1989	95.3766	Chr9	GeneID:367218,Genbank:XM_017596548.1,RGD:2282	18758137	0.852858	0.730474	0.39909	0.302519	0.113891	0.0991397	0.298049	GO:0001649,GO:0001958,GO:0002051,GO:0002062,GO:0005634,GO:0002063,GO:0005654,GO:0002076,GO:0005667,GO:0005737,GO:0030278,GO:0030509,GO:0006357,GO:0006366,GO:0032332,GO:0035115,GO:0000790,GO:0045667,GO:0040036,GO:0045669,GO:0000978,GO:0042475,GO:0000981,GO:0045778,GO:0001077,GO:0045879,GO:0001501,GO:0070491,GO:0045892,GO:0071773,GO:1901522,GO:0045893,GO:0003677,GO:0003682,GO:0003700,GO:0005515,GO:…	osteoblast differentiation|endochondral ossification|osteoblast fate commitment|chondrocyte differentiation|nucleus|chondrocyte development|nucleoplasm|osteoblast development|transcription factor complex|cytoplasm|regulation of ossification|BMP signaling pathway|regulation of transcription by RNA polymerase II|transcription by RNA polymerase II|positive regulation of chondrocyte differentiation|e…	Down	18740767	+	sense	0	0.592541	XLOC_018177	intronic
Hivep3	XR_590525.2	0.0024	0.011	3	rno-miR-328a-3p;rno-miR-23a-5p;rno-miR-466b-3p	0.978135	0.000711865	409.535	GeneID:313557,Genbank:XM_017593396.1,RGD:1311252	1.80245	1.53944	1.13342	0.624257	0.455135	0.410087	0.404224	GO:0005634,GO:0006355,GO:0006366,GO:0007165,GO:0007275,GO:0035914,GO:0043565,GO:0044212,GO:0045893,GO:0003677,GO:0003700	nucleus|regulation of transcription, DNA-templated|transcription by RNA polymerase II|signal transduction|multicellular organism development|skeletal muscle cell differentiation|sequence-specific DNA binding|transcription regulatory region DNA binding|positive regulation of transcription, DNA-templated|DNA binding|DNA binding transcription factor activity	Down	zf-C2H2	0.235976	-1.30677	3.06416e-08			human immunodeficiency virus type I enhancer binding protein 3	6.90599e-07	-5.53773	425.042	Chr1	GeneID:114767,Genbank:XM_006230450.3,RGD:620771	207955246	3.93648	4.22716	2.64793	1.38113	0.723219	0.873372	0.322444	GO:0005575,GO:0005634,GO:0005737,GO:0005886,GO:0007185,GO:0016021,GO:0033003,GO:0035335,GO:0042803,GO:0046627,GO:0003674,GO:0004725	cellular_component|nucleus|cytoplasm|plasma membrane|transmembrane receptor protein tyrosine phosphatase signaling pathway|integral component of membrane|regulation of mast cell activation|peptidyl-tyrosine dephosphorylation|protein homodimerization activity|negative regulation of insulin receptor signaling pathway|molecular_function|protein tyrosine phosphatase activity	Down	207947098	-	antisense	0	0.399375	LOC102551963	exonic
Arhgap25	XR_593565.2	0.0024	0.01	2	rno-miR-298-5p;rno-miR-466b-3p	0.977244	0.000770854	349.355	GeneID:500246,Genbank:NM_001109247.1,RGD:1562105	2.21361	2.28134	1.46931	0.807412	0.64555	0.624985	0.423644	GO:0007015,GO:0007165,GO:0043547,GO:0051058,GO:0001891,GO:0005096,GO:0006911	actin filament organization|signal transduction|positive regulation of GTPase activity|negative regulation of small GTPase mediated signal transduction|phagocytic cup|GTPase activator activity|phagocytosis, engulfment	Down		0.211381	-1.23907	4.57876e-09			Rho GTPase activating protein 25	1.32283e-07	-5.8618	39.2006	Chr7	GeneID:24577,Genbank:NM_012603.2,RGD:3130	102871316	0.629248	0.584834	0.187358	0.0745482	2.07695e-06	0.0328938	0.0896315	GO:0043066,GO:0043085,GO:0043279,GO:0043280,GO:0000987,GO:0001077,GO:0043388,GO:0001541,GO:0043473,GO:0001658,GO:0045787,GO:0043565,GO:0045821,GO:0044195,GO:0001701,GO:0045893,GO:0044330,GO:0001783,GO:0005634,GO:0002053,GO:0045944,GO:0002082,GO:0050910,GO:0046325,GO:0005635,GO:0051276,GO:0046722,GO:0005654,GO:0046982,GO:0051782,GO:0006352,GO:0006355,GO:0005719,GO:0051973,GO:0005730,GO:0060070,GO:…	negative regulation of apoptotic process|positive regulation of catalytic activity|response to alkaloid|positive regulation of cysteine-type endopeptidase activity involved in apoptotic process|proximal promoter sequence-specific DNA binding|transcriptional activator activity, RNA polymerase II proximal promoter sequence-specific DNA binding|positive regulation of DNA binding|ovarian follicle dev…	Down	102648397	+	sense	57157	1.07632	Pvt1	downstream
Qrich2	XR_593565.2	0.0024	0.01	2	rno-miR-298-5p;rno-miR-466b-3p	0.880481	0.0205734	92.6659	GeneID:501747,Genbank:XM_008768435.2,RGD:1562974	0.739315	0.680552	0.619586	0.203245	0.318817	0.248858	0.456956			Down		0.242408	-1.12987	3.14618e-06			glutamine rich 2	3.43498e-05	-4.66104	39.2006	Chr7	GeneID:24577,Genbank:NM_012603.2,RGD:3130	102871316	0.629248	0.584834	0.187358	0.0745482	2.07695e-06	0.0328938	0.0896315	GO:0043066,GO:0043085,GO:0043279,GO:0043280,GO:0000987,GO:0001077,GO:0043388,GO:0001541,GO:0043473,GO:0001658,GO:0045787,GO:0043565,GO:0045821,GO:0044195,GO:0001701,GO:0045893,GO:0044330,GO:0001783,GO:0005634,GO:0002053,GO:0045944,GO:0002082,GO:0050910,GO:0046325,GO:0005635,GO:0051276,GO:0046722,GO:0005654,GO:0046982,GO:0051782,GO:0006352,GO:0006355,GO:0005719,GO:0051973,GO:0005730,GO:0060070,GO:…	negative regulation of apoptotic process|positive regulation of catalytic activity|response to alkaloid|positive regulation of cysteine-type endopeptidase activity involved in apoptotic process|proximal promoter sequence-specific DNA binding|transcriptional activator activity, RNA polymerase II proximal promoter sequence-specific DNA binding|positive regulation of DNA binding|ovarian follicle dev…	Down	102648397	+	sense	57157	1.07632	Pvt1	downstream
Rimbp2	ENSRNOT00000091983	0.0024	0.047	1	rno-miR-207	0.857004	0.0292097	3922.56	GeneID:266780,Genbank:NM_001100488.2,RGD:708533	6.48126	6.04671	9.53183	15.5156	15.7151	15.0635	2.51334	GO:0010923,GO:0030054,GO:0045202,GO:0005515,GO:0005886,GO:0007274	negative regulation of phosphatase activity|cell junction|synapse|protein binding|plasma membrane|neuromuscular synaptic transmission	Up		0.239975	1.32961	3.0144e-08			RIMS binding protein 2	6.82928e-07	5.5406	101.176	Chr1	GeneID:307449,Genbank:NM_001170534.2,RGD:1561988	34271920	1.43397e-27	0.0484296	1.27389	10.3316	8.88476	3.06398	20.6045	GO:0005737,GO:0005829,GO:0005886,GO:0010633,GO:0045184,GO:0050680,GO:0090090,GO:0005509,GO:0005634,GO:0005654	cytoplasm|cytosol|plasma membrane|negative regulation of epithelial cell migration|establishment of protein localization|negative regulation of epithelial cell proliferation|negative regulation of canonical Wnt signaling pathway|calcium ion binding|nucleus|nucleoplasm	Up	34269359	-	antisense	0	1.3452	AABR07001025.1	intronic
Cmklr1	TCONS_00001207	0.0023	0.0092	2	rno-miR-466b-2-3p>rno-miR-466b-4-3p;rno-miR-466b-3p	0.906867	0.0126068	397.644	GeneID:60669,Genbank:XM_006249509.3,RGD:69359	4.26718	3.78384	2.14616	1.59761	1.34071	1.15871	0.489938	GO:0050848,GO:0032088,GO:0005886,GO:0032695,GO:0006935,GO:0007186,GO:0045600,GO:0010759,GO:0016021,GO:0001637,GO:0004930	regulation of calcium-mediated signaling|negative regulation of NF-kappaB transcription factor activity|plasma membrane|negative regulation of interleukin-12 production|chemotaxis|G-protein coupled receptor signaling pathway|positive regulation of fat cell differentiation|positive regulation of macrophage chemotaxis|integral component of membrane|G-protein coupled chemoattractant receptor activit…	Down		0.276054	-1.02933	0.000192458			chemerin chemokine-like receptor 1	0.00101254	-3.72872	139.896	Chr1	GeneID:84477,Genbank:XM_017589791.1,RGD:621367	162154893	1.65058	1.74733	1.45804	0.677983	0.695044	0.46893	0.441779	GO:0035556,GO:0008284,GO:0005547,GO:0043306,GO:0010634,GO:0016477,GO:0005622,GO:0043325,GO:0005737,GO:0005886,GO:0019903,GO:0019904,GO:0048015,GO:0030316,GO:0007169,GO:0007229,GO:0005068,GO:0032991	intracellular signal transduction|positive regulation of cell proliferation|phosphatidylinositol-3,4,5-trisphosphate binding|positive regulation of mast cell degranulation|positive regulation of epithelial cell migration|cell migration|intracellular|phosphatidylinositol-3,4-bisphosphate binding|cytoplasm|plasma membrane|protein phosphatase binding|protein domain specific binding|phosphatidylinosi…	Down	162087029	+	sense	0	0.267684	XLOC_000567	intronic
Emilin1	TCONS_00001207	0.0023	0.0083	2	rno-miR-346;rno-miR-466b-3p	0.950033	0.0036827	1807.59	GeneID:298845,Genbank:XM_006239793.3,RGD:1311209	31.3932	33.2049	17.59	8.80582	6.13777	6.25701	0.314479	GO:0098640,GO:0007155,GO:1990971,GO:0007160,GO:0010811,GO:0016477,GO:0030023,GO:0030198,GO:0031012,GO:0034668,GO:0005578,GO:0042802,GO:0005581,GO:0070207,GO:0005615	integrin binding involved in cell-matrix adhesion|cell adhesion|EMILIN complex|cell-matrix adhesion|positive regulation of cell-substrate adhesion|cell migration|extracellular matrix constituent conferring elasticity|extracellular matrix organization|extracellular matrix|integrin alpha4-beta1 complex|proteinaceous extracellular matrix|identical protein binding|collagen trimer|protein homotrimeriz…	Down		0.271181	-1.66896	7.53436e-10			elastin microfibril interfacer 1	2.80429e-08	-6.15444	139.896	Chr1	GeneID:84477,Genbank:XM_017589791.1,RGD:621367	162154893	1.65058	1.74733	1.45804	0.677983	0.695044	0.46893	0.441779	GO:0035556,GO:0008284,GO:0005547,GO:0043306,GO:0010634,GO:0016477,GO:0005622,GO:0043325,GO:0005737,GO:0005886,GO:0019903,GO:0019904,GO:0048015,GO:0030316,GO:0007169,GO:0007229,GO:0005068,GO:0032991	intracellular signal transduction|positive regulation of cell proliferation|phosphatidylinositol-3,4,5-trisphosphate binding|positive regulation of mast cell degranulation|positive regulation of epithelial cell migration|cell migration|intracellular|phosphatidylinositol-3,4-bisphosphate binding|cytoplasm|plasma membrane|protein phosphatase binding|protein domain specific binding|phosphatidylinosi…	Down	162087029	+	sense	0	0.267684	XLOC_000567	intronic
LOC100362819	XR_001840134.1	0.0023	5.8e-05	3	rno-miR-3473;rno-miR-207;rno-miR-466b-3p	0.990781	0.000127091	190.835	GeneID:100362819,Genbank:XM_008769171.2,RGD:2323959	3.75653	2.95339	1.35079	0.840207	0.692404	0.577288	0.320357	GO:0010592,GO:0015629,GO:0030426,GO:0031532,GO:0035022,GO:0045944,GO:0048675,GO:0051571,GO:0060013,GO:0097484,GO:0098582,GO:0001764,GO:2000620,GO:0003682,GO:0005634	positive regulation of lamellipodium assembly|actin cytoskeleton|growth cone|actin cytoskeleton reorganization|positive regulation of Rac protein signal transduction|positive regulation of transcription by RNA polymerase II|axon extension|positive regulation of histone H3-K4 methylation|righting reflex|dendrite extension|innate vocalization behavior|neuron migration|positive regulation of histone…	Down		0.386124	-1.64225	2.10768e-05			autism susceptibility candidate 2-like	0.000168027	-4.25317	20.1137	Chr10	GeneID:303037,Genbank:XM_006246104.1,RGD:1306908	19749790	0.41425	0.28701	0.0639784	0.0173318	0.0463763	0	0.08923	GO:0019899,GO:0000922,GO:0034501,GO:0000940,GO:0005634,GO:0043515,GO:0005737,GO:0005815,GO:0007080,GO:0000132,GO:0051301	enzyme binding|spindle pole|protein localization to kinetochore|condensed chromosome outer kinetochore|nucleus|kinetochore binding|cytoplasm|microtubule organizing center|mitotic metaphase plate congression|establishment of mitotic spindle orientation|cell division	Down	19718067	-	sense	65153	1.17269	LOC108352070	upstream
Creb5	XR_001840134.1	0.0023	5.8e-05	3	rno-miR-3473;rno-miR-207;rno-miR-466b-3p	0.938687	0.0055236	289.556	GeneID:500131,Genbank:XM_017592796.1,RGD:1566107	1.61075	1.73318	0.709089	0.358033	0.21686	0.19328	0.231565	GO:0005634,GO:0006366,GO:0045444,GO:0045893,GO:0045944,GO:0060612,GO:0001077,GO:0003676,GO:0003700	nucleus|transcription by RNA polymerase II|fat cell differentiation|positive regulation of transcription, DNA-templated|positive regulation of transcription by RNA polymerase II|adipose tissue development|transcriptional activator activity, RNA polymerase II proximal promoter sequence-specific DNA binding|nucleic acid binding|DNA binding transcription factor activity	Down	TF_bZIP	0.395475	-2.11051	9.46793e-08	rno04668,rno04024,rno04022,rno04151,rno04152,rno04911,rno04922,rno04915,rno04926,rno04918,rno04925,rno04927,rno04261,rno04962,rno04725,rno04728,rno04211,rno04714,rno05203,rno05215,rno05016,rno05030,rno05031,rno05034,rno04931,rno04934,rno05161,rno05165	TNF signaling pathway|cAMP signaling pathway|cGMP - PKG signaling pathway|PI3K-Akt signaling pathway|AMPK signaling pathway|Insulin secretion|Glucagon signaling pathway|Estrogen signaling pathway|Relaxin signaling pathway|Thyroid hormone synthesis|Aldosterone synthesis and secretion|Cortisol synthesis and secretion|Adrenergic signaling in cardiomyocytes|Vasopressin-regulated water reabsorption|Ch…	cAMP responsive element binding protein 5	1.78991e-06	-5.33665	20.1137	Chr10	GeneID:303037,Genbank:XM_006246104.1,RGD:1306908	19749790	0.41425	0.28701	0.0639784	0.0173318	0.0463763	0	0.08923	GO:0019899,GO:0000922,GO:0034501,GO:0000940,GO:0005634,GO:0043515,GO:0005737,GO:0005815,GO:0007080,GO:0000132,GO:0051301	enzyme binding|spindle pole|protein localization to kinetochore|condensed chromosome outer kinetochore|nucleus|kinetochore binding|cytoplasm|microtubule organizing center|mitotic metaphase plate congression|establishment of mitotic spindle orientation|cell division	Down	19718067	-	sense	65153	1.17269	LOC108352070	upstream
Arpp21	TCONS_00024406	0.0023	0.00015	4	rno-miR-328a-3p;rno-miR-370-3p;rno-miR-615;rno-miR-466b-3p	0.96934	0.00139565	49.5709	GeneID:363153,Genbank:XM_006243975.3,RGD:1593239	0.296197	0.19639	0.156669	0.0880899	0.0726465	0.0439426	0.382424	GO:0003676,GO:0034605	nucleic acid binding|cellular response to heat	Down		0.400166	-1.38676	0.000529345			cAMP regulated phosphoprotein 21	0.00229927	-3.46545	476.964	Chr20	GeneID:690899,Genbank:NM_001044300.1,RGD:1590938	29906428	3.55793	2.98467	2.39928	1.52551	0.918645	1.12667	0.471477	GO:0016021,GO:0030509,GO:0030513,GO:0042802,GO:0048863,GO:2000562,GO:2000738,GO:0002725,GO:0005886,GO:0009897	integral component of membrane|BMP signaling pathway|positive regulation of BMP signaling pathway|identical protein binding|stem cell differentiation|negative regulation of CD4-positive, alpha-beta T cell proliferation|positive regulation of stem cell differentiation|negative regulation of T cell cytokine production|plasma membrane|external side of plasma membrane	Down	29897534	+	sense	0	0.346944	XLOC_010715	exonic
Lrrc25	TCONS_00024406	0.0023	1.5e-06	5	rno-miR-328a-5p;rno-miR-615;rno-miR-466b-3p;rno-miR-1896;rno-miR-326-3p	0.992954	7.42979e-05	339.242	GeneID:498605,Genbank:XM_573882.6,RGD:1564818	5.9791	5.3527	3.71846	1.88651	1.17303	1.12758	0.33799	GO:0016021	integral component of membrane	Down		0.274912	-1.56495	1.25167e-08			leucine rich repeat containing 25	3.21092e-07	-5.69254	476.964	Chr20	GeneID:690899,Genbank:NM_001044300.1,RGD:1590938	29906428	3.55793	2.98467	2.39928	1.52551	0.918645	1.12667	0.471477	GO:0016021,GO:0030509,GO:0030513,GO:0042802,GO:0048863,GO:2000562,GO:2000738,GO:0002725,GO:0005886,GO:0009897	integral component of membrane|BMP signaling pathway|positive regulation of BMP signaling pathway|identical protein binding|stem cell differentiation|negative regulation of CD4-positive, alpha-beta T cell proliferation|positive regulation of stem cell differentiation|negative regulation of T cell cytokine production|plasma membrane|external side of plasma membrane	Down	29897534	+	sense	0	0.346944	XLOC_010715	exonic
Prelid3a	XR_001840755.1	0.0023	1.6e-05	3	rno-miR-466b-2-3p>rno-miR-466b-4-3p;rno-miR-344g;rno-miR-466b-3p	0.965625	0.00175212	120.921	GeneID:690253,Genbank:XM_006254884.3,RGD:1582858	1.07048	1.17899	0.834726	0.323865	0.475232	0.3443	0.449223	GO:1903955,GO:1990050,GO:0005758,GO:0015914	positive regulation of protein targeting to mitochondrion|phosphatidic acid transporter activity|mitochondrial intermembrane space|phospholipid transport	Down		0.242786	-1.1545	1.98236e-06			PRELI domain containing 3A	2.3186e-05	-4.75521	105.953	Chr12	GeneID:100362819,Genbank:XM_008769171.2,RGD:2323959	27667957	1.00289	0.880051	0.606677	0.30042	0.340153	0.182552	0.38	GO:0010592,GO:0015629,GO:0030426,GO:0031532,GO:0035022,GO:0045944,GO:0048675,GO:0051571,GO:0060013,GO:0097484,GO:0098582,GO:0001764,GO:2000620,GO:0003682,GO:0005634	positive regulation of lamellipodium assembly|actin cytoskeleton|growth cone|actin cytoskeleton reorganization|positive regulation of Rac protein signal transduction|positive regulation of transcription by RNA polymerase II|axon extension|positive regulation of histone H3-K4 methylation|righting reflex|dendrite extension|innate vocalization behavior|neuron migration|positive regulation of histone…	Down	27660256	+	sense	0	0.387343	LOC108352498	intronic
Ntrk2	TCONS_00009345	0.0023	0.018	1	rno-miR-466b-3p	0.944639	0.00451247	136.006	GeneID:25054,Genbank:XM_017600456.1,RGD:3213	0.94048	0.565329	0.327991	0.226229	0.109922	0.109131	0.29662	GO:0043204,GO:0043235,GO:0043408,GO:0043410,GO:0048403,GO:0043524,GO:0043679,GO:0048709,GO:0048786,GO:0048935,GO:0060175,GO:0050772,GO:0060291,GO:0050773,GO:0051896,GO:0070374,GO:0071230,GO:0071356,GO:0099551,GO:0004714,GO:0004871,GO:0004888,GO:0005030,GO:0005886,GO:0005515,GO:0005887,GO:0005524,GO:0005737,GO:0006954,GO:0007178,GO:0009416,GO:0007275,GO:0009968,GO:0007528,GO:0009986,GO:0010628,GO:…	perikaryon|receptor complex|regulation of MAPK cascade|positive regulation of MAPK cascade|brain-derived neurotrophic factor binding|negative regulation of neuron apoptotic process|axon terminus|oligodendrocyte differentiation|presynaptic active zone|peripheral nervous system neuron development|brain-derived neurotrophic factor-activated receptor activity|positive regulation of axonogenesis|long-…	Down		0.472294	-1.75331	0.000205352	rno04014,rno04010,rno04151,rno04722,rno05034	Ras signaling pathway|MAPK signaling pathway|PI3K-Akt signaling pathway|Neurotrophin signaling pathway|Alcoholism	neurotrophic receptor tyrosine kinase 2	0.0010659	-3.71234	34.2556	Chr11	GeneID:50662,Genbank:XM_017598053.1,RGD:2283	32822746	2.54197	1.85539	1.54608	0.394544	0.270163	0.141616	0.159147	GO:0001701,GO:0001889,GO:0002062,GO:0002318,GO:0002667,GO:0003677,GO:0003700,GO:0007417,GO:0005509,GO:0008134,GO:0005524,GO:0008285,GO:0005604,GO:0009966,GO:0014894,GO:0030097,GO:0032743,GO:0035162,GO:0030099,GO:0042803,GO:0030182,GO:0043231,GO:0044212,GO:0045595,GO:0045766,GO:0000977,GO:0071336,GO:0071560,GO:0045892,GO:0000981,GO:1903431,GO:0045893,GO:0001047,GO:1990837,GO:1990841,GO:0001228,GO:…	in utero embryonic development|liver development|chondrocyte differentiation|myeloid progenitor cell differentiation|regulation of T cell anergy|DNA binding|DNA binding transcription factor activity|central nervous system development|calcium ion binding|transcription factor binding|ATP binding|negative regulation of cell proliferation|basement membrane|regulation of signal transduction|response t…	Down	32735939	-	sense	0	0.56163	XLOC_004051	intronic
Numbl	TCONS_00009345	0.0023	0.018	1	rno-miR-466b-3p	0.923975	0.00845002	198.864	GeneID:292732,Genbank:XM_006228567.3,RGD:1307579	3.11456	3.14328	1.19942	0.598042	0.411067	0.413067	0.233615	GO:0050769,GO:0021670,GO:0005737,GO:0050775,GO:0021849,GO:0007399,GO:0007405,GO:0007409,GO:0019221,GO:0030900,GO:0019538,GO:0034332,GO:0005515,GO:0005575	positive regulation of neurogenesis|lateral ventricle development|cytoplasm|positive regulation of dendrite morphogenesis|neuroblast division in subventricular zone|nervous system development|neuroblast proliferation|axonogenesis|cytokine-mediated signaling pathway|forebrain development|protein metabolic process|adherens junction organization|protein binding|cellular_component	Down		0.400396	-2.0978	1.61177e-07	rno04330	Notch signaling pathway	NUMB-like, endocytic adaptor protein	2.8141e-06	-5.23931	34.2556	Chr11	GeneID:50662,Genbank:XM_017598053.1,RGD:2283	32822746	2.54197	1.85539	1.54608	0.394544	0.270163	0.141616	0.159147	GO:0001701,GO:0001889,GO:0002062,GO:0002318,GO:0002667,GO:0003677,GO:0003700,GO:0007417,GO:0005509,GO:0008134,GO:0005524,GO:0008285,GO:0005604,GO:0009966,GO:0014894,GO:0030097,GO:0032743,GO:0035162,GO:0030099,GO:0042803,GO:0030182,GO:0043231,GO:0044212,GO:0045595,GO:0045766,GO:0000977,GO:0071336,GO:0071560,GO:0045892,GO:0000981,GO:1903431,GO:0045893,GO:0001047,GO:1990837,GO:1990841,GO:0001228,GO:…	in utero embryonic development|liver development|chondrocyte differentiation|myeloid progenitor cell differentiation|regulation of T cell anergy|DNA binding|DNA binding transcription factor activity|central nervous system development|calcium ion binding|transcription factor binding|ATP binding|negative regulation of cell proliferation|basement membrane|regulation of signal transduction|response t…	Down	32735939	-	sense	0	0.56163	XLOC_004051	intronic
Itga4	TCONS_00009345	0.0023	0.018	1	rno-miR-466b-3p	0.979245	0.000641699	562.527	GeneID:311144,Genbank:XM_017591704.1,RGD:1593249	4.03111	3.58549	2.44187	1.42804	0.859023	1.03811	0.402199	GO:0005911,GO:0007155,GO:0007157,GO:0007159,GO:0007160,GO:0007229,GO:0007507,GO:0050904,GO:0009897,GO:0060324,GO:0009986,GO:0060710,GO:0070062,GO:0071345,GO:0072678,GO:0090074,GO:0098657,GO:1903039,GO:1903238,GO:0001968,GO:0001974,GO:0002687,GO:0003366,GO:0003823,GO:0005515,GO:0005886,GO:0016477,GO:0019960,GO:0034113,GO:0034446,GO:0034669,GO:0035987,GO:0043113,GO:1990405,GO:0050839,GO:1990771,GO:…	cell-cell junction|cell adhesion|heterophilic cell-cell adhesion via plasma membrane cell adhesion molecules|leukocyte cell-cell adhesion|cell-matrix adhesion|integrin-mediated signaling pathway|heart development|diapedesis|external side of plasma membrane|face development|cell surface|chorio-allantoic fusion|extracellular exosome|cellular response to cytokine stimulus|T cell migration|negative r…	Down		0.260911	-1.31402	4.74696e-07	rno04151,rno04512,rno04514,rno04510,rno04810,rno04640,rno04670,rno04672,rno05410,rno05412,rno05414,rno05165,rno05140	PI3K-Akt signaling pathway|ECM-receptor interaction|Cell adhesion molecules (CAMs)|Focal adhesion|Regulation of actin cytoskeleton|Hematopoietic cell lineage|Leukocyte transendothelial migration|Intestinal immune network for IgA production|Hypertrophic cardiomyopathy (HCM)|Arrhythmogenic right ventricular cardiomyopathy (ARVC)|Dilated cardiomyopathy (DCM)|Human papillomavirus infection|Leishmania…	integrin subunit alpha 4	6.96427e-06	-5.03627	34.2556	Chr11	GeneID:50662,Genbank:XM_017598053.1,RGD:2283	32822746	2.54197	1.85539	1.54608	0.394544	0.270163	0.141616	0.159147	GO:0001701,GO:0001889,GO:0002062,GO:0002318,GO:0002667,GO:0003677,GO:0003700,GO:0007417,GO:0005509,GO:0008134,GO:0005524,GO:0008285,GO:0005604,GO:0009966,GO:0014894,GO:0030097,GO:0032743,GO:0035162,GO:0030099,GO:0042803,GO:0030182,GO:0043231,GO:0044212,GO:0045595,GO:0045766,GO:0000977,GO:0071336,GO:0071560,GO:0045892,GO:0000981,GO:1903431,GO:0045893,GO:0001047,GO:1990837,GO:1990841,GO:0001228,GO:…	in utero embryonic development|liver development|chondrocyte differentiation|myeloid progenitor cell differentiation|regulation of T cell anergy|DNA binding|DNA binding transcription factor activity|central nervous system development|calcium ion binding|transcription factor binding|ATP binding|negative regulation of cell proliferation|basement membrane|regulation of signal transduction|response t…	Down	32735939	-	sense	0	0.56163	XLOC_004051	intronic
Il21r	TCONS_00009345	0.0023	0.018	1	rno-miR-466b-3p	0.984351	0.000365412	223.38	GeneID:308977,Genbank:XM_017589211.1,RGD:1304950	3.34321	2.32101	1.77876	1.01749	0.477086	0.50441	0.326329	GO:0008150,GO:0016020,GO:0019221,GO:0003674,GO:0004896,GO:0005575	biological_process|membrane|cytokine-mediated signaling pathway|molecular_function|cytokine receptor activity|cellular_component	Down		0.379106	-1.6156	2.02957e-05	rno04630,rno04060,rno04659,rno05321	Jak-STAT signaling pathway|Cytokine-cytokine receptor interaction|Th17 cell differentiation|Inflammatiory bowel disease (IBD)	interleukin 21 receptor	0.000163247	-4.26161	34.2556	Chr11	GeneID:50662,Genbank:XM_017598053.1,RGD:2283	32822746	2.54197	1.85539	1.54608	0.394544	0.270163	0.141616	0.159147	GO:0001701,GO:0001889,GO:0002062,GO:0002318,GO:0002667,GO:0003677,GO:0003700,GO:0007417,GO:0005509,GO:0008134,GO:0005524,GO:0008285,GO:0005604,GO:0009966,GO:0014894,GO:0030097,GO:0032743,GO:0035162,GO:0030099,GO:0042803,GO:0030182,GO:0043231,GO:0044212,GO:0045595,GO:0045766,GO:0000977,GO:0071336,GO:0071560,GO:0045892,GO:0000981,GO:1903431,GO:0045893,GO:0001047,GO:1990837,GO:1990841,GO:0001228,GO:…	in utero embryonic development|liver development|chondrocyte differentiation|myeloid progenitor cell differentiation|regulation of T cell anergy|DNA binding|DNA binding transcription factor activity|central nervous system development|calcium ion binding|transcription factor binding|ATP binding|negative regulation of cell proliferation|basement membrane|regulation of signal transduction|response t…	Down	32735939	-	sense	0	0.56163	XLOC_004051	intronic
Ntrk2	XR_362127.3	0.0023	0.018	1	rno-miR-466b-3p	0.965243	0.00179104	136.006	GeneID:25054,Genbank:XM_017600456.1,RGD:3213	0.94048	0.565329	0.327991	0.226229	0.109922	0.109131	0.29662	GO:0043204,GO:0043235,GO:0043408,GO:0043410,GO:0048403,GO:0043524,GO:0043679,GO:0048709,GO:0048786,GO:0048935,GO:0060175,GO:0050772,GO:0060291,GO:0050773,GO:0051896,GO:0070374,GO:0071230,GO:0071356,GO:0099551,GO:0004714,GO:0004871,GO:0004888,GO:0005030,GO:0005886,GO:0005515,GO:0005887,GO:0005524,GO:0005737,GO:0006954,GO:0007178,GO:0009416,GO:0007275,GO:0009968,GO:0007528,GO:0009986,GO:0010628,GO:…	perikaryon|receptor complex|regulation of MAPK cascade|positive regulation of MAPK cascade|brain-derived neurotrophic factor binding|negative regulation of neuron apoptotic process|axon terminus|oligodendrocyte differentiation|presynaptic active zone|peripheral nervous system neuron development|brain-derived neurotrophic factor-activated receptor activity|positive regulation of axonogenesis|long-…	Down		0.472294	-1.75331	0.000205352	rno04014,rno04010,rno04151,rno04722,rno05034	Ras signaling pathway|MAPK signaling pathway|PI3K-Akt signaling pathway|Neurotrophin signaling pathway|Alcoholism	neurotrophic receptor tyrosine kinase 2	0.0010659	-3.71234	35.8489	Chr20	GeneID:83474,Genbank:NM_031326.1,RGD:620682	18646500	1.31235	1.09845	0.468756	0.196305	0.151028	0.085998	0.170021	GO:0045893,GO:0008301,GO:0005829,GO:0001223,GO:0006264,GO:0003677,GO:0045944,GO:0031072,GO:0006338,GO:0003682,GO:0032991,GO:0003700,GO:0006355,GO:0006390,GO:0005634,GO:0033108,GO:0005739,GO:0042645,GO:0000978,GO:0006391,GO:0005759,GO:0001018,GO:0043565	positive regulation of transcription, DNA-templated|DNA binding, bending|cytosol|transcription coactivator binding|mitochondrial DNA replication|DNA binding|positive regulation of transcription by RNA polymerase II|heat shock protein binding|chromatin remodeling|chromatin binding|protein-containing complex|DNA binding transcription factor activity|regulation of transcription, DNA-templated|mitoch…	Down	18643069	-	antisense	36963	0.655536	LOC102548205	downstream
Numbl	XR_362127.3	0.0023	0.018	1	rno-miR-466b-3p	0.989666	0.000159627	198.864	GeneID:292732,Genbank:XM_006228567.3,RGD:1307579	3.11456	3.14328	1.19942	0.598042	0.411067	0.413067	0.233615	GO:0050769,GO:0021670,GO:0005737,GO:0050775,GO:0021849,GO:0007399,GO:0007405,GO:0007409,GO:0019221,GO:0030900,GO:0019538,GO:0034332,GO:0005515,GO:0005575	positive regulation of neurogenesis|lateral ventricle development|cytoplasm|positive regulation of dendrite morphogenesis|neuroblast division in subventricular zone|nervous system development|neuroblast proliferation|axonogenesis|cytokine-mediated signaling pathway|forebrain development|protein metabolic process|adherens junction organization|protein binding|cellular_component	Down		0.400396	-2.0978	1.61177e-07	rno04330	Notch signaling pathway	NUMB-like, endocytic adaptor protein	2.8141e-06	-5.23931	35.8489	Chr20	GeneID:83474,Genbank:NM_031326.1,RGD:620682	18646500	1.31235	1.09845	0.468756	0.196305	0.151028	0.085998	0.170021	GO:0045893,GO:0008301,GO:0005829,GO:0001223,GO:0006264,GO:0003677,GO:0045944,GO:0031072,GO:0006338,GO:0003682,GO:0032991,GO:0003700,GO:0006355,GO:0006390,GO:0005634,GO:0033108,GO:0005739,GO:0042645,GO:0000978,GO:0006391,GO:0005759,GO:0001018,GO:0043565	positive regulation of transcription, DNA-templated|DNA binding, bending|cytosol|transcription coactivator binding|mitochondrial DNA replication|DNA binding|positive regulation of transcription by RNA polymerase II|heat shock protein binding|chromatin remodeling|chromatin binding|protein-containing complex|DNA binding transcription factor activity|regulation of transcription, DNA-templated|mitoch…	Down	18643069	-	antisense	36963	0.655536	LOC102548205	downstream
Pfkfb1	XR_362127.3	0.0023	0.018	1	rno-miR-466b-3p	0.875103	0.0224248	39.7684	GeneID:24638,Genbank:XM_006256790.3,RGD:3307	0.270683	0.43304	0.187769	0.11101	0.0782768	0.0553761	0.333872	GO:0043540,GO:0031100,GO:0004331,GO:0032868,GO:0046835,GO:0033133,GO:0005524,GO:0005829,GO:0006000,GO:0033762,GO:0006003,GO:0051384,GO:0042594,GO:0051591,GO:0042802,GO:0070095,GO:0003873,GO:0016311,GO:0019900	6-phosphofructo-2-kinase/fructose-2,6-biphosphatase complex|animal organ regeneration|fructose-2,6-bisphosphate 2-phosphatase activity|response to insulin|carbohydrate phosphorylation|positive regulation of glucokinase activity|ATP binding|cytosol|fructose metabolic process|response to glucagon|fructose 2,6-bisphosphate metabolic process|response to glucocorticoid|response to starvation|response …	Down		0.464166	-1.58263	0.000650514	rno00051,rno04152,rno04922	Fructose and mannose metabolism|AMPK signaling pathway|Glucagon signaling pathway	6-phosphofructo-2-kinase/fructose-2,6-biphosphatase 1	0.00270464	-3.40963	35.8489	Chr20	GeneID:83474,Genbank:NM_031326.1,RGD:620682	18646500	1.31235	1.09845	0.468756	0.196305	0.151028	0.085998	0.170021	GO:0045893,GO:0008301,GO:0005829,GO:0001223,GO:0006264,GO:0003677,GO:0045944,GO:0031072,GO:0006338,GO:0003682,GO:0032991,GO:0003700,GO:0006355,GO:0006390,GO:0005634,GO:0033108,GO:0005739,GO:0042645,GO:0000978,GO:0006391,GO:0005759,GO:0001018,GO:0043565	positive regulation of transcription, DNA-templated|DNA binding, bending|cytosol|transcription coactivator binding|mitochondrial DNA replication|DNA binding|positive regulation of transcription by RNA polymerase II|heat shock protein binding|chromatin remodeling|chromatin binding|protein-containing complex|DNA binding transcription factor activity|regulation of transcription, DNA-templated|mitoch…	Down	18643069	-	antisense	36963	0.655536	LOC102548205	downstream
Itga4	XR_362127.3	0.0023	0.018	1	rno-miR-466b-3p	0.981611	0.000504144	562.527	GeneID:311144,Genbank:XM_017591704.1,RGD:1593249	4.03111	3.58549	2.44187	1.42804	0.859023	1.03811	0.402199	GO:0005911,GO:0007155,GO:0007157,GO:0007159,GO:0007160,GO:0007229,GO:0007507,GO:0050904,GO:0009897,GO:0060324,GO:0009986,GO:0060710,GO:0070062,GO:0071345,GO:0072678,GO:0090074,GO:0098657,GO:1903039,GO:1903238,GO:0001968,GO:0001974,GO:0002687,GO:0003366,GO:0003823,GO:0005515,GO:0005886,GO:0016477,GO:0019960,GO:0034113,GO:0034446,GO:0034669,GO:0035987,GO:0043113,GO:1990405,GO:0050839,GO:1990771,GO:…	cell-cell junction|cell adhesion|heterophilic cell-cell adhesion via plasma membrane cell adhesion molecules|leukocyte cell-cell adhesion|cell-matrix adhesion|integrin-mediated signaling pathway|heart development|diapedesis|external side of plasma membrane|face development|cell surface|chorio-allantoic fusion|extracellular exosome|cellular response to cytokine stimulus|T cell migration|negative r…	Down		0.260911	-1.31402	4.74696e-07	rno04151,rno04512,rno04514,rno04510,rno04810,rno04640,rno04670,rno04672,rno05410,rno05412,rno05414,rno05165,rno05140	PI3K-Akt signaling pathway|ECM-receptor interaction|Cell adhesion molecules (CAMs)|Focal adhesion|Regulation of actin cytoskeleton|Hematopoietic cell lineage|Leukocyte transendothelial migration|Intestinal immune network for IgA production|Hypertrophic cardiomyopathy (HCM)|Arrhythmogenic right ventricular cardiomyopathy (ARVC)|Dilated cardiomyopathy (DCM)|Human papillomavirus infection|Leishmania…	integrin subunit alpha 4	6.96427e-06	-5.03627	35.8489	Chr20	GeneID:83474,Genbank:NM_031326.1,RGD:620682	18646500	1.31235	1.09845	0.468756	0.196305	0.151028	0.085998	0.170021	GO:0045893,GO:0008301,GO:0005829,GO:0001223,GO:0006264,GO:0003677,GO:0045944,GO:0031072,GO:0006338,GO:0003682,GO:0032991,GO:0003700,GO:0006355,GO:0006390,GO:0005634,GO:0033108,GO:0005739,GO:0042645,GO:0000978,GO:0006391,GO:0005759,GO:0001018,GO:0043565	positive regulation of transcription, DNA-templated|DNA binding, bending|cytosol|transcription coactivator binding|mitochondrial DNA replication|DNA binding|positive regulation of transcription by RNA polymerase II|heat shock protein binding|chromatin remodeling|chromatin binding|protein-containing complex|DNA binding transcription factor activity|regulation of transcription, DNA-templated|mitoch…	Down	18643069	-	antisense	36963	0.655536	LOC102548205	downstream
Il21r	XR_362127.3	0.0023	0.018	1	rno-miR-466b-3p	0.96474	0.00184296	223.38	GeneID:308977,Genbank:XM_017589211.1,RGD:1304950	3.34321	2.32101	1.77876	1.01749	0.477086	0.50441	0.326329	GO:0008150,GO:0016020,GO:0019221,GO:0003674,GO:0004896,GO:0005575	biological_process|membrane|cytokine-mediated signaling pathway|molecular_function|cytokine receptor activity|cellular_component	Down		0.379106	-1.6156	2.02957e-05	rno04630,rno04060,rno04659,rno05321	Jak-STAT signaling pathway|Cytokine-cytokine receptor interaction|Th17 cell differentiation|Inflammatiory bowel disease (IBD)	interleukin 21 receptor	0.000163247	-4.26161	35.8489	Chr20	GeneID:83474,Genbank:NM_031326.1,RGD:620682	18646500	1.31235	1.09845	0.468756	0.196305	0.151028	0.085998	0.170021	GO:0045893,GO:0008301,GO:0005829,GO:0001223,GO:0006264,GO:0003677,GO:0045944,GO:0031072,GO:0006338,GO:0003682,GO:0032991,GO:0003700,GO:0006355,GO:0006390,GO:0005634,GO:0033108,GO:0005739,GO:0042645,GO:0000978,GO:0006391,GO:0005759,GO:0001018,GO:0043565	positive regulation of transcription, DNA-templated|DNA binding, bending|cytosol|transcription coactivator binding|mitochondrial DNA replication|DNA binding|positive regulation of transcription by RNA polymerase II|heat shock protein binding|chromatin remodeling|chromatin binding|protein-containing complex|DNA binding transcription factor activity|regulation of transcription, DNA-templated|mitoch…	Down	18643069	-	antisense	36963	0.655536	LOC102548205	downstream
Cmklr1	TCONS_00022705	0.0023	0.0038	2	rno-miR-466b-2-3p>rno-miR-466b-4-3p;rno-miR-466b-3p	0.970475	0.00129472	397.644	GeneID:60669,Genbank:XM_006249509.3,RGD:69359	4.26718	3.78384	2.14616	1.59761	1.34071	1.15871	0.489938	GO:0050848,GO:0032088,GO:0005886,GO:0032695,GO:0006935,GO:0007186,GO:0045600,GO:0010759,GO:0016021,GO:0001637,GO:0004930	regulation of calcium-mediated signaling|negative regulation of NF-kappaB transcription factor activity|plasma membrane|negative regulation of interleukin-12 production|chemotaxis|G-protein coupled receptor signaling pathway|positive regulation of fat cell differentiation|positive regulation of macrophage chemotaxis|integral component of membrane|G-protein coupled chemoattractant receptor activit…	Down		0.276054	-1.02933	0.000192458			chemerin chemokine-like receptor 1	0.00101254	-3.72872	67.299	Chr2	GeneID:81744,Genbank:NM_031080.1,RGD:68391	104163126	1.44877	1.16301	0.951773	0.55	0.509436	0.445062	0.495992	GO:0004115,GO:0006198,GO:0007165,GO:0019933,GO:0046872,GO:0004112,GO:0004114	3',5'-cyclic-AMP phosphodiesterase activity|cAMP catabolic process|signal transduction|cAMP-mediated signaling|metal ion binding|cyclic-nucleotide phosphodiesterase activity|3',5'-cyclic-nucleotide phosphodiesterase activity	Down	104116996	-	sense	0	0.356755	XLOC_010026	intronic
Ypel2	TCONS_00041473	0.0023	1.5e-05	4	rno-miR-330-5p;rno-miR-92b-5p;rno-miR-149-3p;rno-miR-466b-3p	0.875572	0.0222604	1610.38	GeneID:360590,Genbank:XM_006247097.1,RGD:1311564	9.29448	12.2368	8.19432	3.03509	3.647	2.89926	0.391146			Down		0.186173	-1.35422	3.49014e-13			yippee-like 2	3.27705e-11	-7.27399	95.3766	Chr9	GeneID:367218,Genbank:XM_017596548.1,RGD:2282	18758137	0.852858	0.730474	0.39909	0.302519	0.113891	0.0991397	0.298049	GO:0001649,GO:0001958,GO:0002051,GO:0002062,GO:0005634,GO:0002063,GO:0005654,GO:0002076,GO:0005667,GO:0005737,GO:0030278,GO:0030509,GO:0006357,GO:0006366,GO:0032332,GO:0035115,GO:0000790,GO:0045667,GO:0040036,GO:0045669,GO:0000978,GO:0042475,GO:0000981,GO:0045778,GO:0001077,GO:0045879,GO:0001501,GO:0070491,GO:0045892,GO:0071773,GO:1901522,GO:0045893,GO:0003677,GO:0003682,GO:0003700,GO:0005515,GO:…	osteoblast differentiation|endochondral ossification|osteoblast fate commitment|chondrocyte differentiation|nucleus|chondrocyte development|nucleoplasm|osteoblast development|transcription factor complex|cytoplasm|regulation of ossification|BMP signaling pathway|regulation of transcription by RNA polymerase II|transcription by RNA polymerase II|positive regulation of chondrocyte differentiation|e…	Down	18740767	+	sense	0	0.592541	XLOC_018177	intronic
Sbspon	XR_591304.1	0.0023	0.018	1	rno-miR-466b-3p	0.903514	0.0135151	1119.44	GeneID:297757,Genbank:XM_216317.9,RGD:1559717	1.85694	1.67287	6.70392	12.2234	15.1932	9.44336	4.22407	GO:0030247,GO:0031012,GO:0005044,GO:0006898,GO:0006955	polysaccharide binding|extracellular matrix|scavenger receptor activity|receptor-mediated endocytosis|immune response	Up		0.573158	2.07863	0.000287147			somatomedin B and thrombospondin, type 1 domain containing	0.00139858	3.62663	38.403	Chr2	GeneID:310836,Genbank:XM_006233242.3,RGD:1309445	225803653	0.385736	0.583341	0.944929	2.00518	1.53086	1.23896	2.97814	GO:0055085,GO:0005524,GO:0090555,GO:0005548,GO:0005575,GO:0005887,GO:0006649,GO:0006869,GO:0007601,GO:0008150,GO:0016887,GO:0042626,GO:0043231,GO:0001750,GO:0045332,GO:0003674,GO:0045494,GO:0004012	transmembrane transport|ATP binding|phosphatidylethanolamine-translocating ATPase activity|phospholipid transporter activity|cellular_component|integral component of plasma membrane|phospholipid transfer to membrane|lipid transport|visual perception|biological_process|ATPase activity|ATPase activity, coupled to transmembrane movement of substances|intracellular membrane-bounded organelle|photorec…	Up	225801080	-	antisense	17792	0.470862	LOC102556705	downstream
Prob1	XR_591304.1	0.0023	0.018	1	rno-miR-466b-3p	0.861437	0.0274692	523.389	GeneID:689207,Genbank:XM_001069975.5,RGD:1594845	1.55621	1.6814	2.95803	3.92535	4.56778	4.21381	2.44904			Up		0.318442	1.29221	4.95117e-05			proline-rich basic protein 1	0.000334987	4.05792	38.403	Chr2	GeneID:310836,Genbank:XM_006233242.3,RGD:1309445	225803653	0.385736	0.583341	0.944929	2.00518	1.53086	1.23896	2.97814	GO:0055085,GO:0005524,GO:0090555,GO:0005548,GO:0005575,GO:0005887,GO:0006649,GO:0006869,GO:0007601,GO:0008150,GO:0016887,GO:0042626,GO:0043231,GO:0001750,GO:0045332,GO:0003674,GO:0045494,GO:0004012	transmembrane transport|ATP binding|phosphatidylethanolamine-translocating ATPase activity|phospholipid transporter activity|cellular_component|integral component of plasma membrane|phospholipid transfer to membrane|lipid transport|visual perception|biological_process|ATPase activity|ATPase activity, coupled to transmembrane movement of substances|intracellular membrane-bounded organelle|photorec…	Up	225801080	-	antisense	17792	0.470862	LOC102556705	downstream
Sbspon	TCONS_00017634	0.0023	0.018	1	rno-miR-466b-3p	0.942653	0.00483871	1119.44	GeneID:297757,Genbank:XM_216317.9,RGD:1559717	1.85694	1.67287	6.70392	12.2234	15.1932	9.44336	4.22407	GO:0030247,GO:0031012,GO:0005044,GO:0006898,GO:0006955	polysaccharide binding|extracellular matrix|scavenger receptor activity|receptor-mediated endocytosis|immune response	Up		0.573158	2.07863	0.000287147			somatomedin B and thrombospondin, type 1 domain containing	0.00139858	3.62663	174.569	Chr17	GeneID:680523,Genbank:XM_001057551.6,RGD:1590637	81344564	0.898248	1.09736	2.04275	3.75473	5.39436	4.59967	4.11845	GO:0016021	integral component of membrane	Up	81338573	+	sense	0	0.388487	XLOC_007681	intronic
Prob1	TCONS_00017634	0.0023	0.018	1	rno-miR-466b-3p	0.977469	0.000755731	523.389	GeneID:689207,Genbank:XM_001069975.5,RGD:1594845	1.55621	1.6814	2.95803	3.92535	4.56778	4.21381	2.44904			Up		0.318442	1.29221	4.95117e-05			proline-rich basic protein 1	0.000334987	4.05792	174.569	Chr17	GeneID:680523,Genbank:XM_001057551.6,RGD:1590637	81344564	0.898248	1.09736	2.04275	3.75473	5.39436	4.59967	4.11845	GO:0016021	integral component of membrane	Up	81338573	+	sense	0	0.388487	XLOC_007681	intronic
Sbspon	XR_001835565.1	0.0023	0.00093	2	rno-miR-1249;rno-miR-466b-3p	0.90668	0.0126565	1119.44	GeneID:297757,Genbank:XM_216317.9,RGD:1559717	1.85694	1.67287	6.70392	12.2234	15.1932	9.44336	4.22407	GO:0030247,GO:0031012,GO:0005044,GO:0006898,GO:0006955	polysaccharide binding|extracellular matrix|scavenger receptor activity|receptor-mediated endocytosis|immune response	Up		0.573158	2.07863	0.000287147			somatomedin B and thrombospondin, type 1 domain containing	0.00139858	3.62663	41.6018	Chr1	GeneID:307449,Genbank:NM_001170534.2,RGD:1561988	22944478	0.120467	0.167625	0.478947	0.669774	0.6461	0.705276	3.29182	GO:0005737,GO:0005829,GO:0005886,GO:0010633,GO:0045184,GO:0050680,GO:0090090,GO:0005509,GO:0005634,GO:0005654	cytoplasm|cytosol|plasma membrane|negative regulation of epithelial cell migration|establishment of protein localization|negative regulation of epithelial cell proliferation|negative regulation of canonical Wnt signaling pathway|calcium ion binding|nucleus|nucleoplasm	Up	22933667	+	sense	0	0.609408	LOC108349443	intronic
Sbspon	TCONS_00040761	0.0023	0.018	1	rno-miR-466b-3p	0.823768	0.0438498	1119.44	GeneID:297757,Genbank:XM_216317.9,RGD:1559717	1.85694	1.67287	6.70392	12.2234	15.1932	9.44336	4.22407	GO:0030247,GO:0031012,GO:0005044,GO:0006898,GO:0006955	polysaccharide binding|extracellular matrix|scavenger receptor activity|receptor-mediated endocytosis|immune response	Up		0.573158	2.07863	0.000287147			somatomedin B and thrombospondin, type 1 domain containing	0.00139858	3.62663	125.237	Chr8	GeneID:300846,Genbank:NM_001005549.1,RGD:1359482	84361303	1.15354	1.71526	1.65237	4.22498	3.05667	2.49133	2.54634	GO:0005615,GO:0005764,GO:0006508,GO:0006898,GO:0006955,GO:0007155,GO:0008234,GO:0030247,GO:0051603,GO:0004197,GO:0005044,GO:0005604	extracellular space|lysosome|proteolysis|receptor-mediated endocytosis|immune response|cell adhesion|cysteine-type peptidase activity|polysaccharide binding|proteolysis involved in cellular protein catabolic process|cysteine-type endopeptidase activity|scavenger receptor activity|basement membrane	Up	84220546	-	sense	0	0.32395	XLOC_017867	intronic
Galnt14	TCONS_00011427	0.0023	6.2e-06	3	rno-miR-466c-3p;rno-miR-466b-2-3p>rno-miR-466b-4-3p;rno-miR-466b-3p	0.84782	0.0329761	1833.17	GeneID:313878,Genbank:XM_017594125.1,RGD:1310068	1.60534	1.41962	4.33909	6.32261	6.30402	5.97332	2.98276	GO:0006486,GO:0009312,GO:0016020,GO:0016021,GO:0016266,GO:0016757,GO:0018242,GO:0018243,GO:0030246,GO:0000139,GO:0004653,GO:0005794	protein glycosylation|oligosaccharide biosynthetic process|membrane|integral component of membrane|O-glycan processing|transferase activity, transferring glycosyl groups|protein O-linked glycosylation via serine|protein O-linked glycosylation via threonine|carbohydrate binding|Golgi membrane|polypeptide N-acetylgalactosaminyltransferase activity|Golgi apparatus	Up		0.46453	1.57665	0.000688613	rno00512	Mucin type O-glycan biosynthesis	polypeptide N-acetylgalactosaminyltransferase 14	0.00283307	3.39407	37.2282	Chr13	GeneID:100909582,Genbank:XM_008769509.2,RGD:6503116	43679866	0.97765	0.867002	1.01837	2.12489	2.80575	1.81419	2.82406	GO:0030144,GO:0005794,GO:0006487,GO:0016021	alpha-1,6-mannosylglycoprotein 6-beta-N-acetylglucosaminyltransferase activity|Golgi apparatus|protein N-linked glycosylation|integral component of membrane	Up	43664894	+	antisense	58465	0.379442	XLOC_004945	upstream
Galnt14	TCONS_00011428	0.0023	6.2e-06	3	rno-miR-466c-3p;rno-miR-466b-2-3p>rno-miR-466b-4-3p;rno-miR-466b-3p	0.829851	0.0409633	1833.17	GeneID:313878,Genbank:XM_017594125.1,RGD:1310068	1.60534	1.41962	4.33909	6.32261	6.30402	5.97332	2.98276	GO:0006486,GO:0009312,GO:0016020,GO:0016021,GO:0016266,GO:0016757,GO:0018242,GO:0018243,GO:0030246,GO:0000139,GO:0004653,GO:0005794	protein glycosylation|oligosaccharide biosynthetic process|membrane|integral component of membrane|O-glycan processing|transferase activity, transferring glycosyl groups|protein O-linked glycosylation via serine|protein O-linked glycosylation via threonine|carbohydrate binding|Golgi membrane|polypeptide N-acetylgalactosaminyltransferase activity|Golgi apparatus	Up		0.46453	1.57665	0.000688613	rno00512	Mucin type O-glycan biosynthesis	polypeptide N-acetylgalactosaminyltransferase 14	0.00283307	3.39407	57.9782	Chr13	GeneID:100909582,Genbank:XM_008769509.2,RGD:6503116	43671581	0.434322	0.448987	0.728018	2.51829	1.52541	1.26713	3.9709	GO:0030144,GO:0005794,GO:0006487,GO:0016021	alpha-1,6-mannosylglycoprotein 6-beta-N-acetylglucosaminyltransferase activity|Golgi apparatus|protein N-linked glycosylation|integral component of membrane	Up	43669744	+	antisense	63315	0.434195	XLOC_004946	upstream
Galnt14	XR_597265.2	0.0023	0.0052	2	rno-miR-466b-2-3p>rno-miR-466b-4-3p;rno-miR-466b-3p	0.963838	0.00193789	1833.17	GeneID:313878,Genbank:XM_017594125.1,RGD:1310068	1.60534	1.41962	4.33909	6.32261	6.30402	5.97332	2.98276	GO:0006486,GO:0009312,GO:0016020,GO:0016021,GO:0016266,GO:0016757,GO:0018242,GO:0018243,GO:0030246,GO:0000139,GO:0004653,GO:0005794	protein glycosylation|oligosaccharide biosynthetic process|membrane|integral component of membrane|O-glycan processing|transferase activity, transferring glycosyl groups|protein O-linked glycosylation via serine|protein O-linked glycosylation via threonine|carbohydrate binding|Golgi membrane|polypeptide N-acetylgalactosaminyltransferase activity|Golgi apparatus	Up		0.46453	1.57665	0.000688613	rno00512	Mucin type O-glycan biosynthesis	polypeptide N-acetylgalactosaminyltransferase 14	0.00283307	3.39407	221.896	Chr19	GeneID:367515,Genbank:NM_001014271.1,RGD:1359286	47260909	1.37672	1.10221	2.40914	2.85784	3.2344	2.49751	2.11306			Up	47256605	+	antisense	0	0.334408	LOC103694335	intronic
Adcyap1r1	XR_593347.2	0.0022	0.0059	2	rno-miR-466c-3p;rno-miR-466b-3p	0.93711	0.00580832	145.8	GeneID:24167,Genbank:XM_017592431.1,RGD:2038	2.55751	1.48217	0.982634	0.238334	0.501205	0.142668	0.214047	GO:0043235,GO:0019933,GO:0005737,GO:0043950,GO:0030154,GO:0005768,GO:0045471,GO:0030306,GO:0005791,GO:0046545,GO:0005901,GO:0005923,GO:0007166,GO:0007186,GO:0032355,GO:0007202,GO:0051057,GO:0033555,GO:0007283,GO:0060548,GO:0042493,GO:0008179,GO:0060732,GO:0042923,GO:0009986,GO:0000139,GO:0043005,GO:0010524,GO:0001634,GO:0043231,GO:0016021,GO:0004999	receptor complex|cAMP-mediated signaling|cytoplasm|positive regulation of cAMP-mediated signaling|cell differentiation|endosome|response to ethanol|ADP-ribosylation factor binding|rough endoplasmic reticulum|development of primary female sexual characteristics|caveola|bicellular tight junction|cell surface receptor signaling pathway|G-protein coupled receptor signaling pathway|response to estradi…	Down		0.535383	-2.224	3.26659e-05	rno04024,rno04080,rno04911,rno04924,rno04713	cAMP signaling pathway|Neuroactive ligand-receptor interaction|Insulin secretion|Renin secretion|Circadian entrainment	adenylate cyclase activating polypeptide 1 receptor type 1	0.000239725	-4.15404	59.8414	Chr7	GeneID:29130,Genbank:NM_017109.1,RGD:3799	23329214	1.40407	0.708058	0.862731	0.346223	0.170382	0.0337001	0.2087	GO:0007269,GO:0008021,GO:0014069,GO:0030054,GO:0030672,GO:0045202,GO:0005515,GO:0005524	neurotransmitter secretion|synaptic vesicle|postsynaptic density|cell junction|synaptic vesicle membrane|synapse|protein binding|ATP binding	Down	23321132	+	sense	74682	0.763011	LOC103692811	upstream
Nrp2	XR_593347.2	0.0022	0.0059	2	rno-miR-667-5p;rno-miR-466b-3p	0.829951	0.0409163	1696.28	GeneID:81527,Genbank:XM_006245039.3,RGD:621442	16.8954	18.0071	9.56654	4.74748	3.73423	3.38529	0.325284	GO:0097490,GO:0036486,GO:0003148,GO:0097491,GO:0038084,GO:0005021,GO:1901166,GO:0042802,GO:0007411,GO:1902285,GO:0007507,GO:0008201,GO:0016021,GO:0046872,GO:0017154,GO:1903375,GO:0048846,GO:0021612,GO:1904835,GO:0050919,GO:0021649,GO:1990830,GO:0061549,GO:0021675,GO:0001525,GO:0061551,GO:0021828,GO:0001755,GO:0097374,GO:0030424,GO:0001764	sympathetic neuron projection extension|ventral trunk neural crest cell migration|outflow tract septum morphogenesis|sympathetic neuron projection guidance|vascular endothelial growth factor signaling pathway|vascular endothelial growth factor-activated receptor activity|neural crest cell migration involved in autonomic nervous system development|identical protein binding|axon guidance|semaphorin…	Down		0.259511	-1.62023	4.28195e-10			neuropilin 2	1.68301e-08	-6.24339	59.8414	Chr7	GeneID:29130,Genbank:NM_017109.1,RGD:3799	23329214	1.40407	0.708058	0.862731	0.346223	0.170382	0.0337001	0.2087	GO:0007269,GO:0008021,GO:0014069,GO:0030054,GO:0030672,GO:0045202,GO:0005515,GO:0005524	neurotransmitter secretion|synaptic vesicle|postsynaptic density|cell junction|synaptic vesicle membrane|synapse|protein binding|ATP binding	Down	23321132	+	sense	74682	0.763011	LOC103692811	upstream
Scn2b	XR_593347.2	0.0022	0.0059	2	rno-miR-466b-2-3p>rno-miR-466b-4-3p;rno-miR-466b-3p	0.971515	0.00120552	28.5997	GeneID:25349,Genbank:NM_012877.1,RGD:3633	0.578937	0.375124	0.461686	0.111409	0.0646947	0.05985	0.201745	GO:0005248,GO:0005515,GO:0007399,GO:0017080,GO:0035725,GO:0046684,GO:0060048,GO:0060371,GO:0086002,GO:0086006,GO:0086012,GO:0001518,GO:0086091,GO:2000649,GO:0005244	voltage-gated sodium channel activity|protein binding|nervous system development|sodium channel regulator activity|sodium ion transmembrane transport|response to pyrethroid|cardiac muscle contraction|regulation of atrial cardiac muscle cell membrane depolarization|cardiac muscle cell action potential involved in contraction|voltage-gated sodium channel activity involved in cardiac muscle cell act…	Down		0.453873	-2.30939	3.61481e-07			sodium voltage-gated channel beta subunit 2	5.50892e-06	-5.0882	59.8414	Chr7	GeneID:29130,Genbank:NM_017109.1,RGD:3799	23329214	1.40407	0.708058	0.862731	0.346223	0.170382	0.0337001	0.2087	GO:0007269,GO:0008021,GO:0014069,GO:0030054,GO:0030672,GO:0045202,GO:0005515,GO:0005524	neurotransmitter secretion|synaptic vesicle|postsynaptic density|cell junction|synaptic vesicle membrane|synapse|protein binding|ATP binding	Down	23321132	+	sense	74682	0.763011	LOC103692811	upstream
Syndig1	XR_593347.2	0.0022	5.8e-05	3	rno-miR-466b-2-3p>rno-miR-466b-4-3p;rno-miR-667-5p;rno-miR-466b-3p	0.905947	0.0128529	58.2845	GeneID:362235,Genbank:XM_017591918.1,RGD:1310753	1.31855	0.710114	0.29116	0.0739045	0.0597759	0.0430107	0.0935445	GO:0097091,GO:0042803,GO:0005887,GO:0098793,GO:0043197,GO:0043198,GO:0006886,GO:0008150,GO:0014069,GO:0043231,GO:0030054,GO:0044297,GO:0031901,GO:0045211,GO:0051965,GO:0035254,GO:0000139,GO:0003674,GO:0060076,GO:0005575	synaptic vesicle clustering|protein homodimerization activity|integral component of plasma membrane|presynapse|dendritic spine|dendritic shaft|intracellular protein transport|biological_process|postsynaptic density|intracellular membrane-bounded organelle|cell junction|cell body|early endosome membrane|postsynaptic membrane|positive regulation of synapse assembly|glutamate receptor binding|Golgi …	Down		0.624769	-3.4182	4.47126e-08			synapse differentiation inducing 1	9.63887e-07	-5.47115	59.8414	Chr7	GeneID:29130,Genbank:NM_017109.1,RGD:3799	23329214	1.40407	0.708058	0.862731	0.346223	0.170382	0.0337001	0.2087	GO:0007269,GO:0008021,GO:0014069,GO:0030054,GO:0030672,GO:0045202,GO:0005515,GO:0005524	neurotransmitter secretion|synaptic vesicle|postsynaptic density|cell junction|synaptic vesicle membrane|synapse|protein binding|ATP binding	Down	23321132	+	sense	74682	0.763011	LOC103692811	upstream
Dpysl5	XR_593355.2	0.0022	0.012	1	rno-miR-466b-3p	0.919998	0.00934444	10.7878	GeneID:65208,Genbank:XM_017594350.1,RGD:620467	0.201058	0.145339	0.0708977	0.0286599	0.0386349	0.0357417	0.301125	GO:0008017,GO:0016810,GO:0030182,GO:0030425,GO:0032991,GO:0043025,GO:0005515,GO:0005737,GO:0007411	microtubule binding|hydrolase activity, acting on carbon-nitrogen (but not peptide) bonds|neuron differentiation|dendrite|protein-containing complex|neuronal cell body|protein binding|cytoplasm|axon guidance	Down		0.678436	-1.73157	0.0107017	rno04360	Axon guidance	dihydropyrimidinase-like 5	0.027056	-2.55229	28.1978	Chr7	GeneID:299694,Genbank:NM_001106774.1,RGD:1309956	25042296	3.08934	2.73148	2.22313	0.778664	0.565468	0.511703	0.267258	GO:0035556,GO:0004674,GO:2000772,GO:0005524,GO:0005634,GO:0005737,GO:0006468,GO:0015630,GO:0001650,GO:0030155,GO:0035507,GO:0002039	intracellular signal transduction|protein serine/threonine kinase activity|regulation of cellular senescence|ATP binding|nucleus|cytoplasm|protein phosphorylation|microtubule cytoskeleton|fibrillar center|regulation of cell adhesion|regulation of myosin-light-chain-phosphatase activity|p53 binding	Down	25041059	+	sense	0	0.48386	LOC103692812	intronic
RGD1563349	XR_593355.2	0.0022	0.012	1	rno-miR-466b-3p	0.958211	0.00258305	60.1245	GeneID:502727,Genbank:NM_001109345.1,RGD:1563349	0.872448	0.639105	0.529554	0.240828	0.319081	0.137296	0.413208	GO:0016021	integral component of membrane	Down		0.385795	-1.27506	0.000949699			similar to RIKEN cDNA 9330182L06	0.00369836	-3.30502	28.1978	Chr7	GeneID:299694,Genbank:NM_001106774.1,RGD:1309956	25042296	3.08934	2.73148	2.22313	0.778664	0.565468	0.511703	0.267258	GO:0035556,GO:0004674,GO:2000772,GO:0005524,GO:0005634,GO:0005737,GO:0006468,GO:0015630,GO:0001650,GO:0030155,GO:0035507,GO:0002039	intracellular signal transduction|protein serine/threonine kinase activity|regulation of cellular senescence|ATP binding|nucleus|cytoplasm|protein phosphorylation|microtubule cytoskeleton|fibrillar center|regulation of cell adhesion|regulation of myosin-light-chain-phosphatase activity|p53 binding	Down	25041059	+	sense	0	0.48386	LOC103692812	intronic
Dok2	XR_593355.2	0.0022	0.012	1	rno-miR-466b-3p	0.991621	0.000105028	154.986	GeneID:290361,Genbank:XM_008770826.2,RGD:1310966	2.62735	2.39905	1.74335	0.978579	0.801273	0.714149	0.447282	GO:0007169,GO:0007265,GO:0005057,GO:0005068,GO:0005622	transmembrane receptor protein tyrosine kinase signaling pathway|Ras protein signal transduction|signal transducer activity, downstream of receptor|transmembrane receptor protein tyrosine kinase adaptor activity|intracellular	Down		0.223992	-1.16074	2.19441e-07			docking protein 2	3.6432e-06	-5.18207	28.1978	Chr7	GeneID:299694,Genbank:NM_001106774.1,RGD:1309956	25042296	3.08934	2.73148	2.22313	0.778664	0.565468	0.511703	0.267258	GO:0035556,GO:0004674,GO:2000772,GO:0005524,GO:0005634,GO:0005737,GO:0006468,GO:0015630,GO:0001650,GO:0030155,GO:0035507,GO:0002039	intracellular signal transduction|protein serine/threonine kinase activity|regulation of cellular senescence|ATP binding|nucleus|cytoplasm|protein phosphorylation|microtubule cytoskeleton|fibrillar center|regulation of cell adhesion|regulation of myosin-light-chain-phosphatase activity|p53 binding	Down	25041059	+	sense	0	0.48386	LOC103692812	intronic
Myadm	XR_593355.2	0.0022	0.012	1	rno-miR-466b-3p	0.928481	0.00748964	2729.07	GeneID:369016,Genbank:XM_006228035.3,RGD:727835	65.6822	63.2288	31.7944	23.8947	21.2809	19.1262	0.488842	GO:0090038,GO:0005911,GO:1900026,GO:0010629,GO:0010810,GO:0016021,GO:0030335,GO:0030837,GO:0030864,GO:0031579,GO:0034115,GO:0045121,GO:0045217,GO:0001726,GO:0061028,GO:0001933,GO:0072659,GO:0005886	negative regulation of protein kinase C signaling|cell-cell junction|positive regulation of substrate adhesion-dependent cell spreading|negative regulation of gene expression|regulation of cell-substrate adhesion|integral component of membrane|positive regulation of cell migration|negative regulation of actin filament polymerization|cortical actin cytoskeleton|membrane raft organization|negative …	Down		0.273541	-1.03256	0.000160142			myeloid-associated differentiation marker	0.000872804	-3.77479	28.1978	Chr7	GeneID:299694,Genbank:NM_001106774.1,RGD:1309956	25042296	3.08934	2.73148	2.22313	0.778664	0.565468	0.511703	0.267258	GO:0035556,GO:0004674,GO:2000772,GO:0005524,GO:0005634,GO:0005737,GO:0006468,GO:0015630,GO:0001650,GO:0030155,GO:0035507,GO:0002039	intracellular signal transduction|protein serine/threonine kinase activity|regulation of cellular senescence|ATP binding|nucleus|cytoplasm|protein phosphorylation|microtubule cytoskeleton|fibrillar center|regulation of cell adhesion|regulation of myosin-light-chain-phosphatase activity|p53 binding	Down	25041059	+	sense	0	0.48386	LOC103692812	intronic
Fhod1	XR_593355.2	0.0022	0.012	1	rno-miR-466b-3p	0.953164	0.00323904	1221.54	GeneID:291964,Genbank:XM_008772484.2,RGD:1589776	19.2201	21.3998	12.822	8.39158	7.42727	5.82689	0.492434	GO:0005829,GO:0007097,GO:0014704,GO:0019904,GO:0042802,GO:0043621,GO:0045944,GO:0051492,GO:0051496,GO:0051660,GO:0001725,GO:0005623,GO:0005634	cytosol|nuclear migration|intercalated disc|protein domain specific binding|identical protein binding|protein self-association|positive regulation of transcription by RNA polymerase II|regulation of stress fiber assembly|positive regulation of stress fiber assembly|establishment of centrosome localization|stress fiber|cell|nucleus	Down		0.2256	-1.022	5.89462e-06			formin homology 2 domain containing 1	5.82943e-05	-4.53013	28.1978	Chr7	GeneID:299694,Genbank:NM_001106774.1,RGD:1309956	25042296	3.08934	2.73148	2.22313	0.778664	0.565468	0.511703	0.267258	GO:0035556,GO:0004674,GO:2000772,GO:0005524,GO:0005634,GO:0005737,GO:0006468,GO:0015630,GO:0001650,GO:0030155,GO:0035507,GO:0002039	intracellular signal transduction|protein serine/threonine kinase activity|regulation of cellular senescence|ATP binding|nucleus|cytoplasm|protein phosphorylation|microtubule cytoskeleton|fibrillar center|regulation of cell adhesion|regulation of myosin-light-chain-phosphatase activity|p53 binding	Down	25041059	+	sense	0	0.48386	LOC103692812	intronic
Il2rb	XR_593355.2	0.0022	0.012	1	rno-miR-466b-3p	0.929662	0.00724707	207.608	GeneID:25746,Genbank:XM_006241970.3,RGD:2896	3.48393	2.16508	1.8303	1.17289	0.889499	0.815338	0.467846	GO:0038110,GO:0004911,GO:0043066,GO:0009897,GO:0009986,GO:0016021,GO:0019221,GO:0019976,GO:0004896,GO:0030101	interleukin-2-mediated signaling pathway|interleukin-2 receptor activity|negative regulation of apoptotic process|external side of plasma membrane|cell surface|integral component of membrane|cytokine-mediated signaling pathway|interleukin-2 binding|cytokine receptor activity|natural killer cell activation	Down		0.297173	-1.09589	0.00022626	rno04630,rno04151,rno04060,rno04144,rno04658,rno04659,rno05200,rno05202,rno05166,rno05162	Jak-STAT signaling pathway|PI3K-Akt signaling pathway|Cytokine-cytokine receptor interaction|Endocytosis|Th1 and Th2 cell differentiation|Th17 cell differentiation|Pathways in cancer|Transcriptional misregulation in cancers|HTLV-I infection|Measles	interleukin 2 receptor subunit beta	0.00115147	-3.68773	28.1978	Chr7	GeneID:299694,Genbank:NM_001106774.1,RGD:1309956	25042296	3.08934	2.73148	2.22313	0.778664	0.565468	0.511703	0.267258	GO:0035556,GO:0004674,GO:2000772,GO:0005524,GO:0005634,GO:0005737,GO:0006468,GO:0015630,GO:0001650,GO:0030155,GO:0035507,GO:0002039	intracellular signal transduction|protein serine/threonine kinase activity|regulation of cellular senescence|ATP binding|nucleus|cytoplasm|protein phosphorylation|microtubule cytoskeleton|fibrillar center|regulation of cell adhesion|regulation of myosin-light-chain-phosphatase activity|p53 binding	Down	25041059	+	sense	0	0.48386	LOC103692812	intronic
Faslg	XR_593355.2	0.0022	0.012	1	rno-miR-466b-3p	0.930978	0.00698156	70.4107	GeneID:25385,Genbank:XM_006250148.3,RGD:3880	0.743624	0.435182	0.371875	0.186465	0.168355	0.125463	0.376335	GO:0005886,GO:0005901,GO:0006351,GO:0006919,GO:0006925,GO:0006955,GO:0008284,GO:0043525,GO:0008625,GO:0045121,GO:0045742,GO:0009897,GO:0046666,GO:0048388,GO:0048471,GO:0060205,GO:0070062,GO:0070231,GO:0070266,GO:0000122,GO:0005123,GO:0005125,GO:0005164,GO:0005615,GO:0005634,GO:0009986,GO:0010469,GO:0016021,GO:0016525,GO:0030644,GO:0031410,GO:0032496,GO:0070848,GO:0043065,GO:0097190,GO:0043123,GO:…	plasma membrane|caveola|transcription, DNA-templated|activation of cysteine-type endopeptidase activity involved in apoptotic process|inflammatory cell apoptotic process|immune response|positive regulation of cell proliferation|positive regulation of neuron apoptotic process|extrinsic apoptotic signaling pathway via death domain receptors|membrane raft|positive regulation of epidermal growth fact…	Down		0.363933	-1.40991	0.000107022	rno04014,rno04010,rno04068,rno04151,rno04060,rno04210,rno04217,rno04650,rno04722,rno05200,rno05205,rno05320,rno05330,rno05332,rno04940,rno04932,rno05162,rno05164,rno05161,rno05168,rno05165,rno05142,rno05143,rno01524	Ras signaling pathway|MAPK signaling pathway|FoxO signaling pathway|PI3K-Akt signaling pathway|Cytokine-cytokine receptor interaction|Apoptosis|Necroptosis|Natural killer cell mediated cytotoxicity|Neurotrophin signaling pathway|Pathways in cancer|Proteoglycans in cancer|Autoimmune thyroid disease|Allograft rejection|Graft-versus-host disease|Type I diabetes mellitus|Non-alcoholic fatty liver dis…	Fas ligand	0.000632536	-3.8741	28.1978	Chr7	GeneID:299694,Genbank:NM_001106774.1,RGD:1309956	25042296	3.08934	2.73148	2.22313	0.778664	0.565468	0.511703	0.267258	GO:0035556,GO:0004674,GO:2000772,GO:0005524,GO:0005634,GO:0005737,GO:0006468,GO:0015630,GO:0001650,GO:0030155,GO:0035507,GO:0002039	intracellular signal transduction|protein serine/threonine kinase activity|regulation of cellular senescence|ATP binding|nucleus|cytoplasm|protein phosphorylation|microtubule cytoskeleton|fibrillar center|regulation of cell adhesion|regulation of myosin-light-chain-phosphatase activity|p53 binding	Down	25041059	+	sense	0	0.48386	LOC103692812	intronic
Ntrk2	TCONS_00001207	0.0022	9.6e-05	3	rno-miR-466c-3p;rno-miR-667-5p;rno-miR-466b-3p	0.82981	0.0409823	136.006	GeneID:25054,Genbank:XM_017600456.1,RGD:3213	0.94048	0.565329	0.327991	0.226229	0.109922	0.109131	0.29662	GO:0043204,GO:0043235,GO:0043408,GO:0043410,GO:0048403,GO:0043524,GO:0043679,GO:0048709,GO:0048786,GO:0048935,GO:0060175,GO:0050772,GO:0060291,GO:0050773,GO:0051896,GO:0070374,GO:0071230,GO:0071356,GO:0099551,GO:0004714,GO:0004871,GO:0004888,GO:0005030,GO:0005886,GO:0005515,GO:0005887,GO:0005524,GO:0005737,GO:0006954,GO:0007178,GO:0009416,GO:0007275,GO:0009968,GO:0007528,GO:0009986,GO:0010628,GO:…	perikaryon|receptor complex|regulation of MAPK cascade|positive regulation of MAPK cascade|brain-derived neurotrophic factor binding|negative regulation of neuron apoptotic process|axon terminus|oligodendrocyte differentiation|presynaptic active zone|peripheral nervous system neuron development|brain-derived neurotrophic factor-activated receptor activity|positive regulation of axonogenesis|long-…	Down		0.472294	-1.75331	0.000205352	rno04014,rno04010,rno04151,rno04722,rno05034	Ras signaling pathway|MAPK signaling pathway|PI3K-Akt signaling pathway|Neurotrophin signaling pathway|Alcoholism	neurotrophic receptor tyrosine kinase 2	0.0010659	-3.71234	139.896	Chr1	GeneID:84477,Genbank:XM_017589791.1,RGD:621367	162154893	1.65058	1.74733	1.45804	0.677983	0.695044	0.46893	0.441779	GO:0035556,GO:0008284,GO:0005547,GO:0043306,GO:0010634,GO:0016477,GO:0005622,GO:0043325,GO:0005737,GO:0005886,GO:0019903,GO:0019904,GO:0048015,GO:0030316,GO:0007169,GO:0007229,GO:0005068,GO:0032991	intracellular signal transduction|positive regulation of cell proliferation|phosphatidylinositol-3,4,5-trisphosphate binding|positive regulation of mast cell degranulation|positive regulation of epithelial cell migration|cell migration|intracellular|phosphatidylinositol-3,4-bisphosphate binding|cytoplasm|plasma membrane|protein phosphatase binding|protein domain specific binding|phosphatidylinosi…	Down	162087029	+	sense	0	0.267684	XLOC_000567	intronic
Pfkfb1	TCONS_00001207	0.0022	9.6e-05	3	rno-miR-466b-2-3p>rno-miR-466b-4-3p;rno-miR-667-5p;rno-miR-466b-3p	0.903597	0.0134925	39.7684	GeneID:24638,Genbank:XM_006256790.3,RGD:3307	0.270683	0.43304	0.187769	0.11101	0.0782768	0.0553761	0.333872	GO:0043540,GO:0031100,GO:0004331,GO:0032868,GO:0046835,GO:0033133,GO:0005524,GO:0005829,GO:0006000,GO:0033762,GO:0006003,GO:0051384,GO:0042594,GO:0051591,GO:0042802,GO:0070095,GO:0003873,GO:0016311,GO:0019900	6-phosphofructo-2-kinase/fructose-2,6-biphosphatase complex|animal organ regeneration|fructose-2,6-bisphosphate 2-phosphatase activity|response to insulin|carbohydrate phosphorylation|positive regulation of glucokinase activity|ATP binding|cytosol|fructose metabolic process|response to glucagon|fructose 2,6-bisphosphate metabolic process|response to glucocorticoid|response to starvation|response …	Down		0.464166	-1.58263	0.000650514	rno00051,rno04152,rno04922	Fructose and mannose metabolism|AMPK signaling pathway|Glucagon signaling pathway	6-phosphofructo-2-kinase/fructose-2,6-biphosphatase 1	0.00270464	-3.40963	139.896	Chr1	GeneID:84477,Genbank:XM_017589791.1,RGD:621367	162154893	1.65058	1.74733	1.45804	0.677983	0.695044	0.46893	0.441779	GO:0035556,GO:0008284,GO:0005547,GO:0043306,GO:0010634,GO:0016477,GO:0005622,GO:0043325,GO:0005737,GO:0005886,GO:0019903,GO:0019904,GO:0048015,GO:0030316,GO:0007169,GO:0007229,GO:0005068,GO:0032991	intracellular signal transduction|positive regulation of cell proliferation|phosphatidylinositol-3,4,5-trisphosphate binding|positive regulation of mast cell degranulation|positive regulation of epithelial cell migration|cell migration|intracellular|phosphatidylinositol-3,4-bisphosphate binding|cytoplasm|plasma membrane|protein phosphatase binding|protein domain specific binding|phosphatidylinosi…	Down	162087029	+	sense	0	0.267684	XLOC_000567	intronic
Itga4	TCONS_00001207	0.0022	9.6e-05	3	rno-miR-466b-2-3p>rno-miR-466b-4-3p;rno-miR-667-5p;rno-miR-466b-3p	0.945821	0.00432349	562.527	GeneID:311144,Genbank:XM_017591704.1,RGD:1593249	4.03111	3.58549	2.44187	1.42804	0.859023	1.03811	0.402199	GO:0005911,GO:0007155,GO:0007157,GO:0007159,GO:0007160,GO:0007229,GO:0007507,GO:0050904,GO:0009897,GO:0060324,GO:0009986,GO:0060710,GO:0070062,GO:0071345,GO:0072678,GO:0090074,GO:0098657,GO:1903039,GO:1903238,GO:0001968,GO:0001974,GO:0002687,GO:0003366,GO:0003823,GO:0005515,GO:0005886,GO:0016477,GO:0019960,GO:0034113,GO:0034446,GO:0034669,GO:0035987,GO:0043113,GO:1990405,GO:0050839,GO:1990771,GO:…	cell-cell junction|cell adhesion|heterophilic cell-cell adhesion via plasma membrane cell adhesion molecules|leukocyte cell-cell adhesion|cell-matrix adhesion|integrin-mediated signaling pathway|heart development|diapedesis|external side of plasma membrane|face development|cell surface|chorio-allantoic fusion|extracellular exosome|cellular response to cytokine stimulus|T cell migration|negative r…	Down		0.260911	-1.31402	4.74696e-07	rno04151,rno04512,rno04514,rno04510,rno04810,rno04640,rno04670,rno04672,rno05410,rno05412,rno05414,rno05165,rno05140	PI3K-Akt signaling pathway|ECM-receptor interaction|Cell adhesion molecules (CAMs)|Focal adhesion|Regulation of actin cytoskeleton|Hematopoietic cell lineage|Leukocyte transendothelial migration|Intestinal immune network for IgA production|Hypertrophic cardiomyopathy (HCM)|Arrhythmogenic right ventricular cardiomyopathy (ARVC)|Dilated cardiomyopathy (DCM)|Human papillomavirus infection|Leishmania…	integrin subunit alpha 4	6.96427e-06	-5.03627	139.896	Chr1	GeneID:84477,Genbank:XM_017589791.1,RGD:621367	162154893	1.65058	1.74733	1.45804	0.677983	0.695044	0.46893	0.441779	GO:0035556,GO:0008284,GO:0005547,GO:0043306,GO:0010634,GO:0016477,GO:0005622,GO:0043325,GO:0005737,GO:0005886,GO:0019903,GO:0019904,GO:0048015,GO:0030316,GO:0007169,GO:0007229,GO:0005068,GO:0032991	intracellular signal transduction|positive regulation of cell proliferation|phosphatidylinositol-3,4,5-trisphosphate binding|positive regulation of mast cell degranulation|positive regulation of epithelial cell migration|cell migration|intracellular|phosphatidylinositol-3,4-bisphosphate binding|cytoplasm|plasma membrane|protein phosphatase binding|protein domain specific binding|phosphatidylinosi…	Down	162087029	+	sense	0	0.267684	XLOC_000567	intronic
Grin2d	XR_001836575.1	0.0022	0.037	2	rno-miR-207;rno-miR-466b-3p	0.934727	0.00625173	51.8103	GeneID:24412,Genbank:XM_008759316.2,RGD:2740	0.332877	0.257959	0.169893	0.0561911	0.0908978	0.0644696	0.338045	GO:0005234,GO:0005261,GO:0005515,GO:0005622,GO:0005887,GO:0008328,GO:0035235,GO:0008344,GO:0035249,GO:0042165,GO:0016595,GO:0045202,GO:0045211,GO:0050966,GO:0051930,GO:0060079,GO:0001964,GO:0004970,GO:0004972,GO:0017146,GO:0019722,GO:0022843,GO:0022849,GO:0060291,GO:0097553,GO:0030054,GO:0098839	extracellularly glutamate-gated ion channel activity|cation channel activity|protein binding|intracellular|integral component of plasma membrane|ionotropic glutamate receptor complex|ionotropic glutamate receptor signaling pathway|adult locomotory behavior|synaptic transmission, glutamatergic|neurotransmitter binding|glutamate binding|synapse|postsynaptic membrane|detection of mechanical stimulus…	Down		0.377497	-1.56471	3.39857e-05	rno04020,rno04024,rno04080,rno04724,rno04720,rno04713,rno05010,rno05014,rno05030,rno05031,rno05033,rno05034	Calcium signaling pathway|cAMP signaling pathway|Neuroactive ligand-receptor interaction|Glutamatergic synapse|Long-term potentiation|Circadian entrainment|Alzheimer's disease|Amyotrophic lateral sclerosis (ALS)|Cocaine addiction|Amphetamine addiction|Nicotine addiction|Alcoholism	glutamate ionotropic receptor NMDA type subunit 2D	0.000246838	-4.14497	48.2627	Chr2	GeneID:100359861,Genbank:NM_001277210.1,RGD:2324600	39314568	0.270278	0.215716	0.224051	0.0509053	0.110763	0.092027	0.420396	GO:0016021	integral component of membrane	Down	39286557	-	antisense	146	0.449972	LOC102549347	upstream
Cmklr1	TCONS_00006449	0.0022	0.0008	3	rno-miR-328a-5p;rno-miR-466b-2-3p>rno-miR-466b-4-3p;rno-miR-466b-3p	0.968517	0.00147117	397.644	GeneID:60669,Genbank:XM_006249509.3,RGD:69359	4.26718	3.78384	2.14616	1.59761	1.34071	1.15871	0.489938	GO:0050848,GO:0032088,GO:0005886,GO:0032695,GO:0006935,GO:0007186,GO:0045600,GO:0010759,GO:0016021,GO:0001637,GO:0004930	regulation of calcium-mediated signaling|negative regulation of NF-kappaB transcription factor activity|plasma membrane|negative regulation of interleukin-12 production|chemotaxis|G-protein coupled receptor signaling pathway|positive regulation of fat cell differentiation|positive regulation of macrophage chemotaxis|integral component of membrane|G-protein coupled chemoattractant receptor activit…	Down		0.276054	-1.02933	0.000192458			chemerin chemokine-like receptor 1	0.00101254	-3.72872	144.55	Chr10	GeneID:303488,Genbank:XM_017597314.1,RGD:1310780	84196817	5.08479	3.55176	2.75258	1.46685	1.25471	1.05514	0.388271	GO:0002244,GO:0003700,GO:0005634,GO:0009952,GO:0021546,GO:0021615,GO:0030878,GO:0045944,GO:0048704,GO:0050767,GO:0051216,GO:0000122,GO:0060216,GO:0000978,GO:0060324,GO:0001525	hematopoietic progenitor cell differentiation|DNA binding transcription factor activity|nucleus|anterior/posterior pattern specification|rhombomere development|glossopharyngeal nerve morphogenesis|thyroid gland development|positive regulation of transcription by RNA polymerase II|embryonic skeletal system morphogenesis|regulation of neurogenesis|cartilage development|negative regulation of transc…	Down	84177427	+	sense	0	0.377939	XLOC_002796	exonic
[truncated: 36,139 more rows]
[truncated: 11 more columns]

## Sheet: circRNA
mRNA	circRNA	CeRNA_Score(MuTATE)	Pvalue	Shared_miRNA_Number	Shared_miRNA	r	pvalue	BaseMean	Dbxref	Expression_mod3_1	Expression_mod3_2	Expression_mod3_3	Expression_nor1	Expression_nor2	Expression_nor3	FoldChange	GO_id	GO_term	Regulation	Tf_Family	lfcSE	log2FoldChange	pValue	pathway	pathway_description	product	qValue	stat	CIRCpedia_id	Dbxref_circRNA	Expression_mod3_1_circRNA	Expression_mod3_2_circRNA	Expression_mod3_3_circRNA	Expression_nor1_circRNA	Expression_nor2_circRNA	Expression_nor3_circRNA	FoldChange_circRNA	GO_id_circRNA	GO_term_circRNA	Regulation_circRNA	best.transcript	case_value	circAtlas_data	circAtlas_id	circRNA_length	control_value	gene	genesymbol_CIRCpedia	genomic_length
[truncated: 13,338 more rows]
[truncated: 10 more columns]
